# Supplementary material for: The Tilapia Cyst Tissue Enclosing the Proliferating Myxobolus bejeranoi Parasite Exhibits Cornified Structure and Immune Barrier Function
Source: Int J Mol Sci. 2024 May 23;25(11):5683. doi: 10.3390/ijms25115683 (PMC11171596; doi:10.3390/ijms25115683)
Supplement: Supplementary file 1 [file ijms-25-05683-s001.zip › Table S1.xlsx]

## Sheet: Table S1
Protein IDs	First Majority protein IDs	Number of proteins	Protein description	Fold change infected vs. control LFQ	Welch's T-test Significant infected vs. control, pvalue	Fold change cysts vs. control %iBAQ	Welch's T-test Significant cysts vs. control pvalue	GO term accession	GO term name	Uniprot GO term accession	Uniprot GO term name	KO	LFQ intensity control C80-27-20	LFQ intensity control C80-27-4	LFQ intensity control C80-27-6	LFQ intensity control C80-27-9	LFQ intensity infected I80-27-152	LFQ intensity infected I80-27-164	LFQ intensity infected I80-29-145	LFQ intensity infected I80-29-147	%iBAQ control C80-27-20	%iBAQ control C80-27-4	%iBAQ control C80-27-6	%iBAQ control C80-27-9	%iBAQ cysts P80-27-3	%iBAQ cysts P80-27-4	Unique peptides control c80-27-20	Unique peptides control c80-27-4	Unique peptides control c80-27-6	Unique peptides control c80-27-9	Unique peptides infected I80-27-152	Unique peptides infected I80-27-164	Unique peptides infected I80-29-145	Unique peptides Infected I80-29-147
ENSONIP00000000003.1;ENSONIP00000081554.1;ENSONIP00000070434.1;ENSONIP00000056804.1	ENSONIP00000000003.1	4	synaptotagmin 10 [Source:NCBI gene;Acc:100707915]	1.13619	0.352274	1.27218	0.726661	GO:0016491	oxidoreductase activity	GO:0016021;GO:0017158;GO:0016021;GO:0016491;GO:0017158;GO:0004128;GO:0004128;GO:0016021;GO:0004128;GO:0016021;GO:0017158;GO:0016021;GO:0017158;GO:0004128	integral component of membrane [GO:0016021]; regulation of calcium ion-dependent exocytosis [GO:0017158], integral component of membrane [GO:0016021]; oxidoreductase activity [GO:0016491]; regulation of calcium ion-dependent exocytosis [GO:0017158], cytochrome-b5 reductase activity, acting on NAD(P)H [GO:0004128], integral component of membrane [GO:0016021]; cytochrome-b5 reductase activity, acti…	K19910	27355000	36468000	37373000	25177000	32683000	42235000	29527000	39139000	0.00881836	0.00941375	0.0131988	0.0110195	0.00848606	0.0185162	6	5	6	6	6	5	5	5
ENSONIP00000000008.1;ENSONIP00000041692.1	ENSONIP00000000008.1	2	ribosomal protein S16 [Source:NCBI gene;Acc:100703910]	1.65722	0.00644365	1.28293	0.00904457	GO:0003735	structural constituent of ribosome	GO:0003735;GO:0005840;GO:0006412;GO:0016021;GO:0003735;GO:0005840;GO:0006412	integral component of membrane [GO:0016021]; ribosome [GO:0005840]; structural constituent of ribosome [GO:0003735]; translation [GO:0006412], ribosome [GO:0005840]; structural constituent of ribosome [GO:0003735]; translation [GO:0006412]	K02960	69824000	60211000	52672000	45778000	97518000	73634000	99018000	108480000	0.083431	0.0792944	0.0677277	0.0722411	0.0986923	0.0954755	11	11	11	9	9	10	10	10
ENSONIP00000064645.1;ENSONIP00000000013.2;ENSONIP00000048281.1;ENSONIP00000028609.1	ENSONIP00000064645.1	4	src substrate cortactin [Source:NCBI gene;Acc:100700393]	2.19045	0.00183707	2.89133	0.0540861	GO:0005515	protein binding	GO:0003779;GO:0030041;GO:0003779;GO:0030041;GO:0003779;GO:0030041;GO:0003779;GO:0030041	actin binding [GO:0003779]; actin filament polymerization [GO:0030041], actin binding [GO:0003779]; actin filament polymerization [GO:0030041], actin binding [GO:0003779]; actin filament polymerization [GO:0030041], actin binding [GO:0003779]; actin filament polymerization [GO:0030041]	0	11997000	10222000	11293000	17293000	26459000	34366000	25092000	25369000	0.00272468	0.00261926	0.0026862	0.000523182	0.00581484	0.00655038	5	3	6	8	8	8	4	3
ENSONIP00000000026.2;ENSONIP00000079635.1;ENSONIP00000032260.1	ENSONIP00000000026.2	3	ATPase H+ transporting V1 subunit E1 [Source:NCBI gene;Acc:100708725]	nd	nd	-1.36629	0.280855	GO:0006811	ion transport	GO:0033178;GO:0046961;GO:0033178;GO:0046961;GO:0033178;GO:0046961;GO:0033178;GO:0046961	proton-transporting two-sector ATPase complex, catalytic domain [GO:0033178]; proton-transporting ATPase activity, rotational mechanism [GO:0046961], proton-transporting two-sector ATPase complex, catalytic domain [GO:0033178]; proton-transporting ATPase activity, rotational mechanism [GO:0046961], proton-transporting two-sector ATPase complex, catalytic domain [GO:0033178]; proton-transporting A…	K02150	22787000	20814000	15419000	21769000	nd	nd	nd	nd	0.0149956	0.0121811	0.00659968	0.0155078	0.00902225	0.00901359	2	2	1	1	1	1	0	1
ENSONIP00000030186.1;ENSONIP00000061002.1;ENSONIP00000000035.1;ENSONIP00000073639.1	ENSONIP00000030186.1	4	chaperonin containing TCP1 subunit 4 [Source:NCBI gene;Acc:100712490]	1.17469	0.220325	-1.47741	0.0275946	GO:0006457	protein folding	GO:0005524;GO:0005737;GO:0006457;GO:0051082;GO:0001666;GO:0005524;GO:0005737;GO:0006457;GO:0051082;GO:0005524;GO:0005737;GO:0006457;GO:0051082;GO:0005524;GO:0005737;GO:0006457;GO:0051082	cytoplasm [GO:0005737]; ATP binding [GO:0005524]; unfolded protein binding [GO:0051082]; protein folding [GO:0006457], cytoplasm [GO:0005737]; ATP binding [GO:0005524]; unfolded protein binding [GO:0051082]; protein folding [GO:0006457]; response to hypoxia [GO:0001666], cytoplasm [GO:0005737]; ATP binding [GO:0005524]; unfolded protein binding [GO:0051082]; protein folding [GO:0006457], cytoplas…	K09496	50990000	31051000	32317000	38157000	41782000	40658000	51322000	45396000	0.0110045	0.00818263	0.00694309	0.00945734	0.00584673	0.00619722	9	9	8	10	10	9	6	9
ENSONIP00000000040.2	ENSONIP00000000040.2	1	myosin binding protein C, slow type [Source:ZFIN;Acc:ZDB-GENE-041114-196]	1.27679	0.12831	1.89945	0.197452	GO:0016020	membrane	GO:0016021;GO:0048741;GO:0016021	integral component of membrane [GO:0016021]; skeletal muscle fiber development [GO:0048741], integral component of membrane [GO:0016021]	K12557	23446000	36881000	36550000	41172000	47200000	44718000	46631000	37711000	0.0114547	0.0173649	0.0176476	0.0182707	0.0232534	0.03823	7	7	6	4	4	3	4	3
ENSONIP00000000041.2	ENSONIP00000000041.2	1	myosin binding protein C, slow type [Source:ZFIN;Acc:ZDB-GENE-041114-196]	1.50137	0.163951	2.0891	0.0901614	GO:0016020	membrane	GO:0016021;GO:0048741;GO:0016021	integral component of membrane [GO:0016021]; skeletal muscle fiber development [GO:0048741], integral component of membrane [GO:0016021]	K12557	9922800	10920000	11759000	11863000	20067000	17133000	8908100	20650000	0.00220994	0.000509094	0.000809925	0.00242636	0.00279694	0.00342369	3	2	2	2	2	3	3	1
ENSONIP00000000057.2;ENSONIP00000069089.1;ENSONIP00000076539.1;ENSONIP00000048544.1;ENSONIP00000061935.1;ENSONIP00000060273.1;ENSONIP00000017381.1;ENSONIP00000079824.1;ENSONIP00000054049.1;ENSONIP00000049373.1	ENSONIP00000000057.2	10	eukaryotic translation initiation factor 3 subunit E-A [Source:NCBI gene;Acc:100691937]	-2.00122	0.0335057	-1.18037	0.520653	GO:0005737	cytoplasm	GO:0001732;GO:0003743;GO:0005634;GO:0016282;GO:0033290;GO:0071540;GO:0001732;GO:0003743;GO:0005634;GO:0016282;GO:0033290;GO:0071540;GO:0001732;GO:0003743;GO:0005634;GO:0016282;GO:0033290;GO:0071540;GO:0001732;GO:0003743;GO:0005634;GO:0016282;GO:0033290;GO:0071540;GO:0001732;GO:0003743;GO:0005634;GO:0016282;GO:0033290;GO:0071540;GO:0001732;GO:0003743;GO:0005634;GO:0016282;GO:0033290;GO:0071540;GO:…	eukaryotic 43S preinitiation complex [GO:0016282]; eukaryotic 48S preinitiation complex [GO:0033290]; eukaryotic translation initiation factor 3 complex, eIF3e [GO:0071540]; nucleus [GO:0005634]; translation initiation factor activity [GO:0003743]; formation of cytoplasmic translation initiation complex [GO:0001732], eukaryotic 43S preinitiation complex [GO:0016282]; eukaryotic 48S preinitiation …	K03250	29532000	30161000	25774000	34627000	16278000	21145000	7753400	14834000	0.0111978	0.0115451	0.0101664	0.0126175	0.0115146	0.00777039	5	5	5	6	6	5	3	2
ENSONIP00000070329.1;ENSONIP00000080174.1;ENSONIP00000000075.2;ENSONIP00000067094.1;ENSONIP00000000076.2	ENSONIP00000070329.1	5	nucleoporin 133 [Source:NCBI gene;Acc:100704548]	-1.21417	0.301616	-1.50338	0.0160929	GO:0017056	structural constituent of nuclear pore	GO:0005643;GO:0017056;GO:0005643;GO:0017056;GO:0005643;GO:0017056;GO:0005643;GO:0017056;GO:0005643;GO:0017056	nuclear pore [GO:0005643]; structural constituent of nuclear pore [GO:0017056], nuclear pore [GO:0005643]; structural constituent of nuclear pore [GO:0017056], nuclear pore [GO:0005643]; structural constituent of nuclear pore [GO:0017056], nuclear pore [GO:0005643]; structural constituent of nuclear pore [GO:0017056], nuclear pore [GO:0005643]; structural constituent of nuclear pore [GO:0017056]	K14300	5580900	3862200	3498500	4846500	4490200	4287000	3514900	2358300	0.000857603	0.000812009	0.000595391	0.000794159	0.000512861	0.000504569	2	3	2	3	3	2	1	1
ENSONIP00000067585.1;ENSONIP00000000084.1	ENSONIP00000067585.1	2	RNA polymerase II subunit B [Source:NCBI gene;Acc:100709382]	1.16608	0.402722	-1.99107	0.0501286	GO:0032549	ribonucleoside binding	GO:0003677;GO:0003899;GO:0006351;GO:0032549;GO:0003677;GO:0003899;GO:0006351;GO:0032549;GO:0046872	DNA binding [GO:0003677]; DNA-directed 5'-3' RNA polymerase activity [GO:0003899]; ribonucleoside binding [GO:0032549]; transcription, DNA-templated [GO:0006351], DNA binding [GO:0003677]; DNA-directed 5'-3' RNA polymerase activity [GO:0003899]; metal ion binding [GO:0046872]; ribonucleoside binding [GO:0032549]; transcription, DNA-templated [GO:0006351]	K03010	6459000	6296400	5711100	8705600	7143000	6627500	6652400	11262000	0.00184269	0.00174567	0.00177824	0.00137782	0.000945033	0.000748632	5	5	5	3	3	4	5	4
ENSONIP00000000124.2;ENSONIP00000040871.1;ENSONIP00000029617.1;ENSONIP00000071132.1;ENSONIP00000075030.1;ENSONIP00000075977.1;ENSONIP00000057857.1	ENSONIP00000000124.2	7	aminopeptidase puromycin sensitive [Source:ZFIN;Acc:ZDB-GENE-060524-3]	1.341	0.0351428	1.548	0.0549012	GO:0046872	metal ion binding	GO:0004177;GO:0008237;GO:0008270;GO:0008237;GO:0008270;GO:0004177;GO:0008237;GO:0008270;GO:0004177;GO:0008237;GO:0008270;GO:0004177;GO:0008237;GO:0008270;GO:0004177;GO:0008237;GO:0008270;GO:0008237;GO:0008270	aminopeptidase activity [GO:0004177]; metallopeptidase activity [GO:0008237]; zinc ion binding [GO:0008270], metallopeptidase activity [GO:0008237]; zinc ion binding [GO:0008270], aminopeptidase activity [GO:0004177]; metallopeptidase activity [GO:0008237]; zinc ion binding [GO:0008270], aminopeptidase activity [GO:0004177]; metallopeptidase activity [GO:0008237]; zinc ion binding [GO:0008270], a…	K08776	27769000	21899000	24029000	29404000	32095000	27941000	40199000	38023000	0.0135741	0.0113858	0.0114579	0.0137448	0.0177996	0.0210261	22	18	20	20	20	19	14	16
ENSONIP00000000203.2;ENSONIP00000052717.1;ENSONIP00000056695.1;ENSONIP00000048302.1;ENSONIP00000027917.1;ENSONIP00000076288.1;ENSONIP00000080906.1;ENSONIP00000000204.2;ENSONIP00000034568.1;ENSONIP00000028033.1	ENSONIP00000000203.2	10	myomesin-2 [Source:NCBI gene;Acc:100703741]	1.07476	0.534167	1.84282	0.301513	GO:0016020	membrane	GO:0016021;GO:0016021;GO:0016021;GO:0016021;GO:0016021;GO:0016021;GO:0016021;GO:0016021;GO:0016021;GO:0016021	integral component of membrane [GO:0016021], integral component of membrane [GO:0016021], integral component of membrane [GO:0016021], integral component of membrane [GO:0016021], integral component of membrane [GO:0016021], integral component of membrane [GO:0016021], integral component of membrane [GO:0016021], integral component of membrane [GO:0016021], integral component of membrane [GO:0016…	K24495	17480000	24773000	24926000	26206000	24104000	22913000	30790000	22559000	0.00341605	0.00422365	0.00523126	0.00475779	0.0056435	0.0105998	26	24	27	22	22	27	17	15
ENSONIP00000046874.1;ENSONIP00000037689.1;ENSONIP00000054836.1;ENSONIP00000069992.1;ENSONIP00000000224.2;ENSONIP00000031854.1;ENSONIP00000054811.1;ENSONIP00000039205.1;ENSONIP00000020417.1;ENSONIP00000059089.1;ENSONIP00000027504.1;ENSONIP00000033889.1	ENSONIP00000046874.1	12	tropomodulin 2 [Source:ZFIN;Acc:ZDB-GENE-040912-185]	-1.85281	0.0946924	-2.45961	0.0378952	GO:0051694	pointed-end actin filament capping	GO:0005523;GO:0005856;GO:0051694;GO:0005523;GO:0005856;GO:0051694;GO:0005523;GO:0005856;GO:0051694;GO:0005523;GO:0005856;GO:0051694;GO:0005523;GO:0005856;GO:0051694;GO:0005523;GO:0005856;GO:0016021;GO:0051694	cytoskeleton [GO:0005856]; tropomyosin binding [GO:0005523]; pointed-end actin filament capping [GO:0051694], cytoskeleton [GO:0005856]; tropomyosin binding [GO:0005523]; pointed-end actin filament capping [GO:0051694], cytoskeleton [GO:0005856]; tropomyosin binding [GO:0005523]; pointed-end actin filament capping [GO:0051694], cytoskeleton [GO:0005856]; tropomyosin binding [GO:0005523]; pointed-…	K10370	29661000	37715000	52852000	60971000	20957000	42932000	23591000	10317000	0.0111231	0.0197041	0.0284209	0.031866	0.00966005	0.00886198	6	9	9	6	6	8	5	4
ENSONIP00000000230.1	ENSONIP00000000230.1	1	fascin [Source:NCBI gene;Acc:100693740]	nd	nd	nd	nd	GO:0005737	cytoplasm	GO:0005737;GO:0005856;GO:0007015;GO:0016477;GO:0030674;GO:0051015	cytoplasm [GO:0005737]; cytoskeleton [GO:0005856]; actin filament binding [GO:0051015]; protein-macromolecule adaptor activity [GO:0030674]; actin filament organization [GO:0007015]; cell migration [GO:0016477]	K23551	1757900	3107100	1805000	3808100	nd	nd	nd	nd	0.000305653	0.000510052	0.000297607	0.000521247	nd	nd	1	1	2	1	1	1	0	0
ENSONIP00000074580.1;ENSONIP00000050775.1;ENSONIP00000068523.1;ENSONIP00000071534.1;ENSONIP00000057444.1;ENSONIP00000039734.1;ENSONIP00000047559.1;ENSONIP00000000241.2;ENSONIP00000036564.1;ENSONIP00000046818.1	ENSONIP00000074580.1	10	hexokinase 1 [Source:HGNC Symbol;Acc:HGNC:4922]	1.12185	0.592504	3.04696	8.57545e-05	GO:0001678	cellular glucose homeostasis	GO:0001678;GO:0004340;GO:0005524;GO:0005536;GO:0006096;GO:0019318;GO:0001678;GO:0004340;GO:0005524;GO:0005536;GO:0006096;GO:0019318;GO:0001678;GO:0004340;GO:0005524;GO:0005536;GO:0006096;GO:0019318;GO:0001678;GO:0004340;GO:0005524;GO:0005536;GO:0006096;GO:0019318;GO:0001678;GO:0004340;GO:0005524;GO:0005536;GO:0006096;GO:0019318;GO:0001678;GO:0004340;GO:0005524;GO:0005536;GO:0006096;GO:0019318;GO:…	ATP binding [GO:0005524]; glucokinase activity [GO:0004340]; glucose binding [GO:0005536]; cellular glucose homeostasis [GO:0001678]; glycolytic process [GO:0006096]; hexose metabolic process [GO:0019318], ATP binding [GO:0005524]; glucokinase activity [GO:0004340]; glucose binding [GO:0005536]; cellular glucose homeostasis [GO:0001678]; glycolytic process [GO:0006096]; hexose metabolic process […	K00844	20709000	18403000	19514000	24114000	26282000	16247000	30734000	19559000	0.00046831	0.000506068	0.000522266	0.000591253	0.00156997	0.00161089	3	2	3	2	2	3	2	3
ENSONIP00000043134.1;ENSONIP00000060516.1;ENSONIP00000000273.2;ENSONIP00000074455.1	ENSONIP00000043134.1	4	cdc42-interacting protein 4 homolog [Source:NCBI gene;Acc:100699072]	1.12191	0.399499	-1.15813	0.713494	GO:0007165	signal transduction	GO:0005737;GO:0005886;GO:0006897;GO:0007165;GO:0005737;GO:0005886;GO:0006897;GO:0007165;GO:0005737;GO:0005886;GO:0006897;GO:0007165;GO:0005737;GO:0005886;GO:0006897;GO:0007165	cytoplasm [GO:0005737]; plasma membrane [GO:0005886]; endocytosis [GO:0006897]; signal transduction [GO:0007165], cytoplasm [GO:0005737]; plasma membrane [GO:0005886]; endocytosis [GO:0006897]; signal transduction [GO:0007165], cytoplasm [GO:0005737]; plasma membrane [GO:0005886]; endocytosis [GO:0006897]; signal transduction [GO:0007165], cytoplasm [GO:0005737]; plasma membrane [GO:0005886]; end…	K07196	11540000	9597500	10495000	16604000	15867000	14234000	11549000	12467000	0.00588012	0.0030822	0.00440269	0.00730056	0.00547702	0.00344493	4	3	4	4	4	5	1	4
ENSONIP00000072273.1;ENSONIP00000073100.1;ENSONIP00000000274.2	ENSONIP00000072273.1	3	homer scaffold protein 2 [Source:NCBI gene;Acc:100710362]	-1.03451	0.681406	2.64545	0.0605096	GO:0007216	G protein-coupled glutamate receptor signaling pathway	GO:0005737;GO:0014069;GO:0035256;GO:0005737;GO:0014069;GO:0035256;GO:0005737;GO:0014069;GO:0035256	cytoplasm [GO:0005737]; postsynaptic density [GO:0014069]; G protein-coupled glutamate receptor binding [GO:0035256], cytoplasm [GO:0005737]; postsynaptic density [GO:0014069]; G protein-coupled glutamate receptor binding [GO:0035256], cytoplasm [GO:0005737]; postsynaptic density [GO:0014069]; G protein-coupled glutamate receptor binding [GO:0035256]	K15010	8015100	7874800	8705600	8623300	9347500	6958300	6290400	9514400	0.00113106	0.0024792	0.0021865	0.00269196	0.00690181	0.00432643	4	5	4	2	2	2	1	3
ENSONIP00000074719.1;ENSONIP00000000317.2;ENSONIP00000056472.1	ENSONIP00000074719.1	3	small nuclear ribonucleoprotein polypeptides B and B1 [Source:NCBI gene;Acc:100700782]	1.89347	0.00335358	2.18343	0.0397963	0	0	GO:0003723;GO:0005634;GO:0003723;GO:0005634;GO:0003723;GO:0005634	nucleus [GO:0005634]; RNA binding [GO:0003723], nucleus [GO:0005634]; RNA binding [GO:0003723], nucleus [GO:0005634]; RNA binding [GO:0003723]	K11086	8227100	6632000	7869900	5185900	12425000	11484000	15029000	13918000	0.00245661	0.00193969	0.00212742	0.000812785	0.00386543	0.00414393	1	2	2	2	2	1	2	2
ENSONIP00000000342.2;ENSONIP00000052214.1;ENSONIP00000047019.1;ENSONIP00000041461.1;ENSONIP00000023097.2	ENSONIP00000000342.2	5	aspartate aminotransferase, cytoplasmic [Source:NCBI gene;Acc:100691210]	-1.0686	0.695804	2.48609	0.00181032	GO:0016740	transferase activity	GO:0004069;GO:0006520;GO:0009058;GO:0030170	L-aspartate:2-oxoglutarate aminotransferase activity [GO:0004069]; pyridoxal phosphate binding [GO:0030170]; biosynthetic process [GO:0009058]; cellular amino acid metabolic process [GO:0006520]	K14454	70488000	54349000	58294000	89699000	52496000	71109000	67347000	64364000	0.0247562	0.0287532	0.0243055	0.0393093	0.0766664	0.0689243	12	14	12	10	10	12	10	12
ENSONIP00000044397.1;ENSONIP00000070706.1;ENSONIP00000000374.2;ENSONIP00000040753.1;ENSONIP00000074869.1;ENSONIP00000028878.1;ENSONIP00000055905.1;ENSONIP00000034374.1;ENSONIP00000074449.1;ENSONIP00000064182.1	ENSONIP00000044397.1	10	aldehyde dehydrogenase 4 family member A1 [Source:NCBI gene;Acc:100700516]	-1.43805	0.115777	-2.08759	0.146071	GO:0010133	proline catabolic process to glutamate	GO:0003842;GO:0010133;GO:0016620;GO:0003842;GO:0010133;GO:0016620;GO:0003842;GO:0010133;GO:0016620;GO:0003842;GO:0010133;GO:0016620;GO:0003842;GO:0010133;GO:0016620;GO:0003842;GO:0010133;GO:0016620;GO:0003842;GO:0010133;GO:0016620;GO:0003842;GO:0010133;GO:0016620;GO:0003842;GO:0010133;GO:0016620;GO:0003842;GO:0010133;GO:0016620	1-pyrroline-5-carboxylate dehydrogenase activity [GO:0003842]; oxidoreductase activity, acting on the aldehyde or oxo group of donors, NAD or NADP as acceptor [GO:0016620]; proline catabolic process to glutamate [GO:0010133], 1-pyrroline-5-carboxylate dehydrogenase activity [GO:0003842]; oxidoreductase activity, acting on the aldehyde or oxo group of donors, NAD or NADP as acceptor [GO:0016620]; …	K00294	12230000	20796000	13682000	22977000	12668000	14073000	11099000	10618000	0.00665255	0.00929674	0.00720606	0.0109092	0.00503115	0.00312766	8	7	8	6	6	6	5	4
ENSONIP00000075267.1;ENSONIP00000033269.1;ENSONIP00000029352.1;ENSONIP00000076463.1;ENSONIP00000000383.2;ENSONIP00000075644.1;ENSONIP00000000384.2;ENSONIP00000074734.1	ENSONIP00000075267.1	8	laminin subunit gamma 1 [Source:NCBI gene;Acc:100701057]	-1.71947	0.0848332	-3.30679	0.036341	0	0	GO:0005604;GO:0016020;GO:0005604;GO:0016021;GO:0001654;GO:0005604;GO:0007519;GO:0007634;GO:0016020;GO:0031290;GO:0048570;GO:0048854;GO:0050908;GO:0061053;GO:0005604;GO:0016020;GO:0005604;GO:0016020;GO:0005604;GO:0016020	basement membrane [GO:0005604]; membrane [GO:0016020], basement membrane [GO:0005604]; integral component of membrane [GO:0016021], basement membrane [GO:0005604]; membrane [GO:0016020]; brain morphogenesis [GO:0048854]; detection of light stimulus involved in visual perception [GO:0050908]; eye development [GO:0001654]; notochord morphogenesis [GO:0048570]; optokinetic behavior [GO:0007634]; ret…	K05635	18152000	27149000	40814000	41936000	17959000	18557000	21847000	16108000	0.00579343	0.00970829	0.0142013	0.0132063	0.00253274	0.00395533	12	13	13	13	13	11	7	4
ENSONIP00000060991.1;ENSONIP00000000385.2;ENSONIP00000045868.1	ENSONIP00000060991.1	3	complement C3 [Source:NCBI gene;Acc:100709003]	-1.04922	0.863121	-1.36846	0.569483	GO:0005576	extracellular region	GO:0004866;GO:0005615;GO:0006956;GO:0004866;GO:0005615;GO:0006956;GO:0004866;GO:0005615;GO:0006956	extracellular space [GO:0005615]; endopeptidase inhibitor activity [GO:0004866]; complement activation [GO:0006956], extracellular space [GO:0005615]; endopeptidase inhibitor activity [GO:0004866]; complement activation [GO:0006956], extracellular space [GO:0005615]; endopeptidase inhibitor activity [GO:0004866]; complement activation [GO:0006956]	0	37457000	32448000	46970000	22611000	40288000	37626000	24283000	30746000	0.00540278	0.00574307	0.00999383	0.00427874	0.00664129	0.00264596	19	17	21	17	17	18	15	17
ENSONIP00000053276.1;ENSONIP00000054979.1;ENSONIP00000000398.2;ENSONIP00000061090.1;ENSONIP00000067552.1;ENSONIP00000039784.1;ENSONIP00000069177.1;ENSONIP00000080912.1;ENSONIP00000073480.1;ENSONIP00000061467.1;ENSONIP00000032124.1;ENSONIP00000065674.1;ENSONIP00000011239.2;ENSONIP00000037954.1;ENSONIP00000069860.1;ENSONIP00000050680.1;ENSONIP00000006526.2;ENSONIP00000041630.1;ENSONIP00000027434.1;…	ENSONIP00000053276.1	25	discs, large homolog 1 (Drosophila) [Source:NCBI gene;Acc:114446]	nd	nd	nd	nd	GO:0005515	protein binding	GO:0005886;GO:0005886;GO:0005886;GO:0005886;GO:0005886;GO:0005886	plasma membrane [GO:0005886], plasma membrane [GO:0005886], plasma membrane [GO:0005886], plasma membrane [GO:0005886], plasma membrane [GO:0005886], plasma membrane [GO:0005886]	0	3877700	4584000	3578000	9189700	nd	nd	nd	nd	0.000617624	0.00106091	0.000809648	0.00102498	nd	nd	1	2	2	0	0	0	0	0
ENSONIP00000061146.1;ENSONIP00000000446.2;ENSONIP00000058239.1;ENSONIP00000078633.1	ENSONIP00000061146.1	4	pleckstrin [Source:NCBI gene;Acc:100694733]	1.11725	0.497589	1.15976	0.525193	GO:0035556	intracellular signal transduction	GO:0035556;GO:0035556;GO:0035556;GO:0035556	intracellular signal transduction [GO:0035556], intracellular signal transduction [GO:0035556], intracellular signal transduction [GO:0035556], intracellular signal transduction [GO:0035556]	K19993	10455000	7655600	7707200	10264000	8886400	11661000	12130000	7635100	0.00401644	0.00309905	0.0032711	0.00411323	0.00354231	0.00486588	3	3	3	3	3	3	1	1
ENSONIP00000015789.2;ENSONIP00000046747.1;ENSONIP00000000453.2;ENSONIP00000070521.1;ENSONIP00000076908.1;ENSONIP00000039512.1;ENSONIP00000080897.1;ENSONIP00000044202.1;ENSONIP00000053334.1	ENSONIP00000015789.2	9	translocase of outer mitochondrial membrane 34 [Source:ZFIN;Acc:ZDB-GENE-030131-2081]	nd	nd	1.47731	0.108035	GO:0005515	protein binding	0	0	K17766	7020000	3474200	5343800	7214300	nd	nd	nd	nd	0.00169708	0.000713307	0.00130745	0.00155905	0.00182829	0.00206952	1	1	1	1	1	0	2	0
ENSONIP00000046426.1;ENSONIP00000050474.1;ENSONIP00000048585.1;ENSONIP00000036722.1;ENSONIP00000052743.1;ENSONIP00000000481.1;ENSONIP00000048590.1;ENSONIP00000031973.1;ENSONIP00000036206.1;ENSONIP00000027697.1	ENSONIP00000046426.1	10	bifunctional 3'-phosphoadenosine 5'-phosphosulfate synthase 2 [Source:NCBI gene;Acc:100695448]	-1.5934	0.0059887	1.24224	0.0644994	GO:0004781	sulfate adenylyltransferase (ATP) activity	GO:0000103;GO:0004020;GO:0004781;GO:0005524;GO:0000103;GO:0004020;GO:0004781;GO:0005524;GO:0000103;GO:0004020;GO:0004781;GO:0005524;GO:0000103;GO:0004020;GO:0004781;GO:0005524;GO:0000103;GO:0004020;GO:0004781;GO:0005524;GO:0000103;GO:0004020;GO:0004781;GO:0005524;GO:0000103;GO:0004020;GO:0004781;GO:0005524;GO:0000103;GO:0004020;GO:0004781;GO:0005524;GO:0000103;GO:0004020;GO:0004781;GO:0005524;GO:…	adenylylsulfate kinase activity [GO:0004020]; ATP binding [GO:0005524]; sulfate adenylyltransferase (ATP) activity [GO:0004781]; sulfate assimilation [GO:0000103], adenylylsulfate kinase activity [GO:0004020]; ATP binding [GO:0005524]; sulfate adenylyltransferase (ATP) activity [GO:0004781]; sulfate assimilation [GO:0000103], adenylylsulfate kinase activity [GO:0004020]; ATP binding [GO:0005524];…	K13811	18131000	19614000	16663000	13238000	9056500	9731400	12149000	11517000	0.00576784	0.00627113	0.00644656	0.00454168	0.00742503	0.00687766	4	4	6	5	5	6	3	4
ENSONIP00000000502.2;ENSONIP00000058827.1;ENSONIP00000069636.1	ENSONIP00000000502.2	3	collagen alpha-1(XVII) chain [Source:NCBI gene;Acc:102075793]	2.03767	0.482741	nd	nd	0	0	;GO:0016021;	, integral component of membrane [GO:0016021],	K07603	46451000	28250000	0	0	41696000	51965000	0	58555000	0.00268337	0.00163173	0.00029161	0.000396533	nd	nd	1	1	1	1	1	1	1	1
ENSONIP00000043776.1;ENSONIP00000000513.2;ENSONIP00000040982.1;ENSONIP00000073445.1;ENSONIP00000032842.1;ENSONIP00000032247.1	ENSONIP00000043776.1	6	minichromosome maintenance complex component 2 [Source:NCBI gene;Acc:100693703]	-1.24953	0.367894	-1.58622	0.0778603	GO:1905775	negative regulation of DNA helicase activity	GO:0003677;GO:0003678;GO:0005524;GO:0005634;GO:0006268;GO:0006270;GO:0007049;GO:0042555;GO:0046872;GO:0140603;GO:1905775;GO:0003677;GO:0003678;GO:0005524;GO:0005634;GO:0006268;GO:0006270;GO:0007049;GO:0042555;GO:0046872;GO:0140603;GO:1905775;GO:0003677;GO:0003678;GO:0005524;GO:0005634;GO:0006268;GO:0006270;GO:0007049;GO:0042555;GO:0046872;GO:0140603;GO:1905775;GO:0003677;GO:0003678;GO:0005524;GO:…	MCM complex [GO:0042555]; nucleus [GO:0005634]; ATP binding [GO:0005524]; ATP hydrolysis activity [GO:0140603]; DNA binding [GO:0003677]; DNA helicase activity [GO:0003678]; metal ion binding [GO:0046872]; cell cycle [GO:0007049]; DNA replication initiation [GO:0006270]; DNA unwinding involved in DNA replication [GO:0006268]; negative regulation of DNA helicase activity [GO:1905775], MCM complex …	K02540	12461000	6143400	7066900	10673000	5328900	7386100	7949400	8421900	0.00140994	0.00154241	0.001912	0.00286546	0.00132458	0.00111197	4	4	5	4	4	3	3	3
ENSONIP00000065494.1;ENSONIP00000076751.1;ENSONIP00000068155.1;ENSONIP00000000515.2;ENSONIP00000069718.1;ENSONIP00000031282.1;ENSONIP00000000514.2;ENSONIP00000027006.1	ENSONIP00000065494.1	8	mannosidase alpha class 2B member 1 [Source:NCBI gene;Acc:100710610]	nd	nd	-1.78906	0.281162	GO:0030246	carbohydrate binding	GO:0004559;GO:0006013;GO:0030246;GO:0046872;GO:0004559;GO:0006013;GO:0030246;GO:0046872;GO:0004559;GO:0006013;GO:0030246;GO:0046872;GO:0004559;GO:0006013;GO:0030246;GO:0046872;GO:0004559;GO:0006013;GO:0030246;GO:0046872;GO:0004559;GO:0006013;GO:0030246;GO:0046872;GO:0004559;GO:0006013;GO:0030246;GO:0046872;GO:0004559;GO:0006013;GO:0030246;GO:0046872	alpha-mannosidase activity [GO:0004559]; carbohydrate binding [GO:0030246]; metal ion binding [GO:0046872]; mannose metabolic process [GO:0006013], alpha-mannosidase activity [GO:0004559]; carbohydrate binding [GO:0030246]; metal ion binding [GO:0046872]; mannose metabolic process [GO:0006013], alpha-mannosidase activity [GO:0004559]; carbohydrate binding [GO:0030246]; metal ion binding [GO:00468…	K12311	5273100	6166800	6578600	10614000	nd	nd	nd	nd	0.00162501	0.00109258	0.00116715	0.00178281	0.000545432	0.00103851	3	3	3	3	3	0	2	1
ENSONIP00000071753.1;ENSONIP00000000529.1;ENSONIP00000050519.1;ENSONIP00000073217.1	ENSONIP00000071753.1	4	pyruvate dehydrogenase E1 beta subunit [Source:NCBI gene;Acc:100705334]	-1.06074	0.690423	-1.79257	0.0109521	GO:0006086	acetyl-CoA biosynthetic process from pyruvate	GO:0004739;GO:0006006;GO:0006086;GO:0004739;GO:0006006;GO:0006086;GO:0043473;GO:0004739;GO:0006006;GO:0006086;GO:0004739;GO:0006006;GO:0006086	pyruvate dehydrogenase (acetyl-transferring) activity [GO:0004739]; acetyl-CoA biosynthetic process from pyruvate [GO:0006086]; glucose metabolic process [GO:0006006], pyruvate dehydrogenase (acetyl-transferring) activity [GO:0004739]; acetyl-CoA biosynthetic process from pyruvate [GO:0006086]; glucose metabolic process [GO:0006006]; pigmentation [GO:0043473], pyruvate dehydrogenase (acetyl-trans…	K00162	78818000	78246000	70252000	111760000	85778000	82096000	59230000	92556000	0.0582006	0.0530176	0.0516202	0.0813705	0.0347393	0.0333775	14	12	12	12	12	13	12	13
ENSONIP00000000547.2;ENSONIP00000062014.1;ENSONIP00000032352.1;ENSONIP00000064306.1;ENSONIP00000053361.1;ENSONIP00000050291.1;ENSONIP00000037697.1;ENSONIP00000000544.2;ENSONIP00000034368.1;ENSONIP00000028810.1	ENSONIP00000000547.2	10	deleted in malignant brain tumors 1 protein [Source:NCBI gene;Acc:100699270]	1.28829	0.519896	nd	nd	GO:0016020	membrane	GO:0005044;GO:0016021;GO:0005044;GO:0016021;GO:0005044;GO:0016021;GO:0005044;GO:0016020;GO:0005044;GO:0016021;GO:0005044;GO:0016020;GO:0005044;GO:0016021;GO:0005044;GO:0016021;GO:0005044;GO:0016021;GO:0005044;GO:0016020	integral component of membrane [GO:0016021]; scavenger receptor activity [GO:0005044], integral component of membrane [GO:0016021]; scavenger receptor activity [GO:0005044], integral component of membrane [GO:0016021]; scavenger receptor activity [GO:0005044], membrane [GO:0016020]; scavenger receptor activity [GO:0005044], integral component of membrane [GO:0016021]; scavenger receptor activity …	0	2482300	6393800	5163900	2317200	9154300	2725100	5388600	3804800	0.000107988	0.00115295	0.000291183	8.70696e-05	nd	nd	1	3	2	3	3	1	1	2
ENSONIP00000074067.1;ENSONIP00000060199.1;ENSONIP00000073174.1;ENSONIP00000080851.1;ENSONIP00000038573.1;ENSONIP00000000591.1;ENSONIP00000079658.1;ENSONIP00000034181.1;ENSONIP00000067900.1	ENSONIP00000074067.1	9	transmembrane 9 superfamily member 4 [Source:NCBI gene;Acc:100699705]	nd	nd	-1.15527	0.689551	GO:0016020	membrane	GO:0016021;GO:0016021;GO:0016021;GO:0016021;GO:0016021;GO:0016021;GO:0016021;GO:0016021;GO:0016021	integral component of membrane [GO:0016021], integral component of membrane [GO:0016021], integral component of membrane [GO:0016021], integral component of membrane [GO:0016021], integral component of membrane [GO:0016021], integral component of membrane [GO:0016021], integral component of membrane [GO:0016021], integral component of membrane [GO:0016021], integral component of membrane [GO:0016…	K17086	8394900	5326100	5266900	4865400	nd	nd	nd	nd	0.00109831	0.00109213	0.000662464	0.00152852	0.000745962	0.00115032	2	2	2	0	0	2	2	2
ENSONIP00000059184.1;ENSONIP00000000611.1	ENSONIP00000059184.1	2	Oreochromis niloticus asporin (aspn), mRNA. [Source:RefSeq mRNA;Acc:NM_001279604]	1.24019	0.399554	-10.3298	0.0826372	GO:0005515	protein binding	GO:0005509;GO:0005518;GO:0005576;GO:0005576	extracellular region [GO:0005576]; calcium ion binding [GO:0005509]; collagen binding [GO:0005518], extracellular region [GO:0005576]	K08120	15575000	20849000	22976000	16711000	23042000	16428000	36345000	18577000	0.0103977	0.0166109	0.0174079	0.010916	0.00081531	0.00186297	7	6	8	6	6	5	5	4
ENSONIP00000000632.2;ENSONIP00000060037.1;ENSONIP00000029279.1;ENSONIP00000056381.1;ENSONIP00000071044.1;ENSONIP00000033290.1;ENSONIP00000054778.1;ENSONIP00000065367.1;ENSONIP00000076795.1;ENSONIP00000067761.1;ENSONIP00000081440.1;ENSONIP00000057714.1;ENSONIP00000045160.1;ENSONIP00000050606.1;ENSONIP00000035487.1;ENSONIP00000073216.1;ENSONIP00000018052.2;ENSONIP00000038830.1;ENSONIP00000018051.2;…	ENSONIP00000000632.2	50	plasma membrane calcium-transporting ATPase 1 [Source:NCBI gene;Acc:100696627]	-1.13767	0.471684	-2.72451	0.00492059	GO:0000166	nucleotide binding	GO:0005388;GO:0005524;GO:0016021;GO:0046872;GO:0005388;GO:0005524;GO:0016021;GO:0046872;GO:0005388;GO:0005524;GO:0016021;GO:0046872;GO:0005388;GO:0005524;GO:0016021;GO:0046872;GO:0005388;GO:0005524;GO:0016021;GO:0046872;GO:0005388;GO:0005524;GO:0016021;GO:0046872;GO:0005388;GO:0005524;GO:0016021;GO:0046872;GO:0005388;GO:0005524;GO:0016021;GO:0046872;GO:0005388;GO:0005524;GO:0016021;GO:0046872;GO:…	integral component of membrane [GO:0016021]; ATP binding [GO:0005524]; metal ion binding [GO:0046872]; P-type calcium transporter activity [GO:0005388], integral component of membrane [GO:0016021]; ATP binding [GO:0005524]; metal ion binding [GO:0046872]; P-type calcium transporter activity [GO:0005388], integral component of membrane [GO:0016021]; ATP binding [GO:0005524]; metal ion binding [GO:…	K05850	30540000	22735000	28021000	36999000	30527000	31584000	15406000	26463000	0.00653817	0.00599222	0.007403	0.00881243	0.00240301	0.00287241	11	13	13	10	10	13	9	7
ENSONIP00000051118.1;ENSONIP00000000655.2;ENSONIP00000034211.1;ENSONIP00000079989.1	ENSONIP00000051118.1	4	DEAD-box helicase 1 [Source:NCBI gene;Acc:100703053]	nd	nd	nd	nd	GO:0003724	RNA helicase activity	GO:0003676;GO:0004527;GO:0005524;GO:0006397;GO:0008033;GO:0003676;GO:0003724;GO:0004527;GO:0005524;GO:0006397;GO:0008033;GO:0003676;GO:0004527;GO:0005524;GO:0006397;GO:0008033;GO:0003676;GO:0003724;GO:0004527;GO:0005524;GO:0006397;GO:0008033	ATP binding [GO:0005524]; exonuclease activity [GO:0004527]; nucleic acid binding [GO:0003676]; mRNA processing [GO:0006397]; tRNA processing [GO:0008033], ATP binding [GO:0005524]; exonuclease activity [GO:0004527]; nucleic acid binding [GO:0003676]; RNA helicase activity [GO:0003724]; mRNA processing [GO:0006397]; tRNA processing [GO:0008033], ATP binding [GO:0005524]; exonuclease activity [GO:…	K13177	nd	nd	nd	nd	5515400	5124200	5375700	4600900	nd	nd	nd	nd	nd	nd	2	2	0	2	2	1	1	1
ENSONIP00000061706.1;ENSONIP00000032885.1;ENSONIP00000043704.1;ENSONIP00000039477.1;ENSONIP00000044906.1;ENSONIP00000056863.1;ENSONIP00000000668.2	ENSONIP00000061706.1	7	NFS1 cysteine desulfurase [Source:NCBI gene;Acc:100697694]	nd	nd	nd	nd	GO:0044571	[2Fe-2S] cluster assembly	GO:0030170;GO:0031071;GO:0044571;GO:0046872;GO:0051536;GO:0030170;GO:0031071;GO:0044571;GO:0046872;GO:0051536;GO:0030170;GO:0031071;GO:0044571;GO:0046872;GO:0051536;GO:0030170;GO:0031071;GO:0044571;GO:0046872;GO:0051536;GO:0030170;GO:0031071;GO:0044571;GO:0046872;GO:0051536;GO:0030170;GO:0031071;GO:0044571;GO:0046872;GO:0051536;GO:0030170;GO:0031071;GO:0044571;GO:0046872;GO:0051536	cysteine desulfurase activity [GO:0031071]; iron-sulfur cluster binding [GO:0051536]; metal ion binding [GO:0046872]; pyridoxal phosphate binding [GO:0030170]; [2Fe-2S] cluster assembly [GO:0044571], cysteine desulfurase activity [GO:0031071]; iron-sulfur cluster binding [GO:0051536]; metal ion binding [GO:0046872]; pyridoxal phosphate binding [GO:0030170]; [2Fe-2S] cluster assembly [GO:0044571],…	K04487	nd	nd	nd	nd	6646600	6533200	7564400	8539800	nd	nd	nd	nd	0.000582511	0.000655502	1	1	0	2	2	2	1	1
ENSONIP00000000689.1	ENSONIP00000000689.1	1	signal recognition particle 19 [Source:NCBI gene;Acc:100697287]	nd	nd	nd	nd	GO:0048500	signal recognition particle	GO:0005786;GO:0006614;GO:0008312	signal recognition particle, endoplasmic reticulum targeting [GO:0005786]; 7S RNA binding [GO:0008312]; SRP-dependent cotranslational protein targeting to membrane [GO:0006614]	K03105	13474000	12160000	10634000	17319000	nd	nd	nd	nd	0.00970881	0.00876162	0.00790952	0.011156	nd	nd	1	1	1	1	1	1	1	0
ENSONIP00000000702.2;ENSONIP00000067941.1;ENSONIP00000081464.1	ENSONIP00000000702.2	3	thioredoxin related transmembrane protein 1 [Source:NCBI gene;Acc:100695115]	1.55904	0.0194319	-1.0356	0.881556	GO:0016020	membrane	GO:0016021;GO:0016021;GO:0016021	integral component of membrane [GO:0016021], integral component of membrane [GO:0016021], integral component of membrane [GO:0016021]	0	22601000	23414000	20495000	14412000	26597000	27768000	37510000	34286000	0.0122412	0.012576	0.00884543	0.0145643	0.0101898	0.0130949	3	3	2	4	4	3	3	3
ENSONIP00000000709.1;ENSONIP00000046100.1	ENSONIP00000000709.1	2	ras-related protein Rab-14 [Source:NCBI gene;Acc:100697822]	1.52034	0.13021	-1.37423	0.135296	GO:0000166	nucleotide binding	GO:0003924;GO:0005525;GO:0000139;GO:0003924;GO:0005525;GO:0005802;GO:0005829;GO:0006895;GO:0031901;GO:0032456;GO:0042742;GO:0045335;GO:0055037;GO:0090382	GTP binding [GO:0005525]; GTPase activity [GO:0003924], cytosol [GO:0005829]; early endosome membrane [GO:0031901]; Golgi membrane [GO:0000139]; phagocytic vesicle [GO:0045335]; recycling endosome [GO:0055037]; trans-Golgi network [GO:0005802]; GTP binding [GO:0005525]; GTPase activity [GO:0003924]; defense response to bacterium [GO:0042742]; endocytic recycling [GO:0032456]; Golgi to endosome tr…	K07881	11856000	9933100	6235500	11778000	9855400	11817000	19469000	19372000	0.00373776	0.00313113	0.00202906	0.00331912	0.00241312	0.00203193	1	1	1	1	1	1	1	1
ENSONIP00000000722.2	ENSONIP00000000722.2	1	alpha-L-fucosidase 2 [Source:NCBI gene;Acc:102076596]	1.14024	0.745421	1.21558	0.309418	GO:0006004	fucose metabolic process	GO:0004560;GO:0006004	alpha-L-fucosidase activity [GO:0004560]; fucose metabolic process [GO:0006004]	K01206	8759000	10235000	7050500	8971200	7970000	5964400	10360000	15632000	0.00278333	0.0039389	0.00330849	0.00620426	0.00440626	0.00546123	2	4	4	4	4	4	3	3
ENSONIP00000042742.1;ENSONIP00000000725.2;ENSONIP00000046011.1;ENSONIP00000031467.1;ENSONIP00000038025.1;ENSONIP00000028927.1;ENSONIP00000065646.1;ENSONIP00000065599.1;ENSONIP00000065997.1;ENSONIP00000043208.1;ENSONIP00000021890.2	ENSONIP00000042742.1	11	protein SSUH2 homolog [Source:NCBI gene;Acc:100698760]	1.29531	0.236528	-1.23267	0.654535	GO:0031072	heat shock protein binding	GO:0031072;GO:0051082;GO:0031072;GO:0051082;GO:0031072;GO:0051082;GO:0031072;GO:0051082;	heat shock protein binding [GO:0031072]; unfolded protein binding [GO:0051082], heat shock protein binding [GO:0031072]; unfolded protein binding [GO:0051082], heat shock protein binding [GO:0031072]; unfolded protein binding [GO:0051082], heat shock protein binding [GO:0031072]; unfolded protein binding [GO:0051082],	0	12457000	7443000	10716000	7574800	10564000	11914000	9193000	17798000	0.00239822	0.00147649	0.00226756	0.00259448	0.00088055	0.00266329	2	2	2	1	1	1	1	2
ENSONIP00000043779.1;ENSONIP00000045256.1;ENSONIP00000068164.1;ENSONIP00000000730.2;ENSONIP00000068532.1;ENSONIP00000078324.1;ENSONIP00000040052.1;ENSONIP00000036113.1;ENSONIP00000055221.1;ENSONIP00000037057.1;ENSONIP00000070740.1;ENSONIP00000081600.1;ENSONIP00000051158.1;ENSONIP00000053075.1;ENSONIP00000000878.2	ENSONIP00000043779.1	15	coenzyme Q8A, genome duplicate b [Source:ZFIN;Acc:ZDB-GENE-030131-5543]	nd	nd	nd	nd	0	0	0	, , ,	K08869	11061000	7699400	7744800	0	nd	nd	nd	nd	0.0007062	0.000586159	0.000588013	0.000611234	nd	nd	2	2	1	0	0	1	1	1
ENSONIP00000081434.1;ENSONIP00000051934.1;ENSONIP00000000748.2;ENSONIP00000000747.2;ENSONIP00000066749.1;ENSONIP00000079293.1;ENSONIP00000069871.1;ENSONIP00000068967.1;ENSONIP00000047357.1;ENSONIP00000078107.1;ENSONIP00000036508.1;ENSONIP00000054126.1;ENSONIP00000023272.2;ENSONIP00000039721.1;ENSONIP00000033354.1;ENSONIP00000052668.1	ENSONIP00000081434.1	16	oxoglutarate dehydrogenase [Source:HGNC Symbol;Acc:HGNC:8124]	1.14963	0.392597	-1.35257	0.138932	GO:0030976	thiamine pyrophosphate binding	GO:0004591;GO:0006099;GO:0030976;GO:0004591;GO:0006099;GO:0030976;GO:0004591;GO:0006099;GO:0030976;GO:0004591;GO:0006099;GO:0030976;GO:0004591;GO:0006099;GO:0030976;GO:0004591;GO:0006099;GO:0030976;GO:0004591;GO:0006099;GO:0030976;GO:0004591;GO:0006099;GO:0030976;GO:0004591;GO:0006099;GO:0030976;GO:0004591;GO:0006099;GO:0030976	oxoglutarate dehydrogenase (succinyl-transferring) activity [GO:0004591]; thiamine pyrophosphate binding [GO:0030976]; tricarboxylic acid cycle [GO:0006099], oxoglutarate dehydrogenase (succinyl-transferring) activity [GO:0004591]; thiamine pyrophosphate binding [GO:0030976]; tricarboxylic acid cycle [GO:0006099], oxoglutarate dehydrogenase (succinyl-transferring) activity [GO:0004591]; thiamine …	K00164	23364000	14800000	24703000	17419000	17427000	25980000	21970000	26922000	0.00826685	0.00470511	0.00851312	0.00655066	0.00546675	0.00489713	14	10	12	12	12	13	8	10
ENSONIP00000073357.1;ENSONIP00000000767.2;ENSONIP00000035395.1	ENSONIP00000073357.1	3	alpha-N-acetylgalactosaminidase [Source:NCBI gene;Acc:100703787]	-1.03114	0.991687	1.22909	0.427713	GO:0005975	carbohydrate metabolic process	GO:0004553;GO:0005975;GO:0004553;GO:0005764;GO:0005975;GO:0004553;GO:0005764;GO:0005975	hydrolase activity, hydrolyzing O-glycosyl compounds [GO:0004553]; carbohydrate metabolic process [GO:0005975], lysosome [GO:0005764]; hydrolase activity, hydrolyzing O-glycosyl compounds [GO:0004553]; carbohydrate metabolic process [GO:0005975], lysosome [GO:0005764]; hydrolase activity, hydrolyzing O-glycosyl compounds [GO:0004553]; carbohydrate metabolic process [GO:0005975]	K01204	22054000	23545000	13920000	27944000	19491000	22301000	19893000	23137000	0.00929831	0.00568406	0.00310189	0.0121507	0.00756881	0.0110119	4	3	2	2	2	3	2	4
ENSONIP00000000771.2;ENSONIP00000081459.1;ENSONIP00000049911.1;ENSONIP00000053508.1;ENSONIP00000076879.1;ENSONIP00000072584.1;ENSONIP00000058525.1;ENSONIP00000032021.1;ENSONIP00000031039.1;ENSONIP00000051226.1;ENSONIP00000013436.2;ENSONIP00000050460.1	ENSONIP00000000771.2	12	eukaryotic initiation factor 4A-I [Source:NCBI gene;Acc:100693841]	1.29901	0.0465708	1.12232	0.179815	GO:0000166	nucleotide binding	GO:0003676;GO:0003724;GO:0005524;GO:0016787;GO:0003676;GO:0003724;GO:0005524;GO:0016787;GO:0003676;GO:0003724;GO:0005524;GO:0016787;GO:0003676;GO:0003724;GO:0005524;GO:0016787;GO:0003676;GO:0003724;GO:0005524;GO:0016787;GO:0003676;GO:0003724;GO:0005524;GO:0016787;GO:0003676;GO:0003724;GO:0005524;GO:0016787;GO:0003676;GO:0003724;GO:0005524;GO:0016787;GO:0003676;GO:0003724;GO:0005524;GO:0016787;GO:…	ATP binding [GO:0005524]; hydrolase activity [GO:0016787]; nucleic acid binding [GO:0003676]; RNA helicase activity [GO:0003724], ATP binding [GO:0005524]; hydrolase activity [GO:0016787]; nucleic acid binding [GO:0003676]; RNA helicase activity [GO:0003724], ATP binding [GO:0005524]; hydrolase activity [GO:0016787]; nucleic acid binding [GO:0003676]; RNA helicase activity [GO:0003724], ATP bindi…	K03257	89842000	76197000	80027000	81615000	100860000	85801000	113300000	125700000	0.0526647	0.0455683	0.0455614	0.0396828	0.0537335	0.0492264	3	3	3	2	2	3	2	4
ENSONIP00000000799.1;ENSONIP00000027506.1;ENSONIP00000035270.1;ENSONIP00000010280.1;ENSONIP00000066720.1;ENSONIP00000054207.1	ENSONIP00000000799.1	6	peptidyl-prolyl cis-trans isomerase [Source:NCBI gene;Acc:100699155]	1.47894	0.0451067	5.28972	0.178774	GO:0006457	protein folding	GO:0003755;GO:0006457	peptidyl-prolyl cis-trans isomerase activity [GO:0003755]; protein folding [GO:0006457]	0	91048000	78266000	71359000	49325000	100730000	105190000	103280000	119690000	0.0639873	0.0540061	0.0587236	0.0917093	0.517623	0.192328	3	2	2	3	3	3	2	2
ENSONIP00000052640.1;ENSONIP00000000817.1;ENSONIP00000078074.1;ENSONIP00000056621.1;ENSONIP00000069983.1	ENSONIP00000052640.1	5	phosphoglucomutase 3 [Source:NCBI gene;Acc:100694751]	-2.00746	0.0620738	-2.65161	0.0508111	GO:0004610	phosphoacetylglucosamine mutase activity	GO:0000287;GO:0004610;GO:0005975;GO:0006048;GO:0000287;GO:0004610;GO:0005975;GO:0006048;GO:0000287;GO:0004610;GO:0005975;GO:0006048;GO:0000287;GO:0004610;GO:0005975;GO:0006048;GO:0000287;GO:0004610;GO:0005975;GO:0006048	magnesium ion binding [GO:0000287]; phosphoacetylglucosamine mutase activity [GO:0004610]; carbohydrate metabolic process [GO:0005975]; UDP-N-acetylglucosamine biosynthetic process [GO:0006048], magnesium ion binding [GO:0000287]; phosphoacetylglucosamine mutase activity [GO:0004610]; carbohydrate metabolic process [GO:0005975]; UDP-N-acetylglucosamine biosynthetic process [GO:0006048], magnesium…	K01836	14380000	19679000	15539000	17316000	9012800	11558000	3343400	9418500	0.00124543	0.00148371	0.00423692	0.00262888	0.000968654	0.000840615	9	9	9	8	8	8	3	6
ENSONIP00000000818.2;REV__ENSONIP00000078551.1;REV__ENSONIP00000056943.1;REV__ENSONIP00000038895.1;REV__ENSONIP00000081101.1;REV__ENSONIP00000059111.1;REV__ENSONIP00000058365.1;REV__ENSONIP00000000970.2;REV__ENSONIP00000081425.1;REV__ENSONIP00000079339.1	ENSONIP00000000818.2	10	complement C5 [Source:NCBI gene;Acc:100703748]	1.29085	0.111791	1.49253	0.44036	GO:0005576	extracellular region	GO:0004866;GO:0005615	extracellular space [GO:0005615]; endopeptidase inhibitor activity [GO:0004866]	K03994	57346000	70450000	88645000	77284000	114320000	106930000	81614000	76290000	0.0122324	0.0155906	0.0184293	0.0133437	0.0289526	0.0155217	22	29	29	28	28	28	19	22
ENSONIP00000045712.1;ENSONIP00000076439.1;ENSONIP00000000843.2;ENSONIP00000068804.1;ENSONIP00000037680.1;ENSONIP00000036087.1	ENSONIP00000045712.1	6	far upstream element-binding protein 3 [Source:NCBI gene;Acc:100704289]	-1.23859	0.341453	-1.9305	0.0386972	GO:0003676	nucleic acid binding	GO:0003723;GO:0005634;GO:0003723;GO:0005634;GO:0003723;GO:0005634;GO:0003723;GO:0005634;GO:0003723;GO:0005634;GO:0003723;GO:0005634	nucleus [GO:0005634]; RNA binding [GO:0003723], nucleus [GO:0005634]; RNA binding [GO:0003723], nucleus [GO:0005634]; RNA binding [GO:0003723], nucleus [GO:0005634]; RNA binding [GO:0003723], nucleus [GO:0005634]; RNA binding [GO:0003723], nucleus [GO:0005634]; RNA binding [GO:0003723]	K13210	17449000	18067000	13595000	28322000	15269000	16117000	11231000	19900000	0.00710952	0.00647135	0.00399276	0.00871519	0.00380321	0.00300559	8	8	7	8	8	7	4	5
ENSONIP00000067851.1;ENSONIP00000077452.1;ENSONIP00000078705.1;ENSONIP00000067322.1;ENSONIP00000000862.2;ENSONIP00000080721.1;ENSONIP00000047783.1;ENSONIP00000062350.1;ENSONIP00000034963.1;ENSONIP00000064219.1;ENSONIP00000027662.1;ENSONIP00000048880.1;ENSONIP00000074350.1;ENSONIP00000059081.1;ENSONIP00000040942.1;ENSONIP00000031174.1;ENSONIP00000013565.2;ENSONIP00000053872.1;ENSONIP00000041982.1;…	ENSONIP00000067851.1	26	alkaline phosphatase, biomineralization associated [Source:ZFIN;Acc:ZDB-GENE-040420-1]	-1.9202	0.00245733	nd	nd	GO:0016791	phosphatase activity	GO:0004035;GO:0005886;GO:0031225;GO:0004035;GO:0005886;GO:0031225;GO:0004035;GO:0005886;GO:0031225;GO:0004035;GO:0005886;GO:0031225;GO:0004035;GO:0005886;GO:0031225;GO:0004035;GO:0005886;GO:0031225;GO:0004035;GO:0005886;GO:0031225;GO:0004035;GO:0005886;GO:0031225;GO:0004035;GO:0005886;GO:0031225	anchored component of membrane [GO:0031225]; plasma membrane [GO:0005886]; alkaline phosphatase activity [GO:0004035], anchored component of membrane [GO:0031225]; plasma membrane [GO:0005886]; alkaline phosphatase activity [GO:0004035], anchored component of membrane [GO:0031225]; plasma membrane [GO:0005886]; alkaline phosphatase activity [GO:0004035], anchored component of membrane [GO:0031225…	0	21338000	25635000	19356000	30144000	10394000	15318000	12326000	12203000	0.00765528	0.00918881	0.00731035	0.00734748	nd	nd	5	4	5	4	4	4	4	5
ENSONIP00000000889.2	ENSONIP00000000889.2	1	heterochromatin protein 1, binding protein 3 [Source:ZFIN;Acc:ZDB-GENE-060810-79]	-1.15952	0.496678	-1.70131	0.292297	GO:0003677	DNA binding	GO:0000786;GO:0003677;GO:0003682;GO:0006334;GO:0006355;GO:0070828	nucleosome [GO:0000786]; chromatin binding [GO:0003682]; DNA binding [GO:0003677]; heterochromatin organization [GO:0070828]; nucleosome assembly [GO:0006334]; regulation of transcription, DNA-templated [GO:0006355]	0	16932000	16895000	13430000	24307000	20331000	16879000	7323500	17185000	0.00390217	0.00795214	0.00592562	0.00763099	0.00261106	0.00485697	7	6	7	6	6	7	3	4
ENSONIP00000000916.2;ENSONIP00000000917.2;ENSONIP00000038238.1;ENSONIP00000039451.1;ENSONIP00000075779.1;ENSONIP00000038982.1;ENSONIP00000001800.1;ENSONIP00000034070.1;ENSONIP00000047807.1;ENSONIP00000041659.1;ENSONIP00000001801.2;ENSONIP00000039545.1;ENSONIP00000049199.1;ENSONIP00000038583.1;ENSONIP00000065039.1;ENSONIP00000072454.1;ENSONIP00000003561.1;ENSONIP00000052774.1;ENSONIP00000070238.1;…	ENSONIP00000000916.2	27	serine/threonine-protein kinase PAK 2 [Source:NCBI gene;Acc:100710923]	-1.05139	0.705388	1.08308	0.679771	GO:0000166	nucleotide binding	GO:0005524;GO:0005737;GO:0042981;GO:0106310;GO:0106311;GO:0001568;GO:0005524;GO:0005737;GO:0042981;GO:0106310;GO:0106311;GO:0005524;GO:0005737;GO:0042981;GO:0106310;GO:0106311;GO:0005524;GO:0005737;GO:0042981;GO:0106310;GO:0106311	cytoplasm [GO:0005737]; ATP binding [GO:0005524]; protein serine kinase activity [GO:0106310]; protein threonine kinase activity [GO:0106311]; regulation of apoptotic process [GO:0042981], cytoplasm [GO:0005737]; ATP binding [GO:0005524]; protein serine kinase activity [GO:0106310]; protein threonine kinase activity [GO:0106311]; blood vessel development [GO:0001568]; regulation of apoptotic proc…	K04410	13323000	10547000	10497000	15647000	13293000	14449000	6164400	13663000	0.00702701	0.00544046	0.00544318	0.00750375	0.00785096	0.00591193	8	8	7	5	5	6	5	6
ENSONIP00000000932.2;ENSONIP00000047044.1	ENSONIP00000000932.2	2	linkage group 15 C6orf58 homolog [Source:NCBI gene;Acc:100698027]	1.41875	0.208815	-2.32228	0.0118437	GO:0005576	extracellular region	GO:0005576;GO:0005576	extracellular region [GO:0005576], extracellular region [GO:0005576]	K25384	27811000	23928000	46892000	17777000	33170000	27867000	59495000	44622000	0.00908158	0.0118427	0.0167089	0.00819317	0.00539032	0.00447634	2	2	2	2	2	1	2	1
ENSONIP00000000965.1;ENSONIP00000055301.1	ENSONIP00000000965.1	2	VPS18 core subunit of CORVET and HOPS complexes [Source:NCBI gene;Acc:100699365]	nd	nd	nd	nd	GO:0046872	metal ion binding	GO:0006886;GO:0016020;GO:0016192;GO:0046872;GO:0006886;GO:0016020;GO:0016192;GO:0046872	membrane [GO:0016020]; metal ion binding [GO:0046872]; intracellular protein transport [GO:0006886]; vesicle-mediated transport [GO:0016192], membrane [GO:0016020]; metal ion binding [GO:0046872]; intracellular protein transport [GO:0006886]; vesicle-mediated transport [GO:0016192]	K20181	nd	nd	nd	nd	nd	nd	nd	nd	nd	nd	nd	nd	0.000237977	0.00012985	1	0	0	1	1	1	0	0
ENSONIP00000075725.1;ENSONIP00000034159.1;ENSONIP00000000986.1;ENSONIP00000030249.1;ENSONIP00000045816.1;ENSONIP00000038657.1;ENSONIP00000057264.1;ENSONIP00000059610.1;ENSONIP00000037216.1;ENSONIP00000047094.1	ENSONIP00000075725.1	10	band 3 anion exchange protein [Source:NCBI gene;Acc:100705836]	-1.28288	0.232081	-1.45094	0.113409	GO:0005452	solute:inorganic anion antiporter activity	GO:0005452;GO:0015301;GO:0016021;GO:0005452;GO:0015301;GO:0016021;GO:0005452;GO:0015301;GO:0016021;GO:0005452;GO:0015301;GO:0016021;GO:0005452;GO:0015301;GO:0016021;GO:0005452;GO:0015301;GO:0016021;GO:0005452;GO:0015301;GO:0016021;GO:0005452;GO:0015301;GO:0016021;GO:0005452;GO:0015301;GO:0016021;GO:0005452;GO:0015301;GO:0016021;GO:0030218;GO:0035162	integral component of membrane [GO:0016021]; anion:anion antiporter activity [GO:0015301]; inorganic anion exchanger activity [GO:0005452], integral component of membrane [GO:0016021]; anion:anion antiporter activity [GO:0015301]; inorganic anion exchanger activity [GO:0005452], integral component of membrane [GO:0016021]; anion:anion antiporter activity [GO:0015301]; inorganic anion exchanger ac…	K06573	382610000	217520000	269760000	199220000	200680000	236350000	224080000	172260000	0.0974014	0.0533051	0.0710564	0.0542583	0.0520406	0.0430775	19	19	18	16	16	19	12	15
ENSONIP00000066871.1;ENSONIP00000035506.1;ENSONIP00000062474.1;ENSONIP00000031285.1;ENSONIP00000001012.2;ENSONIP00000063495.1;ENSONIP00000074879.1;ENSONIP00000075967.1;ENSONIP00000074800.1	ENSONIP00000066871.1	9	upstream binding transcription factor [Source:NCBI gene;Acc:100706101]	1.3074	0.138757	1.68015	0.444554	0	0	GO:0003677;GO:0005634;GO:0016021;GO:0003677;GO:0005634;GO:0003677;GO:0005634;GO:0003677;GO:0005634;GO:0003677;GO:0005634;GO:0003677;GO:0005634;GO:0003677;GO:0005634;GO:0003677;GO:0005634;GO:0003677;GO:0005634	integral component of membrane [GO:0016021]; nucleus [GO:0005634]; DNA binding [GO:0003677], nucleus [GO:0005634]; DNA binding [GO:0003677], nucleus [GO:0005634]; DNA binding [GO:0003677], nucleus [GO:0005634]; DNA binding [GO:0003677], nucleus [GO:0005634]; DNA binding [GO:0003677], nucleus [GO:0005634]; DNA binding [GO:0003677], nucleus [GO:0005634]; DNA binding [GO:0003677], nucleus [GO:000563…	K09273	11844000	6848200	6627400	10667000	11528000	12458000	10585000	12478000	0.000898026	0.000666402	0.000680717	0.00111395	0.00194887	0.000873014	3	3	3	2	2	3	3	2
ENSONIP00000001018.2;ENSONIP00000034491.1;ENSONIP00000001019.2	ENSONIP00000001018.2	3	host cell factor 1 [Source:NCBI gene;Acc:100703662]	-1.085	0.564791	-1.88792	0.000798062	GO:0005634	nucleus	GO:0048188;GO:0071339;GO:0048188;GO:0071339;GO:0048188;GO:0071339	MLL1 complex [GO:0071339]; Set1C/COMPASS complex [GO:0048188], MLL1 complex [GO:0071339]; Set1C/COMPASS complex [GO:0048188], MLL1 complex [GO:0071339]; Set1C/COMPASS complex [GO:0048188]	K14966	5703800	5021300	6691200	5523500	4878900	7514800	2927500	5821500	0.000485555	0.000376263	0.000433767	0.000407046	0.000228826	0.000222102	1	1	1	2	2	1	1	2
ENSONIP00000055978.1;ENSONIP00000001024.2;ENSONIP00000034156.1;ENSONIP00000052315.1	ENSONIP00000055978.1	4	heat shock protein HSP 90-alpha [Source:NCBI gene;Acc:100701982]	-1.24361	0.380472	1.703	0.133307	GO:0006457	protein folding	GO:0005524;GO:0006457;GO:0051082;GO:0005524;GO:0006457;GO:0051082;GO:0005524;GO:0006457;GO:0051082;GO:0005524;GO:0006457;GO:0051082;GO:0005524;GO:0006457;GO:0051082;GO:0005524;GO:0005634;GO:0005737;GO:0006457;GO:0009408;GO:0009409;GO:0046677;GO:0051082;GO:0005524;GO:0006457;GO:0051082;GO:0005524;GO:0006457;GO:0051082;GO:0005524;GO:0006457;GO:0051082;GO:0005524;GO:0006457;GO:0051082	ATP binding [GO:0005524]; unfolded protein binding [GO:0051082]; protein folding [GO:0006457], ATP binding [GO:0005524]; unfolded protein binding [GO:0051082]; protein folding [GO:0006457], ATP binding [GO:0005524]; unfolded protein binding [GO:0051082]; protein folding [GO:0006457], ATP binding [GO:0005524]; unfolded protein binding [GO:0051082]; protein folding [GO:0006457], ATP binding [GO:000…	K04079	47780000	36915000	31692000	47685000	37423000	42201000	12391000	39917000	0.00793365	0.00790372	0.00546177	0.0102401	0.0109946	0.0158611	5	5	4	4	4	4	4	4
ENSONIP00000040769.1;ENSONIP00000001083.1	ENSONIP00000040769.1	2	FAU ubiquitin like and ribosomal protein S30 fusion [Source:NCBI gene;Acc:100704053]	nd	nd	1.95012	0.314137	GO:0005840	ribosome	GO:0003735;GO:0005840;GO:0006412;GO:0003735;GO:0005840;GO:0006412	ribosome [GO:0005840]; structural constituent of ribosome [GO:0003735]; translation [GO:0006412], ribosome [GO:0005840]; structural constituent of ribosome [GO:0003735]; translation [GO:0006412]	K02983	27390000	14665000	15236000	26786000	nd	nd	nd	nd	0.0353638	0.021719	0.0221108	0.0391946	0.036916	0.0785193	2	2	2	0	0	2	2	2
ENSONIP00000001084.2;ENSONIP00000028597.1;ENSONIP00000035424.1;ENSONIP00000061412.1;ENSONIP00000062692.1;ENSONIP00000007719.2;ENSONIP00000078184.1	ENSONIP00000001084.2	7	N-myristoyltransferase 1 [Source:NCBI gene;Acc:100708149]	nd	nd	-1.67929	0.00998883	GO:0016740	transferase activity	GO:0004379;GO:0006499;GO:0004379;GO:0006499;GO:0004379;GO:0006499	glycylpeptide N-tetradecanoyltransferase activity [GO:0004379]; N-terminal protein myristoylation [GO:0006499], glycylpeptide N-tetradecanoyltransferase activity [GO:0004379]; N-terminal protein myristoylation [GO:0006499], glycylpeptide N-tetradecanoyltransferase activity [GO:0004379]; N-terminal protein myristoylation [GO:0006499]	K00671	6098900	5994800	7972900	4512900	nd	nd	nd	nd	0.00219783	0.00273485	0.00219444	0.00319149	0.00150733	0.00156499	2	2	1	2	2	0	1	0
ENSONIP00000001090.1;ENSONIP00000001091.2;ENSONIP00000065909.1	ENSONIP00000001090.1	3	pre-mRNA processing factor 39 [Source:NCBI gene;Acc:100694929]	1.01304	0.870734	1.29712	0.193204	GO:0006396	RNA processing	GO:0006396;GO:0006396;GO:0006396	RNA processing [GO:0006396], RNA processing [GO:0006396], RNA processing [GO:0006396]	K13217	27752000	20366000	15465000	17804000	18070000	17094000	24122000	23162000	0.00280903	0.00308583	0.00470543	0.0062807	0.00556242	0.00538591	6	6	7	6	6	6	4	6
ENSONIP00000001096.2;ENSONIP00000048976.1	ENSONIP00000001096.2	2	0	2.57568	0.00153684	1.53597	0.416583	GO:0000166	nucleotide binding	GO:0000209;GO:0001726;GO:0003924;GO:0005525;GO:0008592;GO:0031527;GO:0032154;GO:0055038;GO:0061630;GO:0090543;GO:0001726;GO:0003924;GO:0005525;GO:0031527;GO:0032154;GO:0055038;GO:0090543;GO:0000209;GO:0008592;GO:0061630	cleavage furrow [GO:0032154]; filopodium membrane [GO:0031527]; Flemming body [GO:0090543]; recycling endosome membrane [GO:0055038]; ruffle [GO:0001726]; GTP binding [GO:0005525]; GTPase activity [GO:0003924]; ubiquitin protein ligase activity [GO:0061630]; protein polyubiquitination [GO:0000209]; regulation of Toll signaling pathway [GO:0008592], cleavage furrow [GO:0032154]; filopodium membran…	0	5659100	3369900	4614700	3516800	11322000	10037000	12794000	10047000	0.00269016	0.00159244	0.00430338	0.00354297	0.00623969	0.00307517	1	1	2	2	2	2	2	2
ENSONIP00000059522.1;ENSONIP00000001119.2;ENSONIP00000001118.2;ENSONIP00000057499.1;ENSONIP00000025408.2;ENSONIP00000072252.1;ENSONIP00000031589.1	ENSONIP00000059522.1	7	methylmalonate-semialdehyde dehydrogenase [acylating], mitochondrial [Source:NCBI gene;Acc:100706096]	1.17254	0.258227	-1.27043	0.0373708	GO:0004491	methylmalonate-semialdehyde dehydrogenase (acylating) activity	GO:0004491;GO:0018478;GO:0102662;GO:0004491;GO:0018478;GO:0102662;GO:0004491;GO:0018478;GO:0102662	malonate-semialdehyde dehydrogenase (acetylating) activity [GO:0018478]; malonate-semialdehyde dehydrogenase (acetylating, NAD+) activity [GO:0102662]; methylmalonate-semialdehyde dehydrogenase (acylating) activity [GO:0004491], malonate-semialdehyde dehydrogenase (acetylating) activity [GO:0018478]; malonate-semialdehyde dehydrogenase (acetylating, NAD+) activity [GO:0102662]; methylmalonate-sem…	K00140	191840000	189480000	198640000	304430000	234750000	245680000	317680000	238870000	0.0110087	0.0108527	0.0112554	0.014366	0.00899738	0.00969025	10	9	8	10	10	10	8	8
ENSONIP00000042028.1;ENSONIP00000032567.1;ENSONIP00000038168.1;ENSONIP00000081342.1;ENSONIP00000067347.1;ENSONIP00000001137.2	ENSONIP00000042028.1	6	polypyrimidine tract binding protein 1a [Source:ZFIN;Acc:ZDB-GENE-050522-492]	-1.02087	0.909219	-1.47216	0.512701	GO:0006397	mRNA processing	GO:0003723;GO:0005634;GO:0006397;GO:0003723;GO:0005634;GO:0006397;GO:0008380;GO:0009953;GO:0045746;GO:0060472;GO:0060729;GO:0003723;GO:0005634;GO:0006397;GO:0008380;GO:0003723;GO:0005634;GO:0006397;GO:0003723;GO:0005634;GO:0006397;GO:0003723;GO:0005634;GO:0006397	nucleus [GO:0005634]; RNA binding [GO:0003723]; mRNA processing [GO:0006397], nucleus [GO:0005634]; RNA binding [GO:0003723]; dorsal/ventral pattern formation [GO:0009953]; intestinal epithelial structure maintenance [GO:0060729]; mRNA processing [GO:0006397]; negative regulation of Notch signaling pathway [GO:0045746]; positive regulation of cortical granule exocytosis by positive regulation of …	K13218	33116000	28550000	26089000	20823000	22172000	29671000	27808000	26707000	0.0106677	0.0103781	0.00811645	0.0117564	0.0103876	0.00350988	5	5	5	4	4	4	4	3
ENSONIP00000001138.2	ENSONIP00000001138.2	1	ribosomal protein L19 [Source:HGNC Symbol;Acc:HGNC:10312]	nd	nd	nd	nd	GO:0003723	RNA binding	GO:0003723;GO:0003735;GO:0006412;GO:0022625	cytosolic large ribosomal subunit [GO:0022625]; RNA binding [GO:0003723]; structural constituent of ribosome [GO:0003735]; translation [GO:0006412]	K02885	103310000	105620000	88141000	149520000	nd	nd	nd	nd	0.140791	0.150156	0.117647	0.195083	nd	nd	1	1	1	1	1	1	0	0
ENSONIP00000001139.1	ENSONIP00000001139.1	1	histidine triad nucleotide binding protein 1 [Source:NCBI gene;Acc:100704656]	-1.11058	0.23801	-2.12322	0.000152065	GO:0003824	catalytic activity	GO:0003824	catalytic activity [GO:0003824]	K02503	70117000	61901000	67168000	79217000	68577000	59767000	68925000	53413000	0.0798274	0.0833494	0.0929869	0.0872051	0.0393223	0.0415382	4	4	4	2	2	4	2	3
ENSONIP00000001147.1;ENSONIP00000001148.2	ENSONIP00000001147.1	2	synaptosome associated protein 23 [Source:NCBI gene;Acc:100701356]	-1.21088	0.403229	-2.57202	0.0249634	GO:0045202	synapse	GO:0043005;GO:0045202;GO:0043005;GO:0045202	neuron projection [GO:0043005]; synapse [GO:0045202], neuron projection [GO:0043005]; synapse [GO:0045202]	K08508	24059000	26127000	20188000	28868000	25350000	33725000	7093600	15790000	0.0158036	0.0164873	0.0137963	0.0205891	0.00727855	0.00568329	6	7	6	7	7	6	1	3
ENSONIP00000001154.2;ENSONIP00000055002.1	ENSONIP00000001154.2	2	elongation factor Tu GTP binding domain containing 2 [Source:NCBI gene;Acc:100710127]	1.06532	0.706278	-1.47829	0.445987	GO:0000166	nucleotide binding	GO:0003924;GO:0005525;GO:0005681;GO:0006397;GO:0008380;GO:0003924;GO:0005525;GO:0005681;GO:0006397;GO:0008380	spliceosomal complex [GO:0005681]; GTP binding [GO:0005525]; GTPase activity [GO:0003924]; mRNA processing [GO:0006397]; RNA splicing [GO:0008380], spliceosomal complex [GO:0005681]; GTP binding [GO:0005525]; GTPase activity [GO:0003924]; mRNA processing [GO:0006397]; RNA splicing [GO:0008380]	K12852	18202000	16518000	14393000	21636000	15369000	16300000	19069000	24632000	0.00811592	0.00720166	0.00643546	0.00803593	0.00691965	0.00315586	16	14	14	12	12	14	12	12
ENSONIP00000001156.2;ENSONIP00000045258.1;ENSONIP00000078493.1;ENSONIP00000031032.1;ENSONIP00000074114.1;ENSONIP00000072100.1;ENSONIP00000060413.1;ENSONIP00000081287.1;ENSONIP00000040077.1;ENSONIP00000057152.1	ENSONIP00000001156.2	10	spectrin, beta, erythrocytic [Source:ZFIN;Acc:ZDB-GENE-000906-1]	-1.03314	0.668632	-1.06695	0.700296	GO:0016020	membrane	GO:0003779;GO:0005200;GO:0005543;GO:0008091;GO:0051693;GO:0003779;GO:0005200;GO:0005543;GO:0008091;GO:0051693;GO:0003779;GO:0005200;GO:0005543;GO:0008091;GO:0051693;GO:0003779;GO:0005200;GO:0005543;GO:0008091;GO:0051693;GO:0003779;GO:0005200;GO:0005543;GO:0008091;GO:0051693;GO:0003779;GO:0005200;GO:0005543;GO:0008091;GO:0051693;GO:0003779;GO:0005200;GO:0005543;GO:0008091;GO:0051693;GO:0003779;GO:…	spectrin [GO:0008091]; actin binding [GO:0003779]; phospholipid binding [GO:0005543]; structural constituent of cytoskeleton [GO:0005200]; actin filament capping [GO:0051693], spectrin [GO:0008091]; actin binding [GO:0003779]; phospholipid binding [GO:0005543]; structural constituent of cytoskeleton [GO:0005200]; actin filament capping [GO:0051693], spectrin [GO:0008091]; actin binding [GO:000377…	K06115	37516000	30334000	32950000	29407000	28314000	32683000	33403000	31630000	0.00674707	0.00525889	0.00619746	0.00435682	0.00482003	0.00575226	25	23	23	21	21	21	12	18
ENSONIP00000001160.2;ENSONIP00000032208.1;ENSONIP00000058364.1;ENSONIP00000057005.1;ENSONIP00000029938.1;ENSONIP00000001161.2;ENSONIP00000036448.1;ENSONIP00000038816.1;ENSONIP00000056883.1;ENSONIP00000036020.1	ENSONIP00000001160.2	10	leucine rich pentatricopeptide repeat containing [Source:HGNC Symbol;Acc:HGNC:15714]	-1.18886	0.453387	-1.40728	0.188992	GO:0005515	protein binding	;GO:0016021;	, integral component of membrane [GO:0016021], ,	K17964	9397200	5434900	8558100	9664600	3338400	5694200	10463000	8308200	0.000759418	0.000469048	0.000586016	0.000930446	0.000427222	0.00054804	4	3	3	3	3	2	4	3
ENSONIP00000001167.2	ENSONIP00000001167.2	1	prohibitin [Source:NCBI gene;Acc:100710653]	1.23921	0.224882	-1.30115	0.371553	GO:0016020	membrane	GO:0005743;GO:0005886	mitochondrial inner membrane [GO:0005743]; plasma membrane [GO:0005886]	K17080	27298000	22115000	23536000	39527000	32883000	26397000	41860000	38241000	0.0300111	0.0278887	0.0268004	0.0422711	0.0290061	0.0197858	11	11	11	10	10	10	7	9
ENSONIP00000001169.2	ENSONIP00000001169.2	1	synaptic vesicle membrane protein VAT-1 homolog [Source:NCBI gene;Acc:100698302]	1.3375	0.107731	-1.58457	0.35584	GO:0008270	zinc ion binding	GO:0008270;GO:0016491	oxidoreductase activity [GO:0016491]; zinc ion binding [GO:0008270]	K23167	14584000	22584000	27948000	18270000	29455000	27978000	30879000	23217000	0.00266953	0.00527755	0.00529067	0.0065168	0.00215319	0.00408021	7	8	8	9	9	8	8	9
ENSONIP00000045321.1;ENSONIP00000001177.2;ENSONIP00000041689.1;ENSONIP00000063497.1	ENSONIP00000045321.1	4	actin related protein 2/3 complex subunit 2 [Source:NCBI gene;Acc:100699436]	1.83562	0.00348572	2.34217	0.183029	GO:0030041	actin filament polymerization	GO:0005737;GO:0005885;GO:0030041;GO:0034314;GO:0042995;GO:0003779;GO:0005737;GO:0005885;GO:0030041;GO:0034314;GO:0042995;GO:0003779;GO:0005737;GO:0005885;GO:0030041;GO:0034314;GO:0042995;GO:0003779;GO:0005737;GO:0005885;GO:0030041;GO:0034314;GO:0042995	Arp2/3 protein complex [GO:0005885]; cell projection [GO:0042995]; cytoplasm [GO:0005737]; actin filament polymerization [GO:0030041]; Arp2/3 complex-mediated actin nucleation [GO:0034314], Arp2/3 protein complex [GO:0005885]; cell projection [GO:0042995]; cytoplasm [GO:0005737]; actin binding [GO:0003779]; actin filament polymerization [GO:0030041]; Arp2/3 complex-mediated actin nucleation [GO:0…	K05758	50065000	50663000	49966000	35524000	78626000	68905000	108760000	85534000	0.0252769	0.0246699	0.0260109	0.024758	0.0448583	0.0730883	6	6	6	8	8	7	7	7
ENSONIP00000001198.2	ENSONIP00000001198.2	1	intermediate filament protein ON3 [Source:NCBI gene;Acc:100701777]	-1.44264	0.520222	-1.03994	0.924034	GO:0005882	intermediate filament	GO:0045095	keratin filament [GO:0045095]	K07605	91940000	22993000	30686000	69455000	25048000	55744000	39740000	28552000	0.0259532	0.0160137	0.0139799	0.0286647	0.0263322	0.0143486	9	10	9	10	10	10	8	7
ENSONIP00000001203.1	ENSONIP00000001203.1	1	uncharacterized LOC100706178 [Source:NCBI gene;Acc:100706178]	-1.51712	0.156012	-1.83286	0.0397991	GO:0016020	membrane	GO:0006886;GO:0006955;GO:0016021;GO:0019882;GO:0035718;GO:0042289	integral component of membrane [GO:0016021]; macrophage migration inhibitory factor binding [GO:0035718]; MHC class II protein binding [GO:0042289]; antigen processing and presentation [GO:0019882]; immune response [GO:0006955]; intracellular protein transport [GO:0006886]	0	13411000	7916600	5568500	11434000	6271700	7269800	6209100	5514500	0.00873271	0.0058858	0.00403437	0.00713558	0.00344399	0.00359106	2	2	2	2	2	2	1	1
ENSONIP00000075526.1;ENSONIP00000048781.1;ENSONIP00000001286.2;ENSONIP00000055666.1;ENSONIP00000061612.1;ENSONIP00000074548.1;ENSONIP00000070131.1;ENSONIP00000062185.1;ENSONIP00000045207.1;ENSONIP00000046813.1	ENSONIP00000075526.1	10	trifunctional enzyme subunit alpha, mitochondrial [Source:NCBI gene;Acc:100703423]	1.19782	0.259726	-1.63946	0.040179	GO:0016507	mitochondrial fatty acid beta-oxidation multienzyme complex	GO:0003857;GO:0004300;GO:0006635;GO:0016507;GO:0070403;GO:0003857;GO:0004300;GO:0006635;GO:0016507;GO:0070403;GO:0003857;GO:0004300;GO:0006635;GO:0016507;GO:0070403;GO:0003857;GO:0004300;GO:0006635;GO:0016507;GO:0070403;GO:0003857;GO:0004300;GO:0006635;GO:0016507;GO:0070403;GO:0003857;GO:0004300;GO:0006635;GO:0016507;GO:0070403;GO:0003857;GO:0004300;GO:0006635;GO:0016507;GO:0070403;GO:0003857;GO:…	mitochondrial fatty acid beta-oxidation multienzyme complex [GO:0016507]; 3-hydroxyacyl-CoA dehydrogenase activity [GO:0003857]; enoyl-CoA hydratase activity [GO:0004300]; NAD+ binding [GO:0070403]; fatty acid beta-oxidation [GO:0006635], mitochondrial fatty acid beta-oxidation multienzyme complex [GO:0016507]; 3-hydroxyacyl-CoA dehydrogenase activity [GO:0003857]; enoyl-CoA hydratase activity [G…	K07515	68705000	61989000	44648000	35107000	63352000	67562000	57726000	63440000	0.0367963	0.0394883	0.0331082	0.0211939	0.02068	0.0191461	22	22	21	21	21	20	16	18
ENSONIP00000014781.2;ENSONIP00000028909.1;ENSONIP00000001290.2;ENSONIP00000034942.1;ENSONIP00000062286.1;ENSONIP00000037752.1;ENSONIP00000053601.1;ENSONIP00000064714.1;ENSONIP00000001289.1;ENSONIP00000067216.1	ENSONIP00000014781.2	10	calcium/calmodulin-dependent protein kinase type II subunit gamma [Source:NCBI gene;Acc:100707324]	1.36511	0.0374954	-1.008	0.958979	GO:0000166	nucleotide binding	GO:0004683;GO:0005516;GO:0005524;GO:0106310;GO:0106311;GO:0004683;GO:0005516;GO:0005524;GO:0106310;GO:0106311;GO:0004683;GO:0005516;GO:0005524;GO:0106310;GO:0106311;GO:0004683;GO:0005516;GO:0005524;GO:0106310;GO:0106311;GO:0004683;GO:0005516;GO:0005524;GO:0106310;GO:0106311;GO:0004683;GO:0005516;GO:0005524;GO:0106310;GO:0106311;GO:0004683;GO:0005516;GO:0005524;GO:0106310;GO:0106311;GO:0004683;GO:…	ATP binding [GO:0005524]; calmodulin binding [GO:0005516]; calmodulin-dependent protein kinase activity [GO:0004683]; protein serine kinase activity [GO:0106310]; protein threonine kinase activity [GO:0106311], ATP binding [GO:0005524]; calmodulin binding [GO:0005516]; calmodulin-dependent protein kinase activity [GO:0004683]; protein serine kinase activity [GO:0106310]; protein threonine kinase …	K04515	40387000	43979000	40538000	40985000	46376000	52922000	56530000	70629000	0.0218895	0.0251561	0.0186157	0.0259187	0.0259144	0.0195123	1	2	1	1	1	1	1	1
ENSONIP00000021186.2;ENSONIP00000001292.2	ENSONIP00000021186.2	2	peptidyl-prolyl cis-trans isomerase FKBP1A [Source:NCBI gene;Acc:100692950]	-1.16853	0.314175	-1.32753	0.585563	GO:0003755	peptidyl-prolyl cis-trans isomerase activity	GO:0003755;GO:0003755	peptidyl-prolyl cis-trans isomerase activity [GO:0003755], peptidyl-prolyl cis-trans isomerase activity [GO:0003755]	K09568	72496000	61712000	53363000	43672000	40883000	60510000	48304000	48196000	0.0595063	0.0519938	0.0441317	0.0632376	0.0619104	0.0205243	5	5	5	5	5	5	5	5
ENSONIP00000075099.1;ENSONIP00000036938.1;ENSONIP00000064911.1;ENSONIP00000001293.2	ENSONIP00000075099.1	4	methylmalonyl CoA mutase [Source:ZFIN;Acc:ZDB-GENE-010430-3]	1.28907	0.143255	-1.20075	0.62324	GO:0004494	methylmalonyl-CoA mutase activity	GO:0004494;GO:0031419;GO:0046872;GO:0004494;GO:0031419;GO:0046872;GO:0004494;GO:0031419;GO:0046872;GO:0004494;GO:0031419;GO:0046872	cobalamin binding [GO:0031419]; metal ion binding [GO:0046872]; methylmalonyl-CoA mutase activity [GO:0004494], cobalamin binding [GO:0031419]; metal ion binding [GO:0046872]; methylmalonyl-CoA mutase activity [GO:0004494], cobalamin binding [GO:0031419]; metal ion binding [GO:0046872]; methylmalonyl-CoA mutase activity [GO:0004494], cobalamin binding [GO:0031419]; metal ion binding [GO:0046872];…	K01847	8028000	6425200	6545400	6177600	8306700	8843300	6386000	11496000	0.00115127	0.00133951	0.000776417	0.00115928	0.000636725	0.00120648	5	5	3	3	3	2	3	3
ENSONIP00000001302.2	ENSONIP00000001302.2	1	myozenin 1 [Source:NCBI gene;Acc:100698011]	1.2483	0.613968	-3.22669	0.215863	GO:0030018	Z disc	GO:0030018	Z disc [GO:0030018]	0	5353500	8058500	14040000	4607300	6990900	10745000	17585000	4698700	0.00203937	0.00366796	0.00535514	0.0032956	0.00163862	0.000586274	3	3	3	3	3	2	3	1
ENSONIP00000029053.1;ENSONIP00000001320.2;ENSONIP00000072260.1;ENSONIP00000054567.1;ENSONIP00000074454.1;ENSONIP00000054500.1	ENSONIP00000029053.1	6	eukaryotic translation initiation factor 4H [Source:NCBI gene;Acc:100693534]	-1.21946	0.371955	1.05062	0.692693	GO:0003676	nucleic acid binding	GO:0003723;GO:0048471;GO:0003723;GO:0048471;GO:0003723;GO:0048471;GO:0003723;GO:0048471;GO:0003723;GO:0048471;GO:0003723;GO:0048471	perinuclear region of cytoplasm [GO:0048471]; RNA binding [GO:0003723], perinuclear region of cytoplasm [GO:0048471]; RNA binding [GO:0003723], perinuclear region of cytoplasm [GO:0048471]; RNA binding [GO:0003723], perinuclear region of cytoplasm [GO:0048471]; RNA binding [GO:0003723], perinuclear region of cytoplasm [GO:0048471]; RNA binding [GO:0003723], perinuclear region of cytoplasm [GO:004…	K24086	35304000	30565000	29509000	36527000	34340000	36945000	11123000	25759000	0.010312	0.00777561	0.00967872	0.00891887	0.01052	0.00875101	4	3	3	4	4	4	3	3
ENSONIP00000001340.2	ENSONIP00000001340.2	1	0	nd	nd	nd	nd	GO:0016020	membrane	;GO:0005201;GO:0005581;GO:0005604;GO:0016020	, basement membrane [GO:0005604]; collagen trimer [GO:0005581]; membrane [GO:0016020]; extracellular matrix structural constituent [GO:0005201]	K06237	6845400	30158000	61130000	60868000	nd	nd	nd	nd	0.00113691	0.00447563	0.00690925	0.0062599	nd	nd	5	6	6	3	3	2	0	0
ENSONIP00000001352.2	ENSONIP00000001352.2	1	ATP citrate lyase [Source:HGNC Symbol;Acc:HGNC:115]	1.25492	0.393948	-1.31567	0.840479	GO:0000166	nucleotide binding	GO:0003878;GO:0005524;GO:0005829;GO:0006085;GO:0006101;GO:0006629;GO:0046872	cytosol [GO:0005829]; ATP binding [GO:0005524]; ATP citrate synthase activity [GO:0003878]; metal ion binding [GO:0046872]; acetyl-CoA biosynthetic process [GO:0006085]; citrate metabolic process [GO:0006101]; lipid metabolic process [GO:0006629]	K01648	9657600	9117900	6237200	1478400	8224700	9181300	6808600	9029700	0.000777227	0.00074029	0.000559553	4.471e-05	0.00042206	0.00038429	3	3	2	3	3	2	2	2
ENSONIP00000001361.2	ENSONIP00000001361.2	1	2',3'-cyclic nucleotide 3' phosphodiesterase [Source:HGNC Symbol;Acc:HGNC:2158]	-2.23233	0.00668047	-1.74633	0.446315	GO:0016020	membrane	GO:0004113;GO:0009214;GO:0016020;GO:0042470	melanosome [GO:0042470]; membrane [GO:0016020]; 2',3'-cyclic-nucleotide 3'-phosphodiesterase activity [GO:0004113]; cyclic nucleotide catabolic process [GO:0009214]	K01121	50366000	44792000	41238000	59116000	21102000	32325000	15737000	18418000	0.0139245	0.00607191	0.00628789	0.00623087	0.00701911	0.00229048	5	6	6	3	3	5	3	4
ENSONIP00000033968.1;ENSONIP00000035418.1;ENSONIP00000062246.1;ENSONIP00000081318.1;ENSONIP00000074792.1;ENSONIP00000001368.2;ENSONIP00000072525.1;ENSONIP00000047569.1;ENSONIP00000028589.1;ENSONIP00000077620.1;ENSONIP00000057653.1;ENSONIP00000001377.1;ENSONIP00000070226.1	ENSONIP00000033968.1	13	alcohol dehydrogenase 5 [Source:ZFIN;Acc:ZDB-GENE-011003-1]	1.14597	0.34379	-1.17399	0.512705	GO:0006069	ethanol oxidation	GO:0004022;GO:0006069;GO:0008270;GO:0106321;GO:0106322;GO:0004022;GO:0006069;GO:0008270;GO:0106321;GO:0106322;GO:0004022;GO:0006069;GO:0008270;GO:0106321;GO:0106322;GO:0004022;GO:0006069;GO:0008270;GO:0106321;GO:0106322;GO:0004022;GO:0006069;GO:0008270;GO:0106321;GO:0106322;GO:0004022;GO:0006069;GO:0008270;GO:0106321;GO:0106322;GO:0004022;GO:0006069;GO:0008270;GO:0106321;GO:0106322;GO:0004022;GO:…	alcohol dehydrogenase (NAD+) activity [GO:0004022]; S-(hydroxymethyl)glutathione dehydrogenase NAD activity [GO:0106322]; S-(hydroxymethyl)glutathione dehydrogenase NADP activity [GO:0106321]; zinc ion binding [GO:0008270]; ethanol oxidation [GO:0006069], alcohol dehydrogenase (NAD+) activity [GO:0004022]; S-(hydroxymethyl)glutathione dehydrogenase NAD activity [GO:0106322]; S-(hydroxymethyl)glut…	K00121	25234000	25213000	23155000	44587000	34439000	30628000	33023000	37351000	0.00540069	0.00606737	0.00598776	0.00835766	0.00643049	0.00456338	9	8	8	8	8	8	6	8
ENSONIP00000062460.1;ENSONIP00000031316.1;ENSONIP00000061494.1;ENSONIP00000001385.2;ENSONIP00000055239.1	ENSONIP00000062460.1	5	0	nd	nd	nd	nd	0	0	0	0	0	nd	nd	nd	nd	15317000	7523000	4185200	15487000	nd	nd	nd	nd	nd	nd	1	0	1	1	1	1	1	1
ENSONIP00000043965.1;ENSONIP00000049453.1;ENSONIP00000074674.1;ENSONIP00000037741.1;ENSONIP00000056523.1;ENSONIP00000035861.1;ENSONIP00000001393.2;ENSONIP00000001392.2;ENSONIP00000028264.1	ENSONIP00000043965.1	9	SPT5 homolog, DSIF elongation factor subunit [Source:NCBI gene;Acc:100701563]	nd	nd	-1.79669	0.476189	GO:0032784	regulation of DNA-templated transcription elongation	GO:0005634;GO:0006357;GO:0032784;GO:0005634;GO:0006357;GO:0032784;GO:0005634;GO:0006357;GO:0032784;GO:0005634;GO:0006357;GO:0032784;GO:0005634;GO:0006357;GO:0032784;GO:0005634;GO:0006357;GO:0032784;GO:0005634;GO:0006357;GO:0032784;GO:0005634;GO:0006357;GO:0032784;GO:0005634;GO:0006357;GO:0032784	nucleus [GO:0005634]; regulation of DNA-templated transcription, elongation [GO:0032784]; regulation of transcription by RNA polymerase II [GO:0006357], nucleus [GO:0005634]; regulation of DNA-templated transcription, elongation [GO:0032784]; regulation of transcription by RNA polymerase II [GO:0006357], nucleus [GO:0005634]; regulation of DNA-templated transcription, elongation [GO:0032784]; reg…	K15172	6622500	5542100	5794200	1291400	nd	nd	nd	nd	0.000946178	0.000791734	0.00085453	0.000143074	0.000454064	0.0003072	1	1	1	1	1	1	0	1
ENSONIP00000070089.1;ENSONIP00000028862.1;ENSONIP00000001432.2;ENSONIP00000059117.1;ENSONIP00000072748.1;ENSONIP00000052258.1;ENSONIP00000042495.1;ENSONIP00000078037.1;ENSONIP00000039328.1	ENSONIP00000070089.1	9	signal transducer and activator of transcription 5B [Source:NCBI gene;Acc:100692331]	1.28097	0.11184	1.44927	0.272846	GO:0007165	signal transduction	GO:0003677;GO:0003700;GO:0005634;GO:0005737;GO:0007165;GO:0003677;GO:0003700;GO:0005634;GO:0005737;GO:0007165;GO:0003677;GO:0003700;GO:0005634;GO:0005737;GO:0007165;GO:0016021;GO:0003677;GO:0003700;GO:0005634;GO:0005737;GO:0007165;GO:0003677;GO:0003700;GO:0005634;GO:0005737;GO:0007165;GO:0003677;GO:0003700;GO:0005634;GO:0005737;GO:0007165;GO:0003677;GO:0003700;GO:0005634;GO:0005737;GO:0007165;GO:…	cytoplasm [GO:0005737]; nucleus [GO:0005634]; DNA binding [GO:0003677]; DNA-binding transcription factor activity [GO:0003700]; signal transduction [GO:0007165], cytoplasm [GO:0005737]; nucleus [GO:0005634]; DNA binding [GO:0003677]; DNA-binding transcription factor activity [GO:0003700]; signal transduction [GO:0007165], cytoplasm [GO:0005737]; integral component of membrane [GO:0016021]; nucleu…	K11224	6931500	5537000	4956900	8420900	8502600	6913800	8574900	9117000	0.00157916	0.00132988	0.00115555	0.00153699	0.0024028	0.0016563	3	3	3	3	3	3	1	1
ENSONIP00000030514.1;ENSONIP00000001454.2;ENSONIP00000001453.2;ENSONIP00000039168.1;ENSONIP00000067641.1;ENSONIP00000064360.1;ENSONIP00000064061.1;ENSONIP00000035681.1;ENSONIP00000049344.1;ENSONIP00000067041.1	ENSONIP00000030514.1	10	signal transducer and activator of transcription 3 [Source:NCBI gene;Acc:100692602]	-1.50405	0.0312802	-1.18804	0.316816	GO:0007165	signal transduction	GO:0003677;GO:0003700;GO:0005634;GO:0005737;GO:0007165;GO:0003677;GO:0003700;GO:0005634;GO:0005737;GO:0007165;GO:0003677;GO:0003700;GO:0005634;GO:0005737;GO:0007165;GO:0003677;GO:0003700;GO:0005634;GO:0005737;GO:0007165;GO:0003677;GO:0003700;GO:0005634;GO:0005737;GO:0007165;GO:0003677;GO:0003700;GO:0005634;GO:0005737;GO:0007165;GO:0003677;GO:0003700;GO:0005634;GO:0005737;GO:0007165;GO:0003677;GO:…	cytoplasm [GO:0005737]; nucleus [GO:0005634]; DNA binding [GO:0003677]; DNA-binding transcription factor activity [GO:0003700]; signal transduction [GO:0007165], cytoplasm [GO:0005737]; nucleus [GO:0005634]; DNA binding [GO:0003677]; DNA-binding transcription factor activity [GO:0003700]; signal transduction [GO:0007165], cytoplasm [GO:0005737]; nucleus [GO:0005634]; DNA binding [GO:0003677]; DNA…	K04692	27631000	17686000	16886000	19578000	13174000	17213000	11848000	12139000	0.0029092	0.00296782	0.00269929	0.00329256	0.00275802	0.00223713	6	7	7	10	10	10	3	4
ENSONIP00000001471.1;ENSONIP00000070626.1;ENSONIP00000075424.1;ENSONIP00000040959.1;D_TRINITY_DN359347_c0_g1_i1_i1.p1	ENSONIP00000001471.1	5	proteasome 26S subunit, ATPase 1 [Source:NCBI gene;Acc:100690632]	1.14126	0.534122	-1.20733	0.0146466	GO:0000166	nucleotide binding	GO:0000502;GO:0005524;GO:0005634;GO:0005737;GO:0030163;GO:0036402;GO:0005524;GO:0005634;GO:0005737;GO:0036402;GO:0000502;GO:0005524;GO:0005634;GO:0005737;GO:0030163;GO:0036402;GO:0000502;GO:0005524;GO:0005634;GO:0005737;GO:0030163;GO:0036402	cytoplasm [GO:0005737]; nucleus [GO:0005634]; proteasome complex [GO:0000502]; ATP binding [GO:0005524]; proteasome-activating activity [GO:0036402]; protein catabolic process [GO:0030163], cytoplasm [GO:0005737]; nucleus [GO:0005634]; ATP binding [GO:0005524]; proteasome-activating activity [GO:0036402], cytoplasm [GO:0005737]; nucleus [GO:0005634]; proteasome complex [GO:0000502]; ATP binding […	K03062	25428000	22911000	20515000	13956000	20224000	20548000	34636000	19100000	0.00551454	0.00644815	0.00595558	0.00603542	0.00482738	0.00509269	6	8	7	6	6	6	6	6
ENSONIP00000001504.1;ENSONIP00000001499.2	ENSONIP00000001504.1	2	alpha-1-antitrypsin homolog [Source:NCBI gene;Acc:100706723]	1.10643	0.4253	1.44553	0.0180011	GO:0005615	extracellular space	GO:0004867;GO:0005615	extracellular space [GO:0005615]; serine-type endopeptidase inhibitor activity [GO:0004867]	K04525	209890000	197180000	271660000	227470000	238150000	202020000	309930000	252550000	0.125969	0.137784	0.188354	0.148677	0.211416	0.22281	8	10	12	10	10	9	8	10
ENSONIP00000001516.2	ENSONIP00000001516.2	1	glutaredoxin 5 [Source:NCBI gene;Acc:100693326]	nd	nd	-2.19556	0.0282911	GO:0046872	metal ion binding	GO:0005739;GO:0016226;GO:0030097;GO:0046872;GO:0051536;GO:0097573	mitochondrion [GO:0005739]; glutathione oxidoreductase activity [GO:0097573]; iron-sulfur cluster binding [GO:0051536]; metal ion binding [GO:0046872]; hemopoiesis [GO:0030097]; iron-sulfur cluster assembly [GO:0016226]	K07390	9381400	10764000	7870800	18196000	nd	nd	nd	nd	0.00353225	0.00412132	0.0020973	0.00520425	0.00178548	0.00162029	2	2	2	2	2	2	0	1
ENSONIP00000001539.2;ENSONIP00000080154.1;ENSONIP00000077907.1;ENSONIP00000059998.1;ENSONIP00000055157.1;ENSONIP00000048172.1;ENSONIP00000035465.1;ENSONIP00000033378.1;ENSONIP00000011847.2;ENSONIP00000059478.1	ENSONIP00000001539.2	10	fish-egg lectin [Source:NCBI gene;Acc:100690816]	nd	nd	nd	nd	0	0	0	0	0	nd	nd	nd	nd	nd	nd	nd	nd	nd	nd	nd	nd	0.0510596	0.0401929	3	4	4	4	4	4	0	2
ENSONIP00000027511.1;ENSONIP00000001550.2;ENSONIP00000071178.1;ENSONIP00000080666.1;ENSONIP00000057578.1;ENSONIP00000033542.1;ENSONIP00000028124.1;ENSONIP00000040328.1;ENSONIP00000042643.1	ENSONIP00000027511.1	9	protein FAM49A [Source:NCBI gene;Acc:100694928]	nd	nd	1.27924	0.0862665	GO:0030833	regulation of actin filament polymerization	GO:0016020;GO:0030833;GO:0031267;GO:0016020;GO:0030833;GO:0031267;GO:0016020;GO:0030833;GO:0031267;GO:0016020;GO:0030833;GO:0031267;GO:0016020;GO:0030833;GO:0031267;GO:0016020;GO:0030833;GO:0031267;GO:0016020;GO:0030833;GO:0031267;GO:0016020;GO:0030833;GO:0031267;GO:0016020;GO:0030833;GO:0031267	membrane [GO:0016020]; small GTPase binding [GO:0031267]; regulation of actin filament polymerization [GO:0030833], membrane [GO:0016020]; small GTPase binding [GO:0031267]; regulation of actin filament polymerization [GO:0030833], membrane [GO:0016020]; small GTPase binding [GO:0031267]; regulation of actin filament polymerization [GO:0030833], membrane [GO:0016020]; small GTPase binding [GO:003…	0	10654000	7209200	7417500	7132300	nd	nd	nd	nd	0.00650213	0.0041184	0.00430172	0.00436829	0.00639481	0.00594379	3	2	3	3	3	2	0	1
ENSONIP00000001554.2;ENSONIP00000001553.1	ENSONIP00000001554.2	2	transmembrane protein 87A [Source:NCBI gene;Acc:100706133]	nd	nd	nd	nd	GO:0016020	membrane	GO:0016021;GO:0016021	integral component of membrane [GO:0016021], integral component of membrane [GO:0016021]	0	7209000	5994300	4525600	9429600	nd	nd	nd	nd	0.00112385	0.000930481	0.00085514	0.00127554	nd	nd	2	2	2	1	1	2	0	1
ENSONIP00000001564.2	ENSONIP00000001564.2	1	calpain small subunit 1 [Source:NCBI gene;Acc:100695842]	-1.37619	0.371804	-1.20242	0.661982	GO:0046872	metal ion binding	GO:0005509	calcium ion binding [GO:0005509]	K08583	41875000	37002000	22735000	14505000	15579000	36340000	14859000	17598000	0.00452977	0.00521602	0.00416979	0.00345835	0.00528995	0.00193463	7	7	7	6	6	7	5	5
ENSONIP00000075392.1;ENSONIP00000045279.1;ENSONIP00000039530.1;ENSONIP00000039394.1;ENSONIP00000001568.2;ENSONIP00000058883.1;ENSONIP00000001567.2;ENSONIP00000067942.1	ENSONIP00000075392.1	8	UDP-glucose glycoprotein glucosyltransferase 1 [Source:NCBI gene;Acc:100707269]	-1.53795	0.222631	-1.17428	0.438672	GO:0003980	UDP-glucose:glycoprotein glucosyltransferase activity	GO:0003980;GO:0005788;GO:0006486;GO:0003980;GO:0005788;GO:0006486;GO:0003980;GO:0005788;GO:0006486;GO:0003980;GO:0005788;GO:0006486;GO:0003980;GO:0005788;GO:0006486;GO:0003980;GO:0005788;GO:0006486;GO:0003980;GO:0005788;GO:0006486;GO:0003980;GO:0005788;GO:0006486	endoplasmic reticulum lumen [GO:0005788]; UDP-glucose:glycoprotein glucosyltransferase activity [GO:0003980]; protein glycosylation [GO:0006486], endoplasmic reticulum lumen [GO:0005788]; UDP-glucose:glycoprotein glucosyltransferase activity [GO:0003980]; protein glycosylation [GO:0006486], endoplasmic reticulum lumen [GO:0005788]; UDP-glucose:glycoprotein glucosyltransferase activity [GO:0003980…	K11718	25082000	14363000	14292000	36680000	14450000	16154000	9040600	19146000	0.00538084	0.00386319	0.00304553	0.00549211	0.00402223	0.00354906	15	14	12	14	14	12	8	10
ENSONIP00000001571.2;ENSONIP00000033568.1	ENSONIP00000001571.2	2	actin related protein 2 [Source:NCBI gene;Acc:100710986]	-1.04566	0.729611	-2.19794	0.00331322	0	0	GO:0003779;GO:0005524;GO:0005737;GO:0005885;GO:0034314;GO:0003779;GO:0005524;GO:0005737;GO:0005885;GO:0034314;GO:0003779;GO:0005524;GO:0005737;GO:0005885;GO:0034314;	Arp2/3 protein complex [GO:0005885]; cytoplasm [GO:0005737]; actin binding [GO:0003779]; ATP binding [GO:0005524]; Arp2/3 complex-mediated actin nucleation [GO:0034314], Arp2/3 protein complex [GO:0005885]; cytoplasm [GO:0005737]; actin binding [GO:0003779]; ATP binding [GO:0005524]; Arp2/3 complex-mediated actin nucleation [GO:0034314], Arp2/3 protein complex [GO:0005885]; cytoplasm [GO:0005737]…	K17260	17241000	20177000	16586000	25969000	16875000	16192000	13886000	29528000	0.00890192	0.011061	0.00816527	0.0116751	0.00484532	0.00420936	2	2	2	2	2	2	2	2
ENSONIP00000049964.1;ENSONIP00000068823.1;ENSONIP00000063953.1;ENSONIP00000075946.1;ENSONIP00000043648.1;ENSONIP00000001574.2;ENSONIP00000068061.1;ENSONIP00000037459.1;ENSONIP00000050123.1;ENSONIP00000044548.1	ENSONIP00000049964.1	10	electron transfer flavoprotein dehydrogenase [Source:NCBI gene;Acc:100691348]	1.12739	0.346319	-1.20618	0.541722	GO:0004174	0	GO:0004174;GO:0005743;GO:0016021;GO:0046872;GO:0051539;GO:0004174;GO:0005743;GO:0016021;GO:0046872;GO:0051539;GO:0004174;GO:0005743;GO:0016021;GO:0046872;GO:0051539;GO:0004174;GO:0005743;GO:0016021;GO:0046872;GO:0051539;GO:0004174;GO:0005743;GO:0016021;GO:0046872;GO:0051539;GO:0004174;GO:0005743;GO:0016021;GO:0046872;GO:0051539;GO:0004174;GO:0005743;GO:0016021;GO:0046872;GO:0051539;GO:0004174;GO:…	integral component of membrane [GO:0016021]; mitochondrial inner membrane [GO:0005743]; 4 iron, 4 sulfur cluster binding [GO:0051539]; electron-transferring-flavoprotein dehydrogenase activity [GO:0004174]; metal ion binding [GO:0046872], integral component of membrane [GO:0016021]; mitochondrial inner membrane [GO:0005743]; 4 iron, 4 sulfur cluster binding [GO:0051539]; electron-transferring-fla…	K00311	15108000	14078000	12853000	16091000	15439000	14191000	14730000	21175000	0.00259558	0.00652229	0.00517078	0.00471546	0.00400661	0.00387122	2	3	3	3	3	3	3	2
ENSONIP00000001583.2;ENSONIP00000001582.2;ENSONIP00000030277.1;ENSONIP00000061734.1;ENSONIP00000032933.1;ENSONIP00000033144.1;ENSONIP00000058835.1;ENSONIP00000073645.1;ENSONIP00000043555.1;ENSONIP00000061921.1	ENSONIP00000001583.2	10	UDP-glucose pyrophosphorylase 2 [Source:NCBI gene;Acc:100711710]	-1.3072	0.285357	2.06705	0.174333	GO:0016740	transferase activity	GO:0003983;GO:0005978;GO:0006011;GO:0003983;GO:0005978;GO:0006011;GO:0003983;GO:0005978;GO:0006011;GO:0003983;GO:0005978;GO:0006011;GO:0003983;GO:0005978;GO:0006011;GO:0003983;GO:0005978;GO:0006011;GO:0003983;GO:0005978;GO:0006011;GO:0003983;GO:0005978;GO:0006011;GO:0003983;GO:0005978;GO:0006011;GO:0003983;GO:0005978;GO:0006011	UTP:glucose-1-phosphate uridylyltransferase activity [GO:0003983]; glycogen biosynthetic process [GO:0005978]; UDP-glucose metabolic process [GO:0006011], UTP:glucose-1-phosphate uridylyltransferase activity [GO:0003983]; glycogen biosynthetic process [GO:0005978]; UDP-glucose metabolic process [GO:0006011], UTP:glucose-1-phosphate uridylyltransferase activity [GO:0003983]; glycogen biosynthetic …	K00963	25699000	13476000	16701000	26500000	12014000	11922000	18256000	20825000	0.00403608	0.00307403	0.00342472	0.00527875	0.00611158	0.0102321	3	3	4	2	2	2	3	1
ENSONIP00000001584.1;ENSONIP00000032165.1	ENSONIP00000001584.1	2	peptidylprolyl isomerase D [Source:NCBI gene;Acc:100691620]	-2.21746	0.0151929	nd	nd	GO:0006457	protein folding	GO:0003755;GO:0006457;GO:0003755;GO:0006457	peptidyl-prolyl cis-trans isomerase activity [GO:0003755]; protein folding [GO:0006457], peptidyl-prolyl cis-trans isomerase activity [GO:0003755]; protein folding [GO:0006457]	K05864	7827300	5636800	5055400	10503000	4661100	3250800	2025500	3150800	0.00185695	0.00130552	0.00118357	0.00217478	nd	nd	2	1	2	1	1	1	1	2
ENSONIP00000001589.2	ENSONIP00000001589.2	1	heterogeneous nuclear ribonucleoprotein U [Source:NCBI gene;Acc:100696161]	1.20282	0.493004	-1.26194	0.0780699	GO:0005634	nucleus	GO:0005634	nucleus [GO:0005634]	K12888	29140000	19184000	20081000	18504000	24481000	26413000	15763000	37879000	0.00709281	0.00688392	0.00607375	0.00885065	0.00542135	0.00602973	12	12	12	12	12	13	5	8
ENSONIP00000001593.2;ENSONIP00000044928.1	ENSONIP00000001593.2	2	ribosomal protein S3 [Source:ZFIN;Acc:ZDB-GENE-030131-8494]	1.32235	0.1366	-1.45923	0.22547	GO:0016020	membrane	GO:0003723;GO:0003735;GO:0005743;GO:0005819;GO:0006281;GO:0006412;GO:0006417;GO:0006915;GO:0015935;GO:0051301;GO:0140078;GO:0003723;GO:0005743;GO:0003723;GO:0003735;GO:0005743;GO:0005819;GO:0006281;GO:0006412;GO:0006417;GO:0006915;GO:0015935;GO:0051301;GO:0140078	mitochondrial inner membrane [GO:0005743]; small ribosomal subunit [GO:0015935]; spindle [GO:0005819]; class I DNA-(apurinic or apyrimidinic site) endonuclease activity [GO:0140078]; RNA binding [GO:0003723]; structural constituent of ribosome [GO:0003735]; apoptotic process [GO:0006915]; cell division [GO:0051301]; DNA repair [GO:0006281]; regulation of translation [GO:0006417]; translation [GO:…	K02985	70859000	48367000	46576000	89389000	81789000	86037000	73906000	95721000	0.0214382	0.0146318	0.0145453	0.024176	0.0150501	0.0105769	1	1	1	1	1	1	1	1
ENSONIP00000034696.1;ENSONIP00000001594.2;ENSONIP00000041331.1	ENSONIP00000034696.1	3	malate dehydrogenase, cytoplasmic [Source:NCBI gene;Acc:100711978]	nd	nd	3.44249	0.0763379	GO:0030060	L-malate dehydrogenase activity	GO:0005737;GO:0005975;GO:0006099;GO:0006108;GO:0030060;GO:0005737;GO:0005975;GO:0006099;GO:0006108;GO:0030060;GO:0005737;GO:0005975;GO:0006099;GO:0006108;GO:0030060	cytoplasm [GO:0005737]; L-malate dehydrogenase activity [GO:0030060]; carbohydrate metabolic process [GO:0005975]; malate metabolic process [GO:0006108]; tricarboxylic acid cycle [GO:0006099], cytoplasm [GO:0005737]; L-malate dehydrogenase activity [GO:0030060]; carbohydrate metabolic process [GO:0005975]; malate metabolic process [GO:0006108]; tricarboxylic acid cycle [GO:0006099], cytoplasm [GO…	K00025	10214000	9473500	12472000	24010000	nd	nd	nd	nd	0.00489916	0.00459551	0.00522881	0.00796965	0.0147457	0.0243147	3	3	3	4	4	3	0	2
ENSONIP00000001595.1;ENSONIP00000035898.1;ENSONIP00000051997.1;ENSONIP00000056376.1;ENSONIP00000034130.1	ENSONIP00000001595.1	5	obg-like ATPase 1 [Source:NCBI gene;Acc:100712451]	-1.22089	0.274056	-2.04963	0.258798	GO:0000166	nucleotide binding	GO:0005524;GO:0005525;GO:0005524;GO:0005525;GO:0005730;GO:0005737;GO:0016787;GO:0043022;GO:0043023	ATP binding [GO:0005524]; GTP binding [GO:0005525], cytoplasm [GO:0005737]; nucleolus [GO:0005730]; ATP binding [GO:0005524]; GTP binding [GO:0005525]; hydrolase activity [GO:0016787]; ribosomal large subunit binding [GO:0043023]; ribosome binding [GO:0043022]	K19788	39279000	36232000	36222000	38478000	19452000	23364000	37396000	42822000	0.0146447	0.0131011	0.0153347	0.0123737	0.00897901	0.00454885	5	5	5	4	4	5	2	5
ENSONIP00000001607.2	ENSONIP00000001607.2	1	transformer 2 beta homolog [Source:ZFIN;Acc:ZDB-GENE-040426-1094]	1.22808	0.0526906	1.1978	0.268007	GO:0003723	RNA binding	GO:0003723	RNA binding [GO:0003723]	K12897	6669300	4778300	6242100	5840100	7811700	7562500	6526600	6995700	0.00307533	0.00220306	0.00297102	0.0024073	0.00287196	0.00351037	1	1	1	1	1	1	1	1
ENSONIP00000001620.2;ENSONIP00000057507.1;ENSONIP00000074095.1	ENSONIP00000001620.2	3	eukaryotic translation initiation factor 3, subunit K [Source:NCBI gene;Acc:550245]	-1.05325	0.813965	1.81221	0.242679	GO:0005737	cytoplasm	GO:0001732;GO:0003743;GO:0005634;GO:0005852;GO:0006446;GO:0016282;GO:0033290;GO:0043022;GO:0001732;GO:0003743;GO:0005634;GO:0005852;GO:0006446;GO:0016282;GO:0033290;GO:0043022;GO:0003743;GO:0005852;GO:0006446;GO:0043022	eukaryotic 43S preinitiation complex [GO:0016282]; eukaryotic 48S preinitiation complex [GO:0033290]; eukaryotic translation initiation factor 3 complex [GO:0005852]; nucleus [GO:0005634]; ribosome binding [GO:0043022]; translation initiation factor activity [GO:0003743]; formation of cytoplasmic translation initiation complex [GO:0001732]; regulation of translational initiation [GO:0006446], euk…	K15028	29397000	14703000	15966000	19013000	12224000	22230000	14926000	25701000	0.0149262	0.00598011	0.00624961	0.0114453	0.0228134	0.0121632	5	4	4	2	2	3	3	4
ENSONIP00000061244.1;ENSONIP00000001629.2	ENSONIP00000061244.1	2	EMILIN-1 [Source:NCBI gene;Acc:100708867]	nd	nd	nd	nd	GO:0005515	protein binding	GO:0005576;GO:0005576;GO:0030097	extracellular region [GO:0005576], extracellular region [GO:0005576]; hemopoiesis [GO:0030097]	K24246	3428100	8666400	17061000	11884000	nd	nd	nd	nd	8.29871e-05	0.000274731	0.000560496	0.00044008	nd	nd	2	3	3	2	2	1	0	0
ENSONIP00000001636.2;ENSONIP00000057614.1;ENSONIP00000001635.2;ENSONIP00000073284.1;ENSONIP00000048971.1;ENSONIP00000042703.1	ENSONIP00000001636.2	6	minichromosome maintenance complex component 3 [Source:NCBI gene;Acc:100697228]	-1.42345	0.0613365	-1.41951	0.632254	GO:0000166	nucleotide binding	GO:0003677;GO:0003678;GO:0005524;GO:0005634;GO:0005694;GO:0006270;GO:0007049;GO:0042555;GO:0140603;GO:0003677;GO:0003678;GO:0005524;GO:0005634;GO:0005694;GO:0006270;GO:0007049;GO:0042555;GO:0140603;GO:0003677;GO:0003678;GO:0005524;GO:0005634;GO:0005694;GO:0006270;GO:0007049;GO:0042555;GO:0140603;GO:0003677;GO:0003678;GO:0005524;GO:0005634;GO:0005694;GO:0006270;GO:0007049;GO:0042555;GO:0140603;GO:…	chromosome [GO:0005694]; MCM complex [GO:0042555]; nucleus [GO:0005634]; ATP binding [GO:0005524]; ATP hydrolysis activity [GO:0140603]; DNA binding [GO:0003677]; DNA helicase activity [GO:0003678]; cell cycle [GO:0007049]; DNA replication initiation [GO:0006270], chromosome [GO:0005694]; MCM complex [GO:0042555]; nucleus [GO:0005634]; ATP binding [GO:0005524]; ATP hydrolysis activity [GO:0140603…	K02541	16313000	10583000	9619100	13918000	8196200	9938800	9518800	7776300	0.00234458	0.000637855	0.00152077	0.00245258	0.00191488	0.000535186	6	4	6	5	5	6	3	3
ENSONIP00000001637.2	ENSONIP00000001637.2	1	quinoid dihydropteridine reductase a [Source:ZFIN;Acc:ZDB-GENE-070705-197]	-1.21124	0.404778	-1.77801	0.11918	GO:0016491	oxidoreductase activity	GO:0006558;GO:0016491;GO:0042438	oxidoreductase activity [GO:0016491]; L-phenylalanine metabolic process [GO:0006558]; melanin biosynthetic process [GO:0042438]	K00357	15868000	16797000	15341000	20480000	17347000	21060000	4940900	13194000	0.0121373	0.0105334	0.0104193	0.0113567	0.00544243	0.00705662	3	4	4	4	4	4	1	4
ENSONIP00000001664.2;ENSONIP00000033811.1;ENSONIP00000001663.2;ENSONIP00000052520.1;ENSONIP00000031341.1;ENSONIP00000037424.1;ENSONIP00000027295.1;ENSONIP00000037773.1;ENSONIP00000079472.1;ENSONIP00000044433.1;ENSONIP00000055960.1;ENSONIP00000030799.1;ENSONIP00000065707.1;ENSONIP00000009682.2;ENSONIP00000041277.1;ENSONIP00000057838.1;ENSONIP00000065217.1;ENSONIP00000039561.1;ENSONIP00000075701.1;…	ENSONIP00000001664.2	20	alpha-actinin-4 [Source:NCBI gene;Acc:100708272]	1.18154	0.23458	1.02654	0.709923	GO:0005509	calcium ion binding	GO:0003779;GO:0005509;GO:0003779;GO:0005509;GO:0003779;GO:0005509;GO:0003779;GO:0005509;GO:0003779;GO:0005509;GO:0003779;GO:0005509;GO:0003779;GO:0005509;GO:0003779;GO:0005509;GO:0003779;GO:0005509;GO:0003779;GO:0005509	actin binding [GO:0003779]; calcium ion binding [GO:0005509], actin binding [GO:0003779]; calcium ion binding [GO:0005509], actin binding [GO:0003779]; calcium ion binding [GO:0005509], actin binding [GO:0003779]; calcium ion binding [GO:0005509], actin binding [GO:0003779]; calcium ion binding [GO:0005509], actin binding [GO:0003779]; calcium ion binding [GO:0005509], actin binding [GO:0003779];…	K05699	145380000	125450000	113580000	146340000	165330000	146630000	121230000	193910000	0.0223877	0.0182631	0.0186767	0.0266095	0.0227372	0.0213715	18	20	19	16	16	16	14	13
ENSONIP00000001674.1	ENSONIP00000001674.1	1	cadherin-5 [Source:NCBI gene;Acc:100711438]	-1.16695	0.271013	nd	nd	GO:0016020	membrane	GO:0001955;GO:0005509;GO:0005886;GO:0007156;GO:0007507;GO:0009826;GO:0016021;GO:0016525;GO:0030054;GO:0045216;GO:0061300;GO:0120078;GO:1902354;GO:1902355	cell junction [GO:0030054]; integral component of membrane [GO:0016021]; plasma membrane [GO:0005886]; calcium ion binding [GO:0005509]; blood vessel endothelial cell delamination involved in blood vessel lumen ensheathment [GO:1902354]; blood vessel maturation [GO:0001955]; cell adhesion involved in sprouting angiogenesis [GO:0120078]; cell-cell junction organization [GO:0045216]; cerebellum vas…	K06533	8124700	7999400	9733000	7896700	7800100	6902300	5110700	9111800	0.00268708	0.00198594	0.0011535	0.00169238	nd	nd	2	2	1	1	1	1	1	1
ENSONIP00000001714.2;ENSONIP00000001715.2	ENSONIP00000001714.2	2	serine and arginine rich splicing factor 7 [Source:NCBI gene;Acc:100708809]	1.01351	0.835531	-1.3038	0.0264523	GO:0003723	RNA binding	GO:0003723;GO:0005634;GO:0008270;GO:0003723;GO:0005634;GO:0008270	nucleus [GO:0005634]; RNA binding [GO:0003723]; zinc ion binding [GO:0008270], nucleus [GO:0005634]; RNA binding [GO:0003723]; zinc ion binding [GO:0008270]	K12896	26278000	21716000	23948000	37492000	24461000	30410000	25302000	30739000	0.0216618	0.0210804	0.0219865	0.02812	0.017197	0.01841	7	8	7	8	8	7	6	6
ENSONIP00000071800.1;ENSONIP00000052245.1;ENSONIP00000001734.2;ENSONIP00000028670.1;ENSONIP00000079749.1;ENSONIP00000062030.1;ENSONIP00000067671.1;ENSONIP00000076074.1;ENSONIP00000064525.1;ENSONIP00000070148.1	ENSONIP00000071800.1	10	fermitin family member 2 [Source:NCBI gene;Acc:100693685]	-1.12616	0.508547	-3.80915	0.240671	GO:0007229	integrin-mediated signaling pathway	GO:0007155;GO:0007229;GO:0007155;GO:0007229;GO:0007155;GO:0007229;GO:0007155;GO:0007229;GO:0007155;GO:0007229;GO:0007155;GO:0007229;GO:0007155;GO:0007229;GO:0007155;GO:0007229;GO:0007155;GO:0007229;GO:0005856;GO:0007155;GO:0007229	cell adhesion [GO:0007155]; integrin-mediated signaling pathway [GO:0007229], cell adhesion [GO:0007155]; integrin-mediated signaling pathway [GO:0007229], cell adhesion [GO:0007155]; integrin-mediated signaling pathway [GO:0007229], cell adhesion [GO:0007155]; integrin-mediated signaling pathway [GO:0007229], cell adhesion [GO:0007155]; integrin-mediated signaling pathway [GO:0007229], cell adhe…	K17083	21286000	21655000	21564000	20149000	22782000	26026000	6169500	20193000	0.00469459	0.00398626	0.00406405	0.00428406	0.00171872	0.000516545	5	4	4	5	5	4	2	2
ENSONIP00000001752.2	ENSONIP00000001752.2	1	actin, alpha skeletal muscle A [Source:NCBI gene;Acc:100534413]	1.07313	0.758933	-1.22787	0.674023	GO:0005737	cytoplasm	GO:0005737;GO:0010628;GO:0030027;GO:0030175;GO:0044297;GO:0090131;	cell body [GO:0044297]; cytoplasm [GO:0005737]; filopodium [GO:0030175]; lamellipodium [GO:0030027]; mesenchyme migration [GO:0090131]; positive regulation of gene expression [GO:0010628],	K12314	852370000	1.0371e+09	1164800000	884730000	1120600000	882090000	1445300000	779070000	0.217192	0.327219	0.400619	0.488978	0.477889	0.106051	1	1	1	1	1	1	1	1
ENSONIP00000045074.1;ENSONIP00000039436.1;ENSONIP00000001774.1	ENSONIP00000045074.1	3	2,4-dienoyl-CoA reductase 1 [Source:NCBI gene;Acc:100709209]	nd	nd	nd	nd	0	0	GO:0016491;GO:0016491;GO:0016491	oxidoreductase activity [GO:0016491], oxidoreductase activity [GO:0016491], oxidoreductase activity [GO:0016491]	K13236	nd	nd	nd	nd	nd	nd	nd	nd	nd	nd	nd	nd	0.00389737	0.00548272	0	0	0	0	0	0	0	0
ENSONIP00000076367.1;ENSONIP00000033588.1;ENSONIP00000074389.1;ENSONIP00000058863.1;ENSONIP00000041473.1;ENSONIP00000031534.1;ENSONIP00000063090.1;ENSONIP00000036607.1;ENSONIP00000001819.2	ENSONIP00000076367.1	9	signal recognition particle 72 [Source:NCBI gene;Acc:100697939]	nd	nd	nd	nd	GO:0048500	signal recognition particle	GO:0005786;GO:0006614;GO:0008312;GO:0005786;GO:0006614;GO:0008312;GO:0005786;GO:0006614;GO:0008312;GO:0005786;GO:0006614;GO:0008312;GO:0005786;GO:0006614;GO:0008312;GO:0005786;GO:0006614;GO:0008312;GO:0005786;GO:0006614;GO:0008312;GO:0005786;GO:0006614;GO:0008312;GO:0005786;GO:0006614;GO:0008312;GO:0005786;GO:0006614;GO:0008312	signal recognition particle, endoplasmic reticulum targeting [GO:0005786]; 7S RNA binding [GO:0008312]; SRP-dependent cotranslational protein targeting to membrane [GO:0006614], signal recognition particle, endoplasmic reticulum targeting [GO:0005786]; 7S RNA binding [GO:0008312]; SRP-dependent cotranslational protein targeting to membrane [GO:0006614], signal recognition particle, endoplasmic re…	K03108	690620	2770700	2368800	3951800	nd	nd	nd	nd	8.4956e-05	0.000415264	0.000366505	0.00052952	nd	nd	1	1	1	1	1	1	0	1
ENSONIP00000056099.1;ENSONIP00000066280.1;ENSONIP00000031937.1;ENSONIP00000059055.1;ENSONIP00000051927.1;ENSONIP00000001844.2;ENSONIP00000075485.1;ENSONIP00000033909.1;ENSONIP00000001843.2	ENSONIP00000056099.1	9	NCK associated protein 1 [Source:NCBI gene;Acc:100692943]	-1.14566	0.393774	1.13369	0.632084	0	0	0	0	K05750	14656000	12862000	9199000	11540000	11947000	12592000	7603800	9978900	0.0015426	0.00126623	0.0011069	0.00108705	0.00116216	0.00167364	6	6	5	5	5	5	5	5
ENSONIP00000058418.1;ENSONIP00000001850.2;ENSONIP00000065621.1;ENSONIP00000059759.1;ENSONIP00000058611.1	ENSONIP00000058418.1	5	hemoglobin subunit beta [Source:NCBI gene;Acc:109201894]	nd	nd	nd	nd	GO:0005833	hemoglobin complex	GO:0005344;GO:0005833;GO:0019825;GO:0020037;GO:0046872;GO:0005344;GO:0005833;GO:0019825;GO:0020037;GO:0046872;GO:0005344;GO:0005833;GO:0019825;GO:0020037;GO:0046872	hemoglobin complex [GO:0005833]; heme binding [GO:0020037]; metal ion binding [GO:0046872]; oxygen binding [GO:0019825]; oxygen carrier activity [GO:0005344], hemoglobin complex [GO:0005833]; heme binding [GO:0020037]; metal ion binding [GO:0046872]; oxygen binding [GO:0019825]; oxygen carrier activity [GO:0005344], hemoglobin complex [GO:0005833]; heme binding [GO:0020037]; metal ion binding [GO…	0	9753100	13159000	40583000	8281600	nd	nd	nd	nd	0.00418758	0.0088862	0.0154967	0.00269908	nd	nd	1	2	2	1	1	0	0	0
ENSONIP00000001868.2;ENSONIP00000066893.1;ENSONIP00000040225.1;ENSONIP00000030010.1;ENSONIP00000032530.1;ENSONIP00000074547.1;ENSONIP00000037026.1;ENSONIP00000038040.1;ENSONIP00000068115.1;ENSONIP00000068576.1;ENSONIP00000007367.2;ENSONIP00000034125.1	ENSONIP00000001868.2	12	myosin IEb [Source:ZFIN;Acc:ZDB-GENE-040426-1347]	1.29281	0.302417	1.05323	0.929903	GO:0000166	nucleotide binding	GO:0003774;GO:0003779;GO:0005524;GO:0016459;GO:0003094;GO:0003774;GO:0003779;GO:0005524;GO:0016459;GO:0032835	myosin complex [GO:0016459]; actin binding [GO:0003779]; ATP binding [GO:0005524]; motor activity [GO:0003774], myosin complex [GO:0016459]; actin binding [GO:0003779]; ATP binding [GO:0005524]; motor activity [GO:0003774]; glomerular filtration [GO:0003094]; glomerulus development [GO:0032835]	K10356	8740900	7748400	7332600	8118800	8335700	6761400	14652000	11544000	0.00230029	0.00129064	0.00195788	0.00223855	0.00263873	0.0014622	4	5	4	3	3	2	1	2
ENSONIP00000046585.1;ENSONIP00000047311.1;ENSONIP00000047731.1;ENSONIP00000059679.1;ENSONIP00000001881.1;ENSONIP00000038948.1;ENSONIP00000058989.1	ENSONIP00000046585.1	7	nuclear cap binding protein subunit 1 [Source:NCBI gene;Acc:100698474]	1.72271	0.0553573	1.01508	0.964332	GO:0005846	nuclear cap binding complex	GO:0000184;GO:0000339;GO:0005634;GO:0005846;GO:0006370;GO:0045292;GO:0051028;GO:0000184;GO:0000339;GO:0005634;GO:0005846;GO:0006370;GO:0045292;GO:0051028;GO:0000184;GO:0000339;GO:0005634;GO:0005846;GO:0006370;GO:0045292;GO:0051028;GO:0000184;GO:0000339;GO:0005634;GO:0005846;GO:0006370;GO:0045292;GO:0051028;GO:0000184;GO:0000339;GO:0005634;GO:0005846;GO:0006370;GO:0045292;GO:0051028;GO:0000184;GO:…	nuclear cap binding complex [GO:0005846]; nucleus [GO:0005634]; RNA cap binding [GO:0000339]; 7-methylguanosine mRNA capping [GO:0006370]; mRNA cis splicing, via spliceosome [GO:0045292]; mRNA transport [GO:0051028]; nuclear-transcribed mRNA catabolic process, nonsense-mediated decay [GO:0000184], nuclear cap binding complex [GO:0005846]; nucleus [GO:0005634]; RNA cap binding [GO:0000339]; 7-meth…	K12882	5691800	5778100	4606100	7915200	6694700	10521000	8722100	15392000	0.000863243	0.000812109	0.000681161	0.00100655	0.00070818	0.000998713	2	1	2	2	2	2	1	2
ENSONIP00000034476.1;ENSONIP00000055181.1;ENSONIP00000073467.1;ENSONIP00000055632.1;ENSONIP00000001892.2;ENSONIP00000065610.1;ENSONIP00000068649.1	ENSONIP00000034476.1	7	selenium binding protein 1 [Source:NCBI gene;Acc:393542]	1.16831	0.133423	nd	nd	GO:0008430	selenium binding	GO:0008430;GO:0018549;GO:0008430;GO:0018549;GO:0008430;GO:0008430;GO:0008430;GO:0008430;GO:0018549;GO:0008430	methanethiol oxidase activity [GO:0018549]; selenium binding [GO:0008430], methanethiol oxidase activity [GO:0018549]; selenium binding [GO:0008430], selenium binding [GO:0008430], selenium binding [GO:0008430], selenium binding [GO:0008430], methanethiol oxidase activity [GO:0018549]; selenium binding [GO:0008430], selenium binding [GO:0008430]	K17285	3734200	2756900	3514100	3141700	3246500	3907400	4405000	3800800	0.00129207	0.000903145	0.000479498	0.000762325	nd	nd	2	2	1	2	2	2	1	1
ENSONIP00000001906.2;ENSONIP00000072885.1;ENSONIP00000049812.1;ENSONIP00000014014.2;ENSONIP00000014013.2	ENSONIP00000001906.2	5	KN motif and ankyrin repeat domains 2 [Source:NCBI gene;Acc:100691253]	nd	nd	nd	nd	GO:0032836	glomerular basement membrane development	GO:0032836;GO:0072015	glomerular basement membrane development [GO:0032836]; glomerular visceral epithelial cell development [GO:0072015]	K22808	4564100	6711700	5355900	6266600	nd	nd	nd	nd	0.000515758	0.000783613	0.000660079	0.000276366	nd	nd	3	3	2	1	1	1	0	1
ENSONIP00000001921.1	ENSONIP00000001921.1	1	protein S100-P [Source:NCBI gene;Acc:106096483]	nd	nd	-4.21652	0.199194	GO:0046872	metal ion binding	GO:0005509;GO:0046914	calcium ion binding [GO:0005509]; transition metal ion binding [GO:0046914]	K23771	107550000	22151000	123490000	184380000	nd	nd	nd	nd	0.0774877	0.0140336	0.102501	0.145392	0.0305076	0.00974054	5	2	6	5	5	5	0	4
ENSONIP00000001929.1;ENSONIP00000081108.1;ENSONIP00000032868.1;ENSONIP00000078251.1;ENSONIP00000059221.1;ENSONIP00000066552.1;ENSONIP00000051601.1;ENSONIP00000067601.1;ENSONIP00000031205.1	ENSONIP00000001929.1	9	protein kinase C substrate 80K-H [Source:NCBI gene;Acc:100705481]	-1.33713	0.078354	-1.11602	0.909869	0	0	GO:0005509;GO:0005783;GO:0001889;GO:0005783;GO:0048793;GO:0005783;GO:0005783;GO:0016021;GO:0005783;GO:0005509;GO:0005783;GO:0005783;GO:0005783;GO:0005783	endoplasmic reticulum [GO:0005783]; calcium ion binding [GO:0005509], endoplasmic reticulum [GO:0005783]; liver development [GO:0001889]; pronephros development [GO:0048793], endoplasmic reticulum [GO:0005783], endoplasmic reticulum [GO:0005783]; integral component of membrane [GO:0016021], endoplasmic reticulum [GO:0005783], endoplasmic reticulum [GO:0005783]; calcium ion binding [GO:0005509], e…	K08288	29256000	31851000	23526000	39939000	26393000	23798000	22047000	20926000	0.00909307	0.00208222	0.00659136	0.00988841	0.00620942	0.00618062	5	5	5	4	4	6	3	2
ENSONIP00000001932.1;ENSONIP00000028680.1	ENSONIP00000001932.1	2	RELA proto-oncogene, NF-kB subunit [Source:NCBI gene;Acc:100707676]	1.35513	0.578534	-1.18838	0.705482	GO:0005737	cytoplasm	GO:0003677;GO:0003700;GO:0005737;GO:0051092;GO:0071159;GO:0003677;GO:0003700;GO:0005737;GO:0051092;GO:0071159	cytoplasm [GO:0005737]; NF-kappaB complex [GO:0071159]; DNA binding [GO:0003677]; DNA-binding transcription factor activity [GO:0003700]; positive regulation of NF-kappaB transcription factor activity [GO:0051092], cytoplasm [GO:0005737]; NF-kappaB complex [GO:0071159]; DNA binding [GO:0003677]; DNA-binding transcription factor activity [GO:0003700]; positive regulation of NF-kappaB transcription…	K04735	2937300	4016500	4202800	8246400	5351500	3335400	4159600	13447000	0.00113618	0.0015117	0.000653754	0.0011483	0.000520044	0.00135222	2	2	1	2	2	1	1	1
ENSONIP00000080913.1;ENSONIP00000001941.2	ENSONIP00000080913.1	2	protein DEK [Source:NCBI gene;Acc:100692760]	1.24651	0.189864	-1.78418	0.332153	GO:0006325	chromatin organization	GO:0003677;GO:0006325;GO:0003677;GO:0006325	DNA binding [GO:0003677]; chromatin organization [GO:0006325], DNA binding [GO:0003677]; chromatin organization [GO:0006325]	K17046	8522300	7211400	6704800	12196000	10261000	10125000	9244300	13542000	0.00261772	0.00244102	0.00216026	0.00350069	0.000952763	0.00205133	3	3	3	4	4	4	1	2
ENSONIP00000001959.2;ENSONIP00000001966.2	ENSONIP00000001959.2	2	carbonyl reductase [NADPH] 1 [Source:NCBI gene;Acc:100694465]	1.17295	0.31701	1.01063	0.953162	GO:0016491	oxidoreductase activity	GO:0016491;GO:0016491;GO:0016491;GO:0016491;GO:0016491;GO:0016491	oxidoreductase activity [GO:0016491], oxidoreductase activity [GO:0016491], oxidoreductase activity [GO:0016491], oxidoreductase activity [GO:0016491], oxidoreductase activity [GO:0016491], oxidoreductase activity [GO:0016491]	K00079	42810000	56858000	39418000	33880000	43889000	44765000	67704000	46522000	0.0258284	0.0286109	0.0268564	0.0383069	0.0212741	0.0391626	8	8	9	8	8	7	8	8
ENSONIP00000001961.2;ENSONIP00000064624.1;ENSONIP00000030857.1	ENSONIP00000001961.2	3	cell division cycle 37 [Source:NCBI gene;Acc:100705744]	-1.08956	0.592554	-1.55805	0.0262106	GO:0019901	protein kinase binding	GO:0005737;GO:0019901;GO:0005737;GO:0019901;GO:0005737;GO:0019901	cytoplasm [GO:0005737]; protein kinase binding [GO:0019901], cytoplasm [GO:0005737]; protein kinase binding [GO:0019901], cytoplasm [GO:0005737]; protein kinase binding [GO:0019901]	K09554	10737000	7256000	8875600	11716000	9281400	8613100	10837000	6681400	0.00335108	0.00239295	0.00302278	0.00343736	0.00210697	0.00180951	2	2	2	2	2	3	2	1
ENSONIP00000001967.2;ENSONIP00000001973.2;ENSONIP00000001970.1;ENSONIP00000001974.2	ENSONIP00000001967.2	4	Oreochromis niloticus carbonyl reductase-like 20beta-hydroxysteroid dehydrogenase (LOC100534432), mRNA. [Source:RefSeq mRNA;Acc:NM_001279648]	-1.31528	0.0894973	1.08968	0.792555	GO:0016491	oxidoreductase activity	GO:0016491	oxidoreductase activity [GO:0016491]	K00079	18659000	17948000	14316000	11817000	10550000	11907000	12208000	13036000	0.00566913	0.0058278	0.00658082	0.0062778	0.00532454	0.00794532	4	5	5	4	4	5	5	5
ENSONIP00000001994.2;ENSONIP00000065701.1	ENSONIP00000001994.2	2	eukaryotic translation initiation factor 3, subunit G [Source:NCBI gene;Acc:393974]	-2.75865	0.0158243	1.35639	0.190113	GO:0005737	cytoplasm	GO:0001732;GO:0003743;GO:0005852;GO:0016282;GO:0033290;GO:0001732;GO:0003743;GO:0005852;GO:0016282;GO:0033290	eukaryotic 43S preinitiation complex [GO:0016282]; eukaryotic 48S preinitiation complex [GO:0033290]; eukaryotic translation initiation factor 3 complex [GO:0005852]; translation initiation factor activity [GO:0003743]; formation of cytoplasmic translation initiation complex [GO:0001732], eukaryotic 43S preinitiation complex [GO:0016282]; eukaryotic 48S preinitiation complex [GO:0033290]; eukaryo…	K03248	16734000	22009000	11943000	21343000	5241700	9138400	8661500	3068600	0.00529049	0.00506724	0.00332991	0.00845732	0.00838336	0.00663522	4	5	3	2	2	3	1	3
ENSONIP00000002000.1	ENSONIP00000002000.1	1	protein NipSnap homolog 3A [Source:NCBI gene;Acc:100693776]	nd	nd	nd	nd	0	0	0	0	0	5076800	5177200	4998800	5922000	nd	nd	nd	nd	0.00327206	0.00184654	0.00177713	0.00247067	nd	nd	2	1	1	0	0	0	1	0
ENSONIP00000060627.1;ENSONIP00000002002.2;ENSONIP00000002003.2;ENSONIP00000049087.1	ENSONIP00000060627.1	4	laminin, beta 2-like [Source:ZFIN;Acc:ZDB-GENE-030131-4205]	nd	nd	nd	nd	0	0	GO:0005604;GO:0016020;GO:0005604;GO:0016020;GO:0005604;GO:0016021;GO:0005604;GO:0016020	basement membrane [GO:0005604]; membrane [GO:0016020], basement membrane [GO:0005604]; membrane [GO:0016020], basement membrane [GO:0005604]; integral component of membrane [GO:0016021], basement membrane [GO:0005604]; membrane [GO:0016020]	0	3670300	6658300	14214000	18537000	nd	nd	nd	nd	0.000143507	0.000583839	0.00108404	0.00100094	nd	nd	1	2	2	0	0	0	0	0
ENSONIP00000002023.2;ENSONIP00000002022.2;ENSONIP00000067579.1;ENSONIP00000061118.1;ENSONIP00000036999.1;ENSONIP00000066638.1	ENSONIP00000002023.2	6	troponin C, skeletal muscle [Source:NCBI gene;Acc:100703845]	-1.01995	0.808382	5.27069	0.0038356	GO:0046872	metal ion binding	GO:0005509;GO:0005509;GO:0005509;GO:0005509;GO:0005509;GO:0005509;GO:0005509	calcium ion binding [GO:0005509], calcium ion binding [GO:0005509], calcium ion binding [GO:0005509], calcium ion binding [GO:0005509], calcium ion binding [GO:0005509], calcium ion binding [GO:0005509], calcium ion binding [GO:0005509]	K12042	34258000	40173000	40988000	24744000	52947000	35517000	26914000	22044000	0.0302409	0.0382975	0.0400713	0.0154386	0.137463	0.189447	1	1	1	1	1	1	1	1
ENSONIP00000032828.1;ENSONIP00000002054.2	ENSONIP00000032828.1	2	NSFL1 cofactor [Source:NCBI gene;Acc:100704920]	1.11858	0.336676	-1.51892	0.406816	GO:0005515	protein binding	;GO:0005795	, Golgi stack [GO:0005795]	K14012	24313000	21527000	21012000	33061000	28286000	24146000	29450000	29879000	0.0198621	0.0174511	0.0163461	0.0228054	0.0169181	0.0082527	5	5	4	6	6	5	4	5
ENSONIP00000002059.2;ENSONIP00000002060.2;ENSONIP00000037237.1	ENSONIP00000002059.2	3	syndecan binding protein (syntenin) 2 [Source:ZFIN;Acc:ZDB-GENE-030131-3727]	-1.15714	0.324189	-1.35662	0.439738	GO:0006508	proteolysis	;GO:0001666;GO:0007416;GO:0042246;GO:0043325;GO:0045545;GO:0055113;	, phosphatidylinositol-3,4-bisphosphate binding [GO:0043325]; syndecan binding [GO:0045545]; epiboly involved in gastrulation with mouth forming second [GO:0055113]; response to hypoxia [GO:0001666]; synapse assembly [GO:0007416]; tissue regeneration [GO:0042246],	K17254	12517000	12848000	19780000	12963000	12194000	12277000	11687000	14059000	0.0059663	0.00770198	0.00771756	0.0079682	0.00691803	0.00390076	4	5	2	3	3	3	2	2
ENSONIP00000078043.1;ENSONIP00000035908.1;ENSONIP00000053127.1;ENSONIP00000003542.2;ENSONIP00000002071.2;ENSONIP00000058878.1;ENSONIP00000041877.1;ENSONIP00000031363.1;ENSONIP00000070865.1;ENSONIP00000076630.1;ENSONIP00000027571.1;ENSONIP00000048354.1;ENSONIP00000031586.1;ENSONIP00000043499.1;ENSONIP00000069865.1;ENSONIP00000031751.1;ENSONIP00000079902.1;ENSONIP00000054290.1;ENSONIP00000041134.1;…	ENSONIP00000078043.1	23	endoplasmic reticulum chaperone BiP [Source:NCBI gene;Acc:100708428]	-1.08863	0.465335	-2.59246	0.00306298	GO:0005524	ATP binding	GO:0005524;GO:0005788;GO:0005524;GO:0005788;GO:0005524;GO:0005788;GO:0005524;GO:0005788;GO:0005524;GO:0005788;GO:0005524;GO:0005788;GO:0005524;GO:0005788;GO:0005524;GO:0005788;GO:0016021	endoplasmic reticulum lumen [GO:0005788]; ATP binding [GO:0005524], endoplasmic reticulum lumen [GO:0005788]; ATP binding [GO:0005524], endoplasmic reticulum lumen [GO:0005788]; ATP binding [GO:0005524], endoplasmic reticulum lumen [GO:0005788]; ATP binding [GO:0005524], endoplasmic reticulum lumen [GO:0005788]; ATP binding [GO:0005524], endoplasmic reticulum lumen [GO:0005788]; ATP binding [GO:0…	K09490	134070000	116910000	104550000	138310000	92575000	106000000	107670000	147390000	0.0804071	0.0648598	0.06208	0.100026	0.0300747	0.0292075	21	22	19	21	21	20	13	16
ENSONIP00000076672.1;ENSONIP00000067446.1;ENSONIP00000054926.1;ENSONIP00000043951.1;ENSONIP00000002076.2;ENSONIP00000061964.1;ENSONIP00000077586.1	ENSONIP00000076672.1	7	amylo-alpha-1, 6-glucosidase, 4-alpha-glucanotransferase [Source:NCBI gene;Acc:100703226]	1.41139	0.0601303	1.42796	0.631477	GO:0005980	glycogen catabolic process	GO:0004134;GO:0004135;GO:0005737;GO:0005978;GO:0005980;GO:0102500;GO:0004134;GO:0004135;GO:0005737;GO:0005978;GO:0005980;GO:0102500;GO:0004134;GO:0004135;GO:0005737;GO:0005978;GO:0005980;GO:0102500;GO:0004134;GO:0004135;GO:0005737;GO:0005978;GO:0005980;GO:0102500;GO:0004134;GO:0004135;GO:0005737;GO:0005978;GO:0005980;GO:0102500;GO:0004134;GO:0004135;GO:0005737;GO:0005978;GO:0005980;GO:0102500;GO:…	cytoplasm [GO:0005737]; 4-alpha-glucanotransferase activity [GO:0004134]; amylo-alpha-1,6-glucosidase activity [GO:0004135]; beta-maltose 4-alpha-glucanotransferase activity [GO:0102500]; glycogen biosynthetic process [GO:0005978]; glycogen catabolic process [GO:0005980], cytoplasm [GO:0005737]; 4-alpha-glucanotransferase activity [GO:0004134]; amylo-alpha-1,6-glucosidase activity [GO:0004135]; b…	K01196	6180100	6502100	6027500	6694100	7124200	7505600	9722800	11502000	0.00112547	0.00113434	0.001271	0.000983712	0.000971248	0.00225202	8	7	8	7	7	6	8	8
ENSONIP00000002094.2	ENSONIP00000002094.2	1	heme-binding protein soul5 [Source:ZFIN;Acc:ZDB-GENE-110718-2]	-1.61804	0.00676758	nd	nd	GO:0110165	cellular anatomical entity	0	0	0	14514000	16009000	20009000	14926000	11989000	10105000	7789000	10572000	0.0118198	0.00629281	0.0178873	0.00462194	nd	nd	4	4	4	3	3	2	4	4
ENSONIP00000002113.1	ENSONIP00000002113.1	1	NADH:ubiquinone oxidoreductase subunit B5 [Source:NCBI gene;Acc:100705299]	1.03775	0.916107	-1.37771	0.288359	GO:0016020	membrane	GO:0016021	integral component of membrane [GO:0016021]	K03961	15678000	21799000	18705000	27957000	13773000	38306000	14566000	20670000	0.00688182	0.00915048	0.011484	0.0154811	0.00663318	0.00897148	3	2	3	2	2	2	2	1
ENSONIP00000046931.1;ENSONIP00000063902.1;ENSONIP00000037331.1;ENSONIP00000002122.2;ENSONIP00000063397.1	ENSONIP00000046931.1	5	ariadne RBR E3 ubiquitin protein ligase 2 [Source:NCBI gene;Acc:100712457]	nd	nd	1.01964	0.952742	GO:0016567	protein ubiquitination	GO:0004842;GO:0046872;GO:0004842;GO:0046872;GO:0004842;GO:0046872;GO:0004842;GO:0046872;GO:0004842;GO:0046872	metal ion binding [GO:0046872]; ubiquitin-protein transferase activity [GO:0004842], metal ion binding [GO:0046872]; ubiquitin-protein transferase activity [GO:0004842], metal ion binding [GO:0046872]; ubiquitin-protein transferase activity [GO:0004842], metal ion binding [GO:0046872]; ubiquitin-protein transferase activity [GO:0004842], metal ion binding [GO:0046872]; ubiquitin-protein transfera…	K11969	4930200	4022200	3883600	5307000	nd	nd	nd	nd	0.00135871	0.00110837	0.00139089	0.00130742	0.00170754	0.000925884	1	1	1	1	1	1	0	1
ENSONIP00000065600.1;ENSONIP00000032127.1;ENSONIP00000060583.1;ENSONIP00000069194.1;ENSONIP00000049549.1;ENSONIP00000036127.1;ENSONIP00000057157.1;ENSONIP00000041238.1;ENSONIP00000002132.2;ENSONIP00000041859.1;ENSONIP00000065394.1;ENSONIP00000056945.1;ENSONIP00000046881.1;ENSONIP00000036640.1;ENSONIP00000028494.1;ENSONIP00000029912.1;ENSONIP00000051110.1;ENSONIP00000020071.2;ENSONIP00000071510.1;…	ENSONIP00000065600.1	29	ABR activator of RhoGEF and GTPase [Source:NCBI gene;Acc:100694787]	1.8682	0.132113	1.07611	0.984463	GO:0043547	positive regulation of GTPase activity	GO:0004674;GO:0005085;GO:0030424;GO:0035556;GO:0043197;GO:0043547;GO:0005085;GO:0007165;GO:0030424;GO:0043197;GO:0043547;GO:0005085;GO:0007165;GO:0030424;GO:0043197;GO:0043547;GO:0005085;GO:0030424;GO:0035556;GO:0043197;GO:0043547;GO:0004674;GO:0005085;GO:0007165;GO:0030424;GO:0043197;GO:0043547;GO:0004674;GO:0005085;GO:0007165;GO:0030424;GO:0043197;GO:0043547;GO:0005085;GO:0007165;GO:0030424;GO:…	axon [GO:0030424]; dendritic spine [GO:0043197]; guanyl-nucleotide exchange factor activity [GO:0005085]; protein serine/threonine kinase activity [GO:0004674]; intracellular signal transduction [GO:0035556]; positive regulation of GTPase activity [GO:0043547], axon [GO:0030424]; dendritic spine [GO:0043197]; guanyl-nucleotide exchange factor activity [GO:0005085]; positive regulation of GTPase a…	K20629	4340700	3905100	4035600	4404200	6198200	5405900	4866000	14702000	0.00104687	0.000892705	0.000963822	0.000989615	0.00146193	0.000632735	2	2	2	2	2	2	2	1
ENSONIP00000002142.2;ENSONIP00000002143.2;ENSONIP00000077774.1;ENSONIP00000080747.1;ENSONIP00000068326.1;ENSONIP00000046712.1	ENSONIP00000002142.2	6	solute carrier family 25 member 3 [Source:NCBI gene;Acc:100694818]	-1.64023	0.0801314	-1.88603	0.11546	GO:0016020	membrane	GO:0005315;GO:0015293;GO:0016021;GO:1990547;GO:0005315;GO:0015293;GO:0016021;GO:1990547;GO:0005315;GO:0015293;GO:0016021;GO:1990547;GO:0005315;GO:0015293;GO:0016021;GO:1990547;GO:0005315;GO:0015293;GO:0016021;GO:1990547;GO:0005315;GO:0015293;GO:0016021;GO:1990547;GO:0005315;GO:0015293;GO:0016021;GO:1990547	integral component of membrane [GO:0016021]; inorganic phosphate transmembrane transporter activity [GO:0005315]; symporter activity [GO:0015293]; mitochondrial phosphate ion transmembrane transport [GO:1990547], integral component of membrane [GO:0016021]; inorganic phosphate transmembrane transporter activity [GO:0005315]; symporter activity [GO:0015293]; mitochondrial phosphate ion transmembra…	K15102	189390000	188180000	160890000	201120000	124920000	134710000	56220000	135050000	0.0931764	0.0994887	0.0973974	0.0899434	0.0440021	0.0567401	2	2	2	2	2	2	2	2
ENSONIP00000055112.1;ENSONIP00000043667.1;ENSONIP00000002148.2	ENSONIP00000055112.1	3	linkage group 10 C11orf54 homolog [Source:NCBI gene;Acc:100711217]	1.25113	0.115158	-1.40833	0.0216043	GO:0005634	nucleus	GO:0005634;GO:0046872;GO:0005634;GO:0046872;GO:0005634;GO:0046872	nucleus [GO:0005634]; metal ion binding [GO:0046872], nucleus [GO:0005634]; metal ion binding [GO:0046872], nucleus [GO:0005634]; metal ion binding [GO:0046872]	0	5376500	5029200	5055400	7886800	7658400	6620900	8412500	6519400	0.00200511	0.00187534	0.00194606	0.00262926	0.0014843	0.00151775	1	1	1	1	1	1	1	1
ENSONIP00000002155.1;A_TRINITY_DN87018_c0_g1_i1_i1.p1;B_TRINITY_DN49907_c0_g1_i1_i1.p1	ENSONIP00000002155.1	3	coproporphyrinogen oxidase [Source:NCBI gene;Acc:100699726]	nd	nd	-1.07688	0.900031	GO:0016020	membrane	GO:0004109;GO:0006782;GO:0016021;GO:0042541	integral component of membrane [GO:0016021]; coproporphyrinogen oxidase activity [GO:0004109]; hemoglobin biosynthetic process [GO:0042541]; protoporphyrinogen IX biosynthetic process [GO:0006782]	K00228	8418600	2878400	4078900	2583000	nd	nd	nd	nd	0.00177751	0.000706599	0.000974917	0.000305559	0.000346383	0.00140153	3	3	2	3	3	0	0	1
ENSONIP00000041072.1;ENSONIP00000039590.1;ENSONIP00000002159.2;ENSONIP00000034999.1;ENSONIP00000069544.1;ENSONIP00000027232.1;ENSONIP00000074458.1;ENSONIP00000073915.1;ENSONIP00000058744.1	ENSONIP00000041072.1	9	stress induced phosphoprotein 1 [Source:NCBI gene;Acc:100696373]	-1.07372	0.205029	1.61346	0.118886	GO:0005515	protein binding	0	0	K09553	49691000	44874000	42717000	49370000	46495000	45148000	40048000	42146000	0.00795349	0.00767625	0.00688928	0.0097989	0.0112594	0.0148125	11	13	12	13	13	12	5	7
ENSONIP00000002174.2;ENSONIP00000054540.1;ENSONIP00000074585.1;ENSONIP00000035076.1;ENSONIP00000047197.1;ENSONIP00000043207.1;ENSONIP00000048293.1;ENSONIP00000042919.1;ENSONIP00000057699.1;ENSONIP00000040140.1	ENSONIP00000002174.2	10	myosin heavy chain, fast skeletal muscle [Source:NCBI gene;Acc:100712344]	-1.66788	0.438069	nd	nd	GO:0000166	nucleotide binding	#N/A	#N/A	#N/A	5084800	42729000	30453000	33167000	26858000	5752700	29108000	5092800	0.000246355	0.000509498	0.000680217	0.00116765	nd	nd	1	3	3	3	3	1	2	2
ENSONIP00000066941.1;ENSONIP00000002196.2;ENSONIP00000052940.1;ENSONIP00000049893.1;ENSONIP00000050830.1;ENSONIP00000071264.1;ENSONIP00000039142.1;ENSONIP00000065679.1;ENSONIP00000069308.1;ENSONIP00000045505.1;ENSONIP00000057111.1;ENSONIP00000061995.1;ENSONIP00000047174.1;ENSONIP00000007580.2;ENSONIP00000050746.1;ENSONIP00000036907.1;ENSONIP00000079654.1;ENSONIP00000017016.2;ENSONIP00000054796.1;…	ENSONIP00000066941.1	30	protein phosphatase 2 regulatory subunit B'epsilon [Source:NCBI gene;Acc:100695153]	1.15887	0.35913	-1.35154	0.437534	GO:0000159	protein phosphatase type 2A complex	GO:0000159;GO:0007165;GO:0019888;GO:0000159;GO:0007165;GO:0019888;GO:0000159;GO:0007165;GO:0019888;GO:0000159;GO:0007165;GO:0019888;GO:0000159;GO:0007165;GO:0019888;GO:0000159;GO:0007165;GO:0019888;GO:0000159;GO:0007165;GO:0019888;GO:0000159;GO:0007165;GO:0019888;GO:0000159;GO:0007165;GO:0019888;GO:0000159;GO:0007165;GO:0019888	protein phosphatase type 2A complex [GO:0000159]; protein phosphatase regulator activity [GO:0019888]; signal transduction [GO:0007165], protein phosphatase type 2A complex [GO:0000159]; protein phosphatase regulator activity [GO:0019888]; signal transduction [GO:0007165], protein phosphatase type 2A complex [GO:0000159]; protein phosphatase regulator activity [GO:0019888]; signal transduction [G…	K11584	10577000	10087000	12509000	14514000	12283000	10820000	18220000	13940000	0.00398134	0.00389835	0.00498033	0.00479447	0.00415655	0.00237471	2	2	2	2	2	2	1	3
ENSONIP00000002202.2;ENSONIP00000041937.1;ENSONIP00000002203.2;ENSONIP00000029980.1;ENSONIP00000041047.1	ENSONIP00000002202.2	5	heterogeneous nuclear ribonucleoprotein M [Source:ZFIN;Acc:ZDB-GENE-030131-6898]	-1.01467	0.787814	-1.63581	0.301576	GO:0003723	RNA binding	GO:0000398;GO:0003723;GO:0000398;GO:0003723;GO:0000398;GO:0003723;GO:0000398;GO:0003723;GO:0016021;GO:0000398;GO:0003723	RNA binding [GO:0003723]; mRNA splicing, via spliceosome [GO:0000398], RNA binding [GO:0003723]; mRNA splicing, via spliceosome [GO:0000398], RNA binding [GO:0003723]; mRNA splicing, via spliceosome [GO:0000398], integral component of membrane [GO:0016021]; RNA binding [GO:0003723]; mRNA splicing, via spliceosome [GO:0000398], RNA binding [GO:0003723]; mRNA splicing, via spliceosome [GO:0000398]	K12887	44781000	46250000	43027000	45997000	52212000	52887000	34354000	37999000	0.0175667	0.0174123	0.0161414	0.0166848	0.013115	0.00761023	16	16	16	16	16	16	15	12
ENSONIP00000002205.2;ENSONIP00000055156.1;ENSONIP00000071182.1;ENSONIP00000039254.1;ENSONIP00000064920.1;ENSONIP00000026849.1;ENSONIP00000054637.1;ENSONIP00000052370.1;ENSONIP00000075057.1;ENSONIP00000023796.2;ENSONIP00000042696.1;ENSONIP00000056808.1	ENSONIP00000002205.2	12	protein kinase, cAMP-dependent, regulatory, type II, alpha A [Source:ZFIN;Acc:ZDB-GENE-030131-1007]	-1.07239	0.496994	-1.64708	0.00400041	GO:0000166	nucleotide binding	GO:0005886;GO:0030552;GO:0001932;GO:0005952;GO:0008603;GO:0030552;GO:0001932;GO:0005886;GO:0005952;GO:0008603;GO:0030552;GO:0001932;GO:0005886;GO:0005952;GO:0008603;GO:0030552	plasma membrane [GO:0005886]; cAMP binding [GO:0030552], cAMP-dependent protein kinase complex [GO:0005952]; cAMP binding [GO:0030552]; cAMP-dependent protein kinase regulator activity [GO:0008603]; regulation of protein phosphorylation [GO:0001932], cAMP-dependent protein kinase complex [GO:0005952]; plasma membrane [GO:0005886]; cAMP binding [GO:0030552]; cAMP-dependent protein kinase regulator…	K04739	49094000	43976000	36302000	40081000	31613000	40285000	38895000	47222000	0.0241665	0.0193556	0.0185286	0.0225345	0.0129242	0.0127531	10	8	8	8	8	9	6	8
ENSONIP00000002206.1;ENSONIP00000016281.2;ENSONIP00000049843.1	ENSONIP00000002206.1	3	serine/threonine-protein phosphatase 2A catalytic subunit beta isoform [Source:NCBI gene;Acc:100710281]	nd	nd	nd	nd	GO:0046872	metal ion binding	GO:0106306;GO:0106307;GO:0106306;GO:0106307	protein serine phosphatase activity [GO:0106306]; protein threonine phosphatase activity [GO:0106307], protein serine phosphatase activity [GO:0106306]; protein threonine phosphatase activity [GO:0106307]	K04382	nd	nd	nd	nd	18390000	13662000	4617700	8615200	nd	nd	nd	nd	0.0128869	0.0156047	1	0	1	2	2	1	1	1
ENSONIP00000038502.1;ENSONIP00000002214.1	ENSONIP00000038502.1	2	peroxiredoxin 5 [Source:NCBI gene;Acc:100707555]	1.82713	0.00727007	1.59234	0.229607	GO:0034599	cellular response to oxidative stress	GO:0004601;GO:0005782;GO:0031101;GO:0051920;GO:0004601;GO:0005782;GO:0051920	peroxisomal matrix [GO:0005782]; peroxidase activity [GO:0004601]; peroxiredoxin activity [GO:0051920]; fin regeneration [GO:0031101], peroxisomal matrix [GO:0005782]; peroxidase activity [GO:0004601]; peroxiredoxin activity [GO:0051920]	K11187	48197000	48179000	35028000	46399000	67504000	65143000	84373000	107850000	0.0298837	0.0328183	0.0277651	0.0524924	0.0442156	0.0696043	7	7	6	7	7	7	8	6
ENSONIP00000002300.1	ENSONIP00000002300.1	1	endonuclease domain-containing 1 protein [Source:NCBI gene;Acc:100700115]	1.60616	0.147264	nd	nd	GO:0046872	metal ion binding	GO:0003676;GO:0016787;GO:0046872	hydrolase activity [GO:0016787]; metal ion binding [GO:0046872]; nucleic acid binding [GO:0003676]	0	18421000	10926000	10093000	21016000	18534000	27480000	14372000	36716000	0.0134247	0.00683802	0.00529894	0.0129165	nd	nd	5	4	3	5	5	6	5	6
ENSONIP00000002306.2	ENSONIP00000002306.2	1	coatomer protein complex, subunit epsilon [Source:ZFIN;Acc:ZDB-GENE-041114-59]	nd	nd	1.17221	0.523246	GO:0016020	membrane	GO:0005198;GO:0005794;GO:0006890;GO:0016020;GO:0031410;GO:0000139;GO:0005198;GO:0006890;GO:0015031;GO:0031410;GO:0000139;GO:0005198;GO:0006890;GO:0015031;GO:0031410;GO:0005198;GO:0005794;GO:0006890;GO:0016020;GO:0031410;GO:0000139;GO:0005198;GO:0006890;GO:0015031;GO:0031410	cytoplasmic vesicle [GO:0031410]; Golgi apparatus [GO:0005794]; membrane [GO:0016020]; structural molecule activity [GO:0005198]; retrograde vesicle-mediated transport, Golgi to endoplasmic reticulum [GO:0006890], cytoplasmic vesicle [GO:0031410]; Golgi membrane [GO:0000139]; structural molecule activity [GO:0005198]; protein transport [GO:0015031]; retrograde vesicle-mediated transport, Golgi to…	K17268	17095000	17282000	13522000	20714000	nd	nd	nd	nd	0.00924086	0.00973704	0.00878663	0.0121241	0.0136361	0.00974286	1	1	1	1	1	1	0	1
ENSONIP00000054079.1;ENSONIP00000050354.1;ENSONIP00000035578.1;ENSONIP00000032751.1;ENSONIP00000064513.1;ENSONIP00000002312.1;ENSONIP00000041323.1;ENSONIP00000042986.1;ENSONIP00000041378.1;ENSONIP00000081142.1	ENSONIP00000054079.1	10	syntaxin binding protein 2 [Source:NCBI gene;Acc:100695377]	-1.15047	0.50908	-2.08927	0.48202	GO:0016192	vesicle-mediated transport	GO:0015031;GO:0016192;GO:0015031;GO:0016192;GO:0015031;GO:0016192;GO:0016192;GO:0015031;GO:0016192;GO:0015031;GO:0016192;GO:0015031;GO:0016192;GO:0015031;GO:0016192;GO:0015031;GO:0016192;GO:0016192	protein transport [GO:0015031]; vesicle-mediated transport [GO:0016192], protein transport [GO:0015031]; vesicle-mediated transport [GO:0016192], protein transport [GO:0015031]; vesicle-mediated transport [GO:0016192], vesicle-mediated transport [GO:0016192], protein transport [GO:0015031]; vesicle-mediated transport [GO:0016192], protein transport [GO:0015031]; vesicle-mediated transport [GO:001…	K15300	13623000	22134000	13036000	19628000	18492000	12231000	6232100	22517000	0.00345595	0.00399811	0.00288076	0.00470245	0.00341015	0.000188544	3	4	3	4	4	3	2	3
ENSONIP00000075259.1;ENSONIP00000002320.2;ENSONIP00000071006.1	ENSONIP00000075259.1	3	nucleophosmin 1a [Source:ZFIN;Acc:ZDB-GENE-021028-1]	nd	nd	nd	nd	GO:0003676	nucleic acid binding	GO:0003676;GO:0005634;GO:0003676;GO:0005634;GO:0003676;GO:0005634	nucleus [GO:0005634]; nucleic acid binding [GO:0003676], nucleus [GO:0005634]; nucleic acid binding [GO:0003676], nucleus [GO:0005634]; nucleic acid binding [GO:0003676]	K11276	6260800	6751400	8142800	4257100	nd	nd	nd	nd	0.00431	0.00344387	0.00428791	0.0032732	nd	nd	1	1	1	0	0	1	1	1
ENSONIP00000053773.1;ENSONIP00000053962.1;ENSONIP00000062193.1;ENSONIP00000002371.2;ENSONIP00000052513.1;ENSONIP00000054759.1;ENSONIP00000036594.1;ENSONIP00000030561.1;ENSONIP00000029813.1;ENSONIP00000078749.1;ENSONIP00000077134.1;ENSONIP00000077375.1	ENSONIP00000053773.1	12	cystathionine beta-synthase [Source:NCBI gene;Acc:100707752]	nd	nd	nd	nd	GO:0019343	cysteine biosynthetic process via cystathionine	GO:0004122;GO:0005737;GO:0006535;GO:0019343;GO:0004122;GO:0005737;GO:0006535;GO:0019343;GO:0004122;GO:0005737;GO:0006535;GO:0019343;GO:0004122;GO:0005737;GO:0006535;GO:0019343;GO:0004122;GO:0005737;GO:0006535;GO:0019343;GO:0004122;GO:0005737;GO:0006535;GO:0019343;GO:0004122;GO:0005737;GO:0006535;GO:0019343;GO:0004122;GO:0005737;GO:0006535;GO:0019343	cytoplasm [GO:0005737]; cystathionine beta-synthase activity [GO:0004122]; cysteine biosynthetic process from serine [GO:0006535]; cysteine biosynthetic process via cystathionine [GO:0019343], cytoplasm [GO:0005737]; cystathionine beta-synthase activity [GO:0004122]; cysteine biosynthetic process from serine [GO:0006535]; cysteine biosynthetic process via cystathionine [GO:0019343], cytoplasm [GO…	K01697	nd	nd	nd	nd	6477300	6660700	9185400	4847600	nd	nd	nd	nd	0.00142804	0.00107925	3	2	2	2	2	3	2	3
ENSONIP00000002381.2	ENSONIP00000002381.2	1	6-phosphogluconolactonase [Source:NCBI gene;Acc:100709145]	1.29193	0.132905	1.30559	0.39303	GO:0017057	6-phosphogluconolactonase activity	GO:0005975;GO:0006098;GO:0017057	6-phosphogluconolactonase activity [GO:0017057]; carbohydrate metabolic process [GO:0005975]; pentose-phosphate shunt [GO:0006098]	K01057	13642000	12250000	10607000	19822000	16339000	15609000	20139000	20676000	0.00989787	0.00314338	0.00795224	0.0117418	0.00839904	0.0129704	2	1	2	2	2	1	2	2
ENSONIP00000002383.1;ENSONIP00000064108.1;ENSONIP00000017989.1	ENSONIP00000002383.1	3	splicing factor U2AF 35 kDa subunit [Source:NCBI gene;Acc:100708021]	1.14289	0.459006	2.83319	0.212366	GO:0046872	metal ion binding	GO:0000398;GO:0003723;GO:0046872;GO:0089701;GO:0000398;GO:0003723;GO:0046872;GO:0089701	U2AF complex [GO:0089701]; metal ion binding [GO:0046872]; RNA binding [GO:0003723]; mRNA splicing, via spliceosome [GO:0000398], U2AF complex [GO:0089701]; metal ion binding [GO:0046872]; RNA binding [GO:0003723]; mRNA splicing, via spliceosome [GO:0000398]	K12836	12515000	6097900	5084500	10227000	9250400	9706000	11899000	7916500	0.00372063	0.00175444	0.000976526	0.0053939	0.0123567	0.0044236	4	3	2	4	4	3	3	2
ENSONIP00000002408.2	ENSONIP00000002408.2	1	quiescin sulfhydryl oxidase 1 [Source:NCBI gene;Acc:100706190]	1.05819	0.661239	2.31895	0.367538	GO:0016020	membrane	GO:0016021;GO:0016971	integral component of membrane [GO:0016021]; flavin-linked sulfhydryl oxidase activity [GO:0016971]	K10758	73938000	70633000	102950000	69338000	92474000	98408000	66520000	77894000	0.011296	0.00979857	0.0136193	0.0118807	0.0391737	0.0148515	7	6	6	5	5	5	4	3
ENSONIP00000044289.1;ENSONIP00000050450.1;ENSONIP00000002410.2;ENSONIP00000070769.1;ENSONIP00000002409.2;ENSONIP00000027405.1;ENSONIP00000029079.1;ENSONIP00000066826.1;ENSONIP00000063087.1;ENSONIP00000072502.1;ENSONIP00000054498.1;ENSONIP00000030275.1;ENSONIP00000046068.1;ENSONIP00000078920.1;ENSONIP00000016987.2;ENSONIP00000034799.1;ENSONIP00000016986.2;ENSONIP00000044441.1;ENSONIP00000078878.1	ENSONIP00000044289.1	19	acetyl-CoA carboxylase [Source:NCBI gene;Acc:100702823]	-1.22477	0.435249	nd	nd	GO:0003989	acetyl-CoA carboxylase activity	GO:0003989;GO:0005524;GO:0006633;GO:0046872;GO:2001295;GO:0003989;GO:0005524;GO:0006633;GO:0046872;GO:2001295;GO:0003989;GO:0005524;GO:0006633;GO:0046872;GO:2001295;GO:0003989;GO:0005524;GO:0006633;GO:0046872;GO:2001295;GO:0003989;GO:0005524;GO:0006633;GO:0046872;GO:2001295;GO:0003989;GO:0005524;GO:0006633;GO:0046872;GO:2001295;GO:0003989;GO:0005524;GO:0006633;GO:0046872;GO:2001295;GO:0003989;GO:…	acetyl-CoA carboxylase activity [GO:0003989]; ATP binding [GO:0005524]; metal ion binding [GO:0046872]; fatty acid biosynthetic process [GO:0006633]; malonyl-CoA biosynthetic process [GO:2001295], acetyl-CoA carboxylase activity [GO:0003989]; ATP binding [GO:0005524]; metal ion binding [GO:0046872]; fatty acid biosynthetic process [GO:0006633]; malonyl-CoA biosynthetic process [GO:2001295], acety…	K11262	2062500	2635600	2313600	2931000	2190300	2325300	3602400	0	9.08314e-05	0.000111871	8.8998e-05	0.000123698	nd	nd	1	1	1	1	1	1	1	1
ENSONIP00000002413.2;ENSONIP00000048038.1	ENSONIP00000002413.2	2	serine and arginine rich splicing factor 6a [Source:ZFIN;Acc:ZDB-GENE-040426-2824]	-1.5603	0.0265504	-1.46514	0.0358974	GO:0003723	RNA binding	GO:0003723	RNA binding [GO:0003723]	K12893	79101000	73720000	73343000	118460000	53843000	58741000	49454000	58833000	0.0319717	0.030823	0.0295931	0.0451933	0.0250209	0.0219306	4	4	4	2	2	3	2	1
ENSONIP00000038280.1;ENSONIP00000002415.1	ENSONIP00000038280.1	2	eukaryotic translation initiation factor 2 subunit beta [Source:NCBI gene;Acc:100711375]	nd	nd	1.22423	0.564865	GO:0006413	translational initiation	GO:0003743;GO:0003743	translation initiation factor activity [GO:0003743], translation initiation factor activity [GO:0003743]	K03238	9482900	11994000	6812800	14208000	nd	nd	nd	nd	0.00175923	0.00163658	0.00158512	0.00261035	0.00287445	0.00177227	4	4	2	3	3	4	2	0
ENSONIP00000002421.2;ENSONIP00000007587.1	ENSONIP00000002421.2	2	charged multivesicular body protein 4B [Source:NCBI gene;Acc:100711648]	nd	nd	nd	nd	GO:0007034	vacuolar transport	GO:0007034	vacuolar transport [GO:0007034]	K12194	0	0	0	0	nd	nd	nd	nd	0.00236907	0.00212842	0.00200786	0.00533294	nd	nd	1	1	1	1	1	2	0	0
ENSONIP00000047233.1;ENSONIP00000069838.1;ENSONIP00000038360.1;ENSONIP00000051795.1;ENSONIP00000079971.1;ENSONIP00000002422.2;ENSONIP00000055704.1;ENSONIP00000020630.2;ENSONIP00000056817.1;ENSONIP00000020629.1;ENSONIP00000061649.1;ENSONIP00000038527.1;ENSONIP00000043491.1;ENSONIP00000039264.1;ENSONIP00000043075.1;ENSONIP00000076164.1;ENSONIP00000036854.1;ENSONIP00000058565.1;ENSONIP00000023474.1;…	ENSONIP00000047233.1	32	dynamin 2 [Source:NCBI gene;Acc:100710480]	1.32587	0.19093	1.14547	0.509343	GO:0005525	GTP binding	GO:0003924;GO:0005525;GO:0005737;GO:0005874;GO:0006897;GO:0003924;GO:0005525;GO:0005737;GO:0005874;GO:0006897;GO:0003924;GO:0005525;GO:0005737;GO:0005874;GO:0006897;GO:0003924;GO:0005525;GO:0005737;GO:0005874;GO:0006897;GO:0003924;GO:0005525;GO:0005737;GO:0005874;GO:0006897;GO:0003924;GO:0005525;GO:0005737;GO:0005874;GO:0006897;GO:0003924;GO:0005525;GO:0005737;GO:0005874;GO:0006897	cytoplasm [GO:0005737]; microtubule [GO:0005874]; GTP binding [GO:0005525]; GTPase activity [GO:0003924]; endocytosis [GO:0006897], cytoplasm [GO:0005737]; microtubule [GO:0005874]; GTP binding [GO:0005525]; GTPase activity [GO:0003924]; endocytosis [GO:0006897], cytoplasm [GO:0005737]; microtubule [GO:0005874]; GTP binding [GO:0005525]; GTPase activity [GO:0003924]; endocytosis [GO:0006897], cyt…	K23484	20458000	17389000	17146000	15364000	16885000	18582000	32599000	25218000	0.00346368	0.00299989	0.00312897	0.00301355	0.00312779	0.00409217	5	5	5	5	5	5	4	5
ENSONIP00000063185.1;ENSONIP00000002438.2;ENSONIP00000038117.1	ENSONIP00000063185.1	3	ATP synthase F1 subunit epsilon [Source:ZFIN;Acc:ZDB-GENE-110411-22]	-1.30885	0.139558	-2.37953	0.00276606	GO:0000275	mitochondrial proton-transporting ATP synthase complex, catalytic sector F(1)	GO:0000275;GO:0046933;GO:0000275;GO:0046933;GO:0000275;GO:0046933	mitochondrial proton-transporting ATP synthase complex, catalytic sector F(1) [GO:0000275]; proton-transporting ATP synthase activity, rotational mechanism [GO:0046933], mitochondrial proton-transporting ATP synthase complex, catalytic sector F(1) [GO:0000275]; proton-transporting ATP synthase activity, rotational mechanism [GO:0046933], mitochondrial proton-transporting ATP synthase complex, cat…	K02135	38658000	43241000	41934000	66761000	38938000	30596000	33681000	42404000	0.048496	0.0542381	0.0542992	0.0748682	0.0242734	0.0244551	1	1	1	1	1	1	2	1
ENSONIP00000002443.2;ENSONIP00000037050.1;ENSONIP00000080788.1	ENSONIP00000002443.2	3	lipopolysaccharide-binding protein [Source:NCBI gene;Acc:100690644]	nd	nd	1.1678	0.385176	GO:0005576	extracellular region	GO:0008289;GO:0005615;GO:0008289;GO:0008289	lipid binding [GO:0008289], extracellular space [GO:0005615]; lipid binding [GO:0008289], lipid binding [GO:0008289]	K05399	9234200	36002000	29460000	1977500	nd	nd	nd	nd	0.00423292	0.0227963	0.0193974	0.000992808	0.0142014	0.0134868	2	2	2	1	1	1	1	0
ENSONIP00000062830.1;ENSONIP00000020668.2;ENSONIP00000031856.1;ENSONIP00000040562.1;ENSONIP00000056927.1;ENSONIP00000061980.1;ENSONIP00000049839.1;ENSONIP00000078006.1;ENSONIP00000030880.1;ENSONIP00000054236.1;ENSONIP00000037865.1;ENSONIP00000034542.1;ENSONIP00000080833.1;ENSONIP00000054454.1;ENSONIP00000058203.1;ENSONIP00000041156.1;ENSONIP00000070209.1;ENSONIP00000032519.1;ENSONIP00000002467.2;…	ENSONIP00000062830.1	28	protein kinase cAMP-activated catalytic subunit beta [Source:NCBI gene;Acc:100711771]	1.5873	0.199323	nd	nd	GO:0004674	protein serine/threonine kinase activity	GO:0004679;GO:0004691;GO:0005524;GO:0106310;GO:0106311;GO:0004679;GO:0004691;GO:0005524;GO:0106310;GO:0106311;GO:0004679;GO:0004691;GO:0005524;GO:0106310;GO:0106311;GO:0004679;GO:0004691;GO:0005524;GO:0106310;GO:0106311;GO:0004679;GO:0004691;GO:0005524;GO:0106310;GO:0106311;GO:0004674;GO:0005524;GO:0004679;GO:0004691;GO:0005524;GO:0106310;GO:0106311;GO:0004674;GO:0005524	AMP-activated protein kinase activity [GO:0004679]; ATP binding [GO:0005524]; cAMP-dependent protein kinase activity [GO:0004691]; protein serine kinase activity [GO:0106310]; protein threonine kinase activity [GO:0106311], AMP-activated protein kinase activity [GO:0004679]; ATP binding [GO:0005524]; cAMP-dependent protein kinase activity [GO:0004691]; protein serine kinase activity [GO:0106310];…	K04345	16716000	17291000	15369000	4179100	16638000	15401000	26062000	26907000	0.00350358	0.0035744	0.00327965	0.000728507	nd	nd	1	1	1	1	1	1	1	1
ENSONIP00000002487.2	ENSONIP00000002487.2	1	calreticulin [Source:ZFIN;Acc:ZDB-GENE-030131-4042]	-2.83515	0.0167727	1.64551	0.146602	GO:0005509	calcium ion binding	GO:0005509;GO:0005788;GO:0006457;GO:0051082	endoplasmic reticulum lumen [GO:0005788]; calcium ion binding [GO:0005509]; unfolded protein binding [GO:0051082]; protein folding [GO:0006457]	K08057	26566000	26624000	20129000	24182000	9215800	14454000	4550900	6169400	0.00213322	0.00188184	0.00181602	0.00241446	0.00288196	0.0039021	2	2	2	2	2	2	2	1
ENSONIP00000002489.1	ENSONIP00000002489.1	1	CKLF like MARVEL transmembrane domain containing 7 [Source:NCBI gene;Acc:100697084]	-1.24872	0.294668	nd	nd	GO:0016020	membrane	GO:0016021	integral component of membrane [GO:0016021]	0	8582300	10578000	7324700	9565500	5329200	7772100	4194600	11574000	0.0107288	0.0132221	0.00945126	0.0106896	nd	nd	1	1	1	1	1	1	1	1
ENSONIP00000042846.1;ENSONIP00000037298.1;ENSONIP00000002491.2;ENSONIP00000067563.1	ENSONIP00000042846.1	4	epidermal growth factor receptor substrate 15 [Source:NCBI gene;Acc:100708054]	1.21142	0.906868	nd	nd	GO:0005515	protein binding	GO:0005509;GO:0005509;GO:0005509;GO:0005509	calcium ion binding [GO:0005509], calcium ion binding [GO:0005509], calcium ion binding [GO:0005509], calcium ion binding [GO:0005509]	K12472	6396900	6018400	5069900	5373800	5456200	6376400	2710300	13149000	0.00112928	0.000519332	0.000557001	0.000805722	nd	nd	2	4	3	1	1	3	2	3
ENSONIP00000067679.1;ENSONIP00000028653.1;ENSONIP00000051928.1;ENSONIP00000041452.1;ENSONIP00000002498.1;ENSONIP00000057171.1;ENSONIP00000055956.1;ENSONIP00000043191.1;ENSONIP00000059013.1	ENSONIP00000067679.1	9	hepatocyte growth factor-regulated tyrosine kinase substrate [Source:NCBI gene;Acc:100690004]	nd	nd	2.30959	0.0273997	GO:0035091	phosphatidylinositol binding	GO:0031901;GO:0035091;GO:0043130;GO:0046872;GO:0031901;GO:0035091;GO:0043130;GO:0046872;GO:0031901;GO:0035091;GO:0043130;GO:0046872;GO:0031901;GO:0035091;GO:0043130;GO:0046872;GO:0031901;GO:0035091;GO:0043130;GO:0046872;GO:0031901;GO:0035091;GO:0043130;GO:0046872;GO:0031901;GO:0035091;GO:0043130;GO:0046872;GO:0031901;GO:0035091;GO:0043130;GO:0046872;GO:0046872	early endosome membrane [GO:0031901]; metal ion binding [GO:0046872]; phosphatidylinositol binding [GO:0035091]; ubiquitin binding [GO:0043130], early endosome membrane [GO:0031901]; metal ion binding [GO:0046872]; phosphatidylinositol binding [GO:0035091]; ubiquitin binding [GO:0043130], early endosome membrane [GO:0031901]; metal ion binding [GO:0046872]; phosphatidylinositol binding [GO:003509…	K12182	3834000	4127100	4240400	5848900	nd	nd	nd	nd	0.00118809	0.000711037	0.000551397	0.000908481	0.00164451	0.00223445	2	1	1	2	2	2	1	0
ENSONIP00000002543.2	ENSONIP00000002543.2	1	collagen type VI alpha 6 chain [Source:HGNC Symbol;Acc:HGNC:27023]	-1.83015	0.133383	-16.4932	0.0761154	0	0	0	0	K06238	15649000	40794000	45273000	32104000	12589000	14074000	8706600	37750000	0.00216503	0.00363341	0.00396425	0.0024805	0.000106135	0.000265023	2	2	2	1	1	2	1	3
ENSONIP00000002544.2;ENSONIP00000041987.1	ENSONIP00000002544.2	2	ubiquitin protein ligase E3 component n-recognin 4 [Source:ZFIN;Acc:ZDB-GENE-090313-341]	1.05802	0.64605	-1.15732	0.912184	GO:0046872	metal ion binding	;GO:0008270	, zinc ion binding [GO:0008270]	K10691	5935900	4833800	4552300	2729900	5484800	3972900	4714900	4926700	0.000166512	0.000129765	0.000129153	2.07202e-05	0.000121518	7.12327e-05	3	3	3	2	2	1	2	2
ENSONIP00000002545.2;ENSONIP00000054992.1;ENSONIP00000075937.1	ENSONIP00000002545.2	3	collagen type VI alpha 6 chain [Source:HGNC Symbol;Acc:HGNC:27023]	-3.70357	0.0917819	-3.4584	0.255662	0	0	0	0	K06238	8787900	48077000	69007000	41891000	15314000	9807900	11087000	9088700	0.00122642	0.0100149	0.0122612	0.0106741	0.00124178	0.00369934	11	25	27	10	10	9	7	7
ENSONIP00000002556.2;ENSONIP00000020474.2	ENSONIP00000002556.2	2	ATP synthase peripheral stalk subunit d [Source:NCBI gene;Acc:100691881]	1.38379	0.164181	1.0156	0.802591	GO:0016020	membrane	GO:0000276;GO:0015078;GO:0015986;GO:0000276;GO:0015078;GO:0015986	mitochondrial proton-transporting ATP synthase complex, coupling factor F(o) [GO:0000276]; proton transmembrane transporter activity [GO:0015078]; ATP synthesis coupled proton transport [GO:0015986], mitochondrial proton-transporting ATP synthase complex, coupling factor F(o) [GO:0000276]; proton transmembrane transporter activity [GO:0015078]; ATP synthesis coupled proton transport [GO:0015986]	K02138	27281000	27368000	23695000	13988000	28177000	22654000	42167000	34770000	0.00751427	0.00789716	0.00752062	0.00492993	0.00678722	0.00736107	3	3	3	3	3	3	2	3
ENSONIP00000039344.1;ENSONIP00000051372.1;ENSONIP00000002558.2;ENSONIP00000002557.2;ENSONIP00000029258.1	ENSONIP00000039344.1	5	ER membrane protein complex subunit 1 [Source:ZFIN;Acc:ZDB-GENE-060810-98]	nd	nd	nd	nd	GO:0072546	EMC complex	GO:0072546;GO:0072546;GO:0072546;GO:0072546;GO:0072546	EMC complex [GO:0072546], EMC complex [GO:0072546], EMC complex [GO:0072546], EMC complex [GO:0072546], EMC complex [GO:0072546]	K23562	2368400	1145000	4582400	1170800	nd	nd	nd	nd	0.000281754	0.000357571	0.000317268	0.000206302	nd	nd	1	2	1	0	0	1	0	2
ENSONIP00000002595.2;ENSONIP00000029129.1;ENSONIP00000081509.1	ENSONIP00000002595.2	3	acyl-CoA thioesterase 7 [Source:NCBI gene;Acc:100693869]	nd	nd	nd	nd	GO:0016790	thiolester hydrolase activity	GO:0016790;GO:0016790;GO:0016790	thiolester hydrolase activity [GO:0016790], thiolester hydrolase activity [GO:0016790], thiolester hydrolase activity [GO:0016790]	K17360	nd	nd	nd	nd	nd	nd	nd	nd	nd	nd	nd	nd	0.00178164	0.00066196	0	1	1	1	1	0	0	1
ENSONIP00000002615.2	ENSONIP00000002615.2	1	beta-galactoside-binding lectin [Source:NCBI gene;Acc:100709730]	-1.07806	0.809037	nd	nd	GO:0030246	carbohydrate binding	GO:0030246	carbohydrate binding [GO:0030246]	K06830	70835000	79232000	35286000	49439000	67703000	34036000	53329000	62723000	0.0555371	0.0592615	0.0253052	0.0306628	nd	nd	2	2	2	2	2	1	2	2
ENSONIP00000002672.2;ENSONIP00000069698.1	ENSONIP00000002672.2	2	0	nd	nd	-8.22687	0.169584	GO:0005179	hormone activity	GO:0005179;GO:0042446;	hormone activity [GO:0005179]; hormone biosynthetic process [GO:0042446],	K10809	49972000	17359000	7326500	3026100	nd	nd	nd	nd	0.00519419	0.00353562	0.000741632	0.000793627	0.000517455	0.000106419	24	23	14	2	2	6	0	24
ENSONIP00000002715.2;ENSONIP00000059687.1;ENSONIP00000031310.1;ENSONIP00000032223.1;ENSONIP00000045118.1;ENSONIP00000058954.1;ENSONIP00000027433.1;ENSONIP00000042219.1	ENSONIP00000002715.2	8	engulfment and cell motility protein 1 [Source:NCBI gene;Acc:100696524]	1.4113	0.0920374	1.16179	0.224619	GO:0005737	cytoplasm	GO:0005737;GO:0006909;GO:0006915;GO:0016477;GO:0017124;GO:0030036;GO:0005737;GO:0006909;GO:0006915;GO:0016477;GO:0017124;GO:0030036;GO:0005737;GO:0006909;GO:0006915;GO:0016477;GO:0017124;GO:0030036;GO:0005737;GO:0006909;GO:0006915;GO:0016477;GO:0017124;GO:0030036;GO:0005737;GO:0006909;GO:0006915;GO:0016477;GO:0017124;GO:0030036;GO:0005737;GO:0006909;GO:0006915;GO:0016477;GO:0017124;GO:0030036;GO:…	cytoplasm [GO:0005737]; SH3 domain binding [GO:0017124]; actin cytoskeleton organization [GO:0030036]; apoptotic process [GO:0006915]; cell migration [GO:0016477]; phagocytosis [GO:0006909], cytoplasm [GO:0005737]; SH3 domain binding [GO:0017124]; actin cytoskeleton organization [GO:0030036]; apoptotic process [GO:0006915]; cell migration [GO:0016477]; phagocytosis [GO:0006909], cytoplasm [GO:000…	K12366	8924600	8290500	8051400	10897000	9745100	9883600	16212000	15197000	0.00166272	0.0017206	0.00148093	0.00246743	0.00207417	0.00218476	4	3	3	4	4	4	2	3
ENSONIP00000002766.2;ENSONIP00000002767.2	ENSONIP00000002766.2	2	apoptosis-associated speck-like protein containing a CARD [Source:NCBI gene;Acc:100693633]	-1.63751	0.048959	1.6413	0.106753	GO:0005737	cytoplasm	GO:0006954;GO:0042981;GO:0045087;GO:0006954;GO:0042981;GO:0045087	inflammatory response [GO:0006954]; innate immune response [GO:0045087]; regulation of apoptotic process [GO:0042981], inflammatory response [GO:0006954]; innate immune response [GO:0045087]; regulation of apoptotic process [GO:0042981]	K12799	102700000	75247000	66182000	128980000	58165000	49451000	60305000	59930000	0.0287353	0.0215808	0.0115328	0.0368235	0.0359582	0.0450173	7	8	8	7	7	7	4	4
ENSONIP00000078284.1;ENSONIP00000042842.1;ENSONIP00000080474.1;ENSONIP00000002775.2;ENSONIP00000028730.1;ENSONIP00000048911.1;ENSONIP00000076292.1;ENSONIP00000054133.1;ENSONIP00000035900.1;ENSONIP00000046540.1	ENSONIP00000078284.1	10	septin-9 [Source:NCBI gene;Acc:100702031]	nd	nd	nd	nd	GO:0005525	GTP binding	GO:0005525;GO:0005525;GO:0005525;GO:0005525;GO:0005525;GO:0005525;GO:0016021;GO:0005525;GO:0005525;GO:0005525;GO:0005525	GTP binding [GO:0005525], GTP binding [GO:0005525], GTP binding [GO:0005525], GTP binding [GO:0005525], GTP binding [GO:0005525], integral component of membrane [GO:0016021]; GTP binding [GO:0005525], GTP binding [GO:0005525], GTP binding [GO:0005525], GTP binding [GO:0005525], GTP binding [GO:0005525]	K16938	4330400	3704100	3960200	4511300	nd	nd	nd	nd	0.00063794	0.000511313	0.000556113	0.000710268	nd	nd	2	2	2	1	1	2	0	1
ENSONIP00000002787.1;ENSONIP00000002788.2	ENSONIP00000002787.1	2	WASP family member 2 [Source:NCBI gene;Acc:100697143]	1.90153	0.0110378	2.16821	0.156026	GO:0005737	cytoplasm	GO:0003779;GO:0005737;GO:0005856;GO:0030036;GO:0003779;GO:0005737;GO:0005856;GO:0030036	cytoplasm [GO:0005737]; cytoskeleton [GO:0005856]; actin binding [GO:0003779]; actin cytoskeleton organization [GO:0030036], cytoplasm [GO:0005737]; cytoskeleton [GO:0005856]; actin binding [GO:0003779]; actin cytoskeleton organization [GO:0030036]	K05748	8918100	9000500	7775100	14900000	22379000	15987000	17683000	21141000	0.0015566	0.00137577	0.00139483	0.00214522	0.00435081	0.00266598	3	2	3	2	2	3	3	3
ENSONIP00000079424.1;ENSONIP00000052746.1;ENSONIP00000002834.2;ENSONIP00000058616.1;ENSONIP00000066063.1;ENSONIP00000036690.1;ENSONIP00000043361.1;ENSONIP00000000139.2	ENSONIP00000079424.1	8	lamin A/C [Source:NCBI gene;Acc:100696816]	1.17051	0.282985	-1.58379	0.0170234	0	0	GO:0005882;GO:0005882;GO:0005882;GO:0005882;GO:0005882;GO:0005882;GO:0005882	intermediate filament [GO:0005882], intermediate filament [GO:0005882], intermediate filament [GO:0005882], intermediate filament [GO:0005882], intermediate filament [GO:0005882], intermediate filament [GO:0005882], intermediate filament [GO:0005882]	K12641	163980000	147810000	135870000	174350000	201610000	200750000	130280000	195430000	0.141444	0.13093	0.118851	0.169238	0.0944763	0.0824611	54	54	52	53	53	57	45	49
ENSONIP00000041939.1;ENSONIP00000002839.2;ENSONIP00000002838.2;ENSONIP00000069262.1;ENSONIP00000064020.1;ENSONIP00000009535.1;ENSONIP00000054089.1;ENSONIP00000039651.1;ENSONIP00000009536.1;ENSONIP00000001452.2;ENSONIP00000074815.1;ENSONIP00000004569.1;ENSONIP00000004108.1;ENSONIP00000080347.1	ENSONIP00000041939.1	14	guanine nucleotide-binding protein subunit alpha-11 [Source:NCBI gene;Acc:100710383]	1.6498	0.0809042	nd	nd	GO:0001664	G protein-coupled receptor binding	GO:0001664;GO:0003924;GO:0007186;GO:0019001;GO:0031683;GO:0001664;GO:0003924;GO:0007186;GO:0019001;GO:0031683;GO:0001664;GO:0003924;GO:0007186;GO:0019001;GO:0031683	G protein-coupled receptor binding [GO:0001664]; G-protein beta/gamma-subunit complex binding [GO:0031683]; GTPase activity [GO:0003924]; guanyl nucleotide binding [GO:0019001]; G protein-coupled receptor signaling pathway [GO:0007186], G protein-coupled receptor binding [GO:0001664]; G-protein beta/gamma-subunit complex binding [GO:0031683]; GTPase activity [GO:0003924]; guanyl nucleotide bindin…	K04634	5967300	8759700	8270200	9426600	11004000	8123700	17293000	17072000	0.00306023	0.00362161	0.00359515	0.00342396	nd	nd	1	1	1	1	1	1	1	1
ENSONIP00000002843.2	ENSONIP00000002843.2	1	matrilin 1 [Source:ZFIN;Acc:ZDB-GENE-050307-3]	1.86222	0.334999	nd	nd	GO:0005576	extracellular region	GO:0005201;GO:0005509;GO:0051216;GO:0062023	collagen-containing extracellular matrix [GO:0062023]; calcium ion binding [GO:0005509]; extracellular matrix structural constituent [GO:0005201]; cartilage development [GO:0051216]	K19467	19132000	40143000	111620000	16965000	17472000	129530000	130240000	72595000	0.0101909	0.0222067	0.0394089	0.00966634	nd	nd	13	14	14	13	13	17	15	14
ENSONIP00000002848.1;ENSONIP00000035138.1;ENSONIP00000027363.1;ENSONIP00000051242.1;ENSONIP00000080329.1;ENSONIP00000032098.1;ENSONIP00000060963.1;ENSONIP00000037442.1;ENSONIP00000063932.1;ENSONIP00000080558.1;ENSONIP00000053289.1;ENSONIP00000018971.2;ENSONIP00000070138.1;C_TRINITY_DN83848_c0_g1_i2_i1.p1	ENSONIP00000002848.1	14	ras-related protein Rab-11A [Source:NCBI gene;Acc:100706302]	1.33641	0.119408	1.90121	0.266209	GO:0003924	GTPase activity	GO:0003924;GO:0005525;GO:0003924;GO:0005525	GTP binding [GO:0005525]; GTPase activity [GO:0003924], GTP binding [GO:0005525]; GTPase activity [GO:0003924]	K07904	125700000	85335000	75625000	128870000	133310000	109340000	144230000	168440000	0.110071	0.0880903	0.0788788	0.120941	0.134053	0.24427	1	1	1	2	2	2	1	1
ENSONIP00000079763.1;ENSONIP00000002851.1;ENSONIP00000060168.1	ENSONIP00000079763.1	3	ras-related protein Rab-25 [Source:NCBI gene;Acc:100700728]	1.26698	0.14844	1.03281	0.773418	GO:0005525	GTP binding	GO:0003924;GO:0005525	GTP binding [GO:0005525]; GTPase activity [GO:0003924]	K07906	9516100	7450600	7782400	12897000	10829000	10004000	12742000	14122000	0.00933487	0.00502376	0.00545295	0.00791014	0.0079877	0.00632796	3	2	2	2	2	2	2	3
ENSONIP00000078348.1;ENSONIP00000002860.1;ENSONIP00000052471.1;ENSONIP00000071335.1;ENSONIP00000057647.1;ENSONIP00000055349.1;ENSONIP00000043472.1;ENSONIP00000002861.2;ENSONIP00000061026.1;ENSONIP00000050343.1	ENSONIP00000078348.1	10	pumilio RNA binding family member 1 [Source:NCBI gene;Acc:100697243]	nd	nd	-2.58408	0.150068	GO:0003723	RNA binding	GO:0003723;GO:0003723;GO:0003723;GO:0003723;GO:0003723;GO:0003723;GO:0003723;GO:0003723;GO:0019094;GO:0003723;GO:0003723	RNA binding [GO:0003723], RNA binding [GO:0003723], RNA binding [GO:0003723], RNA binding [GO:0003723], RNA binding [GO:0003723], RNA binding [GO:0003723], RNA binding [GO:0003723], RNA binding [GO:0003723]; pole plasm mRNA localization [GO:0019094], RNA binding [GO:0003723], RNA binding [GO:0003723]	K17943	6580400	2992700	1601500	3597300	nd	nd	nd	nd	0.000832325	0.000379722	0.000423287	0.000406751	0.000259614	0.000135515	1	1	1	1	1	0	1	2
ENSONIP00000058184.1;ENSONIP00000059417.1;ENSONIP00000064107.1;ENSONIP00000002871.2;ENSONIP00000047306.1	ENSONIP00000058184.1	5	adaptor related protein complex 3 subunit delta 1 [Source:ZFIN;Acc:ZDB-GENE-050208-437]	-2.16543	0.0757108	1.10258	0.529632	GO:0030123	AP-3 adaptor complex	GO:0005794;GO:0006886;GO:0016192;GO:0030123;GO:0006886;GO:0016192;GO:0030123;GO:0006886;GO:0016192;GO:0030123;GO:0006886;GO:0016192;GO:0030123;GO:0006886;GO:0016192;GO:0030123	AP-3 adaptor complex [GO:0030123]; Golgi apparatus [GO:0005794]; intracellular protein transport [GO:0006886]; vesicle-mediated transport [GO:0016192], AP-3 adaptor complex [GO:0030123]; intracellular protein transport [GO:0006886]; vesicle-mediated transport [GO:0016192], AP-3 adaptor complex [GO:0030123]; intracellular protein transport [GO:0006886]; vesicle-mediated transport [GO:0016192], AP-…	K12396	1650200	4390200	1764500	4246700	1212400	1857500	965250	1530300	0.000206643	0.000407512	0.000505678	0.000352425	0.000370965	0.000440676	1	1	2	1	1	1	2	1
ENSONIP00000002880.2;ENSONIP00000002879.2;ENSONIP00000053667.1	ENSONIP00000002880.2	3	small nuclear ribonucleoprotein U5 subunit 40 [Source:NCBI gene;Acc:100697508]	nd	nd	nd	nd	GO:0005515	protein binding	0	0	K12857	nd	nd	nd	nd	7598600	9559100	13992000	11057000	nd	nd	nd	nd	0.000993734	0.00103256	1	1	1	2	2	1	1	1
ENSONIP00000071282.1;ENSONIP00000002894.2	ENSONIP00000071282.1	2	programmed cell death 6 interacting protein [Source:NCBI gene;Acc:100698310]	-1.0944	0.608989	2.34483	0.000423628	GO:0005515	protein binding	0	0	K12200	21575000	16888000	16296000	27230000	18624000	17229000	15663000	23401000	0.00621959	0.00657021	0.00519974	0.00725218	0.0142296	0.0153643	2	2	2	1	1	2	1	1
ENSONIP00000052713.1;ENSONIP00000074066.1;ENSONIP00000002895.2	ENSONIP00000052713.1	3	scaffold attachment factor B2 [Source:NCBI gene;Acc:100699188]	1.3676	0.0939041	-1.7427	0.453343	GO:0003676	nucleic acid binding	GO:0003723;GO:0006355;GO:0050684;GO:0003723;GO:0006355;GO:0050684;GO:0003723;GO:0006355;GO:0050684	RNA binding [GO:0003723]; regulation of mRNA processing [GO:0050684]; regulation of transcription, DNA-templated [GO:0006355], RNA binding [GO:0003723]; regulation of mRNA processing [GO:0050684]; regulation of transcription, DNA-templated [GO:0006355], RNA binding [GO:0003723]; regulation of mRNA processing [GO:0050684]; regulation of transcription, DNA-templated [GO:0006355]	K25092	7716200	5638900	5413100	9781400	8338100	9835600	11854000	9016800	0.00196944	0.00240405	0.00106113	0.00222253	0.000501677	0.00169524	2	2	1	2	2	3	1	2
ENSONIP00000042227.1;ENSONIP00000002902.2	ENSONIP00000042227.1	2	spermidine synthase [Source:NCBI gene;Acc:100697781]	1.55147	0.0198278	1.04667	0.829519	GO:0006595	polyamine metabolic process	GO:0006596;GO:0016740;GO:0008295;GO:0016740	transferase activity [GO:0016740]; polyamine biosynthetic process [GO:0006596], transferase activity [GO:0016740]; spermidine biosynthetic process [GO:0008295]	K00797	16176000	18973000	14913000	17037000	20735000	22415000	33326000	27626000	0.00709333	0.0105082	0.00775973	0.00756471	0.00996382	0.00726757	5	5	4	5	5	5	4	5
ENSONIP00000002909.1	ENSONIP00000002909.1	1	ribosomal protein S2 [Source:NCBI gene;Acc:100693457]	1.1614	0.32605	-1.01492	0.952221	GO:0003723	RNA binding	GO:0003723;GO:0003735;GO:0006412;GO:0015935	small ribosomal subunit [GO:0015935]; RNA binding [GO:0003723]; structural constituent of ribosome [GO:0003735]; translation [GO:0006412]	K02981	135590000	87627000	84305000	153570000	120990000	122820000	138020000	153680000	0.0765215	0.0661863	0.0633671	0.0901708	0.0713964	0.0745483	11	11	10	11	11	10	9	11
ENSONIP00000002923.1;ENSONIP00000057880.1	ENSONIP00000002923.1	2	tropomyosin 4 [Source:NCBI gene;Acc:100690441]	-1.3245	0.284787	-2.20691	0.118683	GO:0005856	cytoskeleton	GO:0003779;GO:0005856;GO:0003779;GO:0005856;GO:0003779;GO:0005856;GO:0003779;GO:0005856;GO:0003779;GO:0005856;GO:0003779;GO:0005856;GO:0003779;GO:0005856;GO:0003779;GO:0005856;GO:0003779;GO:0005856;GO:0003779;GO:0005856	cytoskeleton [GO:0005856]; actin binding [GO:0003779], cytoskeleton [GO:0005856]; actin binding [GO:0003779], cytoskeleton [GO:0005856]; actin binding [GO:0003779], cytoskeleton [GO:0005856]; actin binding [GO:0003779], cytoskeleton [GO:0005856]; actin binding [GO:0003779], cytoskeleton [GO:0005856]; actin binding [GO:0003779], cytoskeleton [GO:0005856]; actin binding [GO:0003779], cytoskeleton […	K10375	382260000	387310000	369350000	349280000	302580000	386940000	103360000	330710000	0.185731	0.171107	0.173036	0.215824	0.0996923	0.0692539	12	10	10	12	12	11	9	10
ENSONIP00000035462.1;ENSONIP00000002934.1;ENSONIP00000007992.2	ENSONIP00000035462.1	3	RAB8A, member RAS oncogene family [Source:NCBI gene;Acc:100691063]	nd	nd	-3.24616	0.35815	GO:0005525	GTP binding	GO:0003924;GO:0005525;GO:0003924;GO:0005525;GO:0003924;GO:0005525;GO:0003924;GO:0005525	GTP binding [GO:0005525]; GTPase activity [GO:0003924], GTP binding [GO:0005525]; GTPase activity [GO:0003924], GTP binding [GO:0005525]; GTPase activity [GO:0003924], GTP binding [GO:0005525]; GTPase activity [GO:0003924]	K07901	37636000	41379000	18281000	46831000	nd	nd	nd	nd	0.0185146	0.0196415	0.0129392	0.0205659	0.00978329	0.00125456	2	2	1	2	2	2	0	2
ENSONIP00000002944.2	ENSONIP00000002944.2	1	glutamate-cysteine ligase modifier subunit [Source:NCBI gene;Acc:100708953]	nd	nd	5.06657	0.00222054	GO:0035226	glutamate-cysteine ligase catalytic subunit binding	GO:0006750;GO:0035226;GO:0047834	D-threo-aldose 1-dehydrogenase activity [GO:0047834]; glutamate-cysteine ligase catalytic subunit binding [GO:0035226]; glutathione biosynthetic process [GO:0006750]	K11205	4676700	5369400	6265900	5487000	nd	nd	nd	nd	0.00310494	0.0028154	0.00336763	0.00150133	0.0141777	0.0131547	2	2	3	2	2	2	0	1
ENSONIP00000060412.1;ENSONIP00000046697.1;ENSONIP00000002948.2;ENSONIP00000028449.1;ENSONIP00000055028.1;ENSONIP00000072175.1	ENSONIP00000060412.1	6	minichromosome maintenance complex component 7 [Source:ZFIN;Acc:ZDB-GENE-020419-27]	-2.83306	0.221499	-2.03422	0.316801	GO:0042555	MCM complex	GO:0003677;GO:0003678;GO:0005524;GO:0005634;GO:0005694;GO:0006270;GO:0007049;GO:0042555;GO:0140603;GO:0003677;GO:0003678;GO:0005524;GO:0005634;GO:0005694;GO:0006270;GO:0007049;GO:0042555;GO:0140603;GO:0003677;GO:0003678;GO:0005524;GO:0005634;GO:0006270;GO:0007049;GO:0042555;GO:0140603;GO:0003677;GO:0003678;GO:0005524;GO:0005634;GO:0006270;GO:0007049;GO:0042555;GO:0140603;GO:0003677;GO:0003678;GO:…	chromosome [GO:0005694]; MCM complex [GO:0042555]; nucleus [GO:0005634]; ATP binding [GO:0005524]; ATP hydrolysis activity [GO:0140603]; DNA binding [GO:0003677]; DNA helicase activity [GO:0003678]; cell cycle [GO:0007049]; DNA replication initiation [GO:0006270], chromosome [GO:0005694]; MCM complex [GO:0042555]; nucleus [GO:0005634]; ATP binding [GO:0005524]; ATP hydrolysis activity [GO:0140603…	K02210	16686000	9153500	16175000	1848300	2602300	3194500	5887700	3798000	0.00461239	0.00283885	0.0041	0.0015798	0.00229605	0.000931499	3	3	3	3	3	3	1	2
ENSONIP00000077853.1;ENSONIP00000067689.1;ENSONIP00000076830.1;ENSONIP00000040595.1;ENSONIP00000038478.1;ENSONIP00000002956.2;ENSONIP00000042387.1;ENSONIP00000038669.1;ENSONIP00000070275.1	ENSONIP00000077853.1	9	peptidyl-prolyl cis-trans isomerase FKBP9 [Source:NCBI gene;Acc:100699378]	nd	nd	nd	nd	GO:0003755	peptidyl-prolyl cis-trans isomerase activity	GO:0003755;GO:0005509;GO:0016021;GO:0003755;GO:0005509;GO:0003755;GO:0005509;GO:0016021;GO:0003755;GO:0005509;GO:0003755;GO:0005509;GO:0003755;GO:0005509;GO:0003755;GO:0005509;GO:0003755;GO:0005509;GO:0003755;GO:0005509	integral component of membrane [GO:0016021]; calcium ion binding [GO:0005509]; peptidyl-prolyl cis-trans isomerase activity [GO:0003755], calcium ion binding [GO:0005509]; peptidyl-prolyl cis-trans isomerase activity [GO:0003755], integral component of membrane [GO:0016021]; calcium ion binding [GO:0005509]; peptidyl-prolyl cis-trans isomerase activity [GO:0003755], calcium ion binding [GO:000550…	K09575	12078000	11691000	10279000	13879000	nd	nd	nd	nd	0.00143794	0.00372959	0.00356608	0.00400553	nd	nd	1	2	2	0	0	1	1	1
ENSONIP00000002965.2;ENSONIP00000067040.1	ENSONIP00000002965.2	2	nuclear transcription factor Y, gamma [Source:ZFIN;Acc:ZDB-GENE-030131-2165]	1.1075	0.370686	-1.24982	0.796153	GO:0003677	DNA binding	GO:0003677;GO:0046982;GO:0003677;GO:0046982	DNA binding [GO:0003677]; protein heterodimerization activity [GO:0046982], DNA binding [GO:0003677]; protein heterodimerization activity [GO:0046982]	K08066	8182000	5747600	6012800	8934800	8154300	7765200	8871500	7190400	0.0124909	0.00363825	0.00357984	0.00904175	0.00377819	0.00772376	2	1	1	2	2	2	1	2
ENSONIP00000002978.2	ENSONIP00000002978.2	1	cytokine-dependent hematopoietic cell linker [Source:NCBI gene;Acc:109203547]	nd	nd	nd	nd	0	0	0	0	0	nd	nd	nd	nd	nd	nd	nd	nd	nd	nd	nd	nd	0.00159819	0.00123271	0	1	2	1	1	1	2	0
ENSONIP00000079529.1;ENSONIP00000039613.1;ENSONIP00000002979.1;ENSONIP00000068196.1;ENSONIP00000065283.1	ENSONIP00000079529.1	5	glutathione-disulfide reductase [Source:NCBI gene;Acc:100711921]	1.0242	0.816077	1.16896	0.556765	GO:0004362	glutathione-disulfide reductase (NADPH) activity	GO:0004362;GO:0006749;GO:0045454;GO:0050660;GO:0050661;GO:0004362;GO:0005737;GO:0006749;GO:0045454;GO:0050660;GO:0050661;GO:0004362;GO:0006749;GO:0045454;GO:0050660;GO:0050661;GO:0004362;GO:0006749;GO:0045454;GO:0050660;GO:0050661;GO:0004362;GO:0006749;GO:0045454;GO:0050660;GO:0050661	flavin adenine dinucleotide binding [GO:0050660]; glutathione-disulfide reductase (NADPH) activity [GO:0004362]; NADP binding [GO:0050661]; cell redox homeostasis [GO:0045454]; glutathione metabolic process [GO:0006749], cytoplasm [GO:0005737]; flavin adenine dinucleotide binding [GO:0050660]; glutathione-disulfide reductase (NADPH) activity [GO:0004362]; NADP binding [GO:0050661]; cell redox hom…	K00383	21592000	18286000	15593000	23666000	16683000	19069000	21636000	23664000	0.0117639	0.0108466	0.00891201	0.0115396	0.0103724	0.0147966	6	4	5	7	7	5	6	5
ENSONIP00000043796.1;ENSONIP00000002991.2	ENSONIP00000043796.1	2	0	1.89528	0.0852068	-2.01652	0.0132447	GO:0004252	serine-type endopeptidase activity	GO:0004252;GO:0005615	extracellular space [GO:0005615]; serine-type endopeptidase activity [GO:0004252]	0	6871900	6936900	4335900	6444800	9054800	10112000	20462000	6975300	0.00284276	0.00245121	0.00210368	0.00220212	0.00128723	0.00109305	2	2	1	2	2	2	2	2
ENSONIP00000057756.1;ENSONIP00000002992.2;ENSONIP00000046453.1;ENSONIP00000030719.1	ENSONIP00000057756.1	4	tubulointerstitial nephritis antigen like 1 [Source:NCBI gene;Acc:100700899]	nd	nd	nd	nd	GO:0008234	cysteine-type peptidase activity	GO:0005576;GO:0008234;GO:0030414;GO:0005576;GO:0008234;GO:0030414;GO:0005576;GO:0008234;GO:0030414;GO:0005576;GO:0008234;GO:0030414	extracellular region [GO:0005576]; cysteine-type peptidase activity [GO:0008234]; peptidase inhibitor activity [GO:0030414], extracellular region [GO:0005576]; cysteine-type peptidase activity [GO:0008234]; peptidase inhibitor activity [GO:0030414], extracellular region [GO:0005576]; cysteine-type peptidase activity [GO:0008234]; peptidase inhibitor activity [GO:0030414], extracellular region [GO…	0	1399500	6121600	9746000	6970100	nd	nd	nd	nd	0.000207452	0.00195326	0.00290051	0.00147453	nd	nd	1	4	4	0	0	0	0	1
ENSONIP00000041614.1;ENSONIP00000003004.1	ENSONIP00000041614.1	2	ubiquilin 4 [Source:NCBI gene;Acc:100700460]	nd	nd	nd	nd	GO:0005515	protein binding	0	0	K04523	nd	nd	nd	nd	nd	nd	nd	nd	nd	nd	nd	nd	0.00169327	0.00317539	0	1	1	1	1	1	0	0
ENSONIP00000060532.1;ENSONIP00000003039.2	ENSONIP00000060532.1	2	ATP synthase F1 subunit delta [Source:NCBI gene;Acc:100693673]	-2.78759	0.0086145	nd	nd	GO:0045261	proton-transporting ATP synthase complex, catalytic core F(1)	GO:0045261;GO:0046933;GO:0045261;GO:0046933	proton-transporting ATP synthase complex, catalytic core F(1) [GO:0045261]; proton-transporting ATP synthase activity, rotational mechanism [GO:0046933], proton-transporting ATP synthase complex, catalytic core F(1) [GO:0045261]; proton-transporting ATP synthase activity, rotational mechanism [GO:0046933]	K02134	31180000	39285000	30564000	54133000	15077000	18967000	7053700	14564000	0.0312327	0.0393471	0.0316015	0.048472	nd	nd	1	1	1	1	1	1	1	1
ENSONIP00000003045.2	ENSONIP00000003045.2	1	0	1.29031	0.441061	-2.274	0.432967	GO:0016787	hydrolase activity	GO:0004252;GO:0005615	extracellular space [GO:0005615]; serine-type endopeptidase activity [GO:0004252]	K01353	15042000	12966000	6738400	24545000	13791000	33248000	15729000	13736000	0.00587699	0.00643756	0.0027176	0.00857295	0.00450275	0.000687473	1	1	1	1	1	1	1	1
ENSONIP00000003054.2;ENSONIP00000033959.1;ENSONIP00000005841.2	ENSONIP00000003054.2	3	granzyme B [Source:NCBI gene;Acc:100692510]	1.07318	0.97285	-1.46219	0.523899	GO:0016787	hydrolase activity	GO:0004252;GO:0005615;GO:0004252;GO:0005615;GO:0004252;GO:0005615;GO:0004252;GO:0005615;GO:0004252;GO:0005615	extracellular space [GO:0005615]; serine-type endopeptidase activity [GO:0004252], extracellular space [GO:0005615]; serine-type endopeptidase activity [GO:0004252], extracellular space [GO:0005615]; serine-type endopeptidase activity [GO:0004252], extracellular space [GO:0005615]; serine-type endopeptidase activity [GO:0004252], extracellular space [GO:0005615]; serine-type endopeptidase activit…	K01353	12282000	31239000	24273000	3483500	40317000	23968000	8724800	3483700	0.00203692	0.0019178	0.00157231	0.00104428	0.000580403	0.00166668	3	3	3	2	2	3	3	2
ENSONIP00000003055.1;ENSONIP00000063388.1;ENSONIP00000041628.1	ENSONIP00000003055.1	3	granzyme G [Source:NCBI gene;Acc:100692779]	nd	nd	nd	nd	GO:0016787	hydrolase activity	GO:0004252;GO:0005615;GO:0004252;GO:0005615;GO:0004252;GO:0005615;GO:0004252;GO:0005615;GO:0004252;GO:0005615	extracellular space [GO:0005615]; serine-type endopeptidase activity [GO:0004252], extracellular space [GO:0005615]; serine-type endopeptidase activity [GO:0004252], extracellular space [GO:0005615]; serine-type endopeptidase activity [GO:0004252], extracellular space [GO:0005615]; serine-type endopeptidase activity [GO:0004252], extracellular space [GO:0005615]; serine-type endopeptidase activit…	K01353	nd	nd	nd	nd	13203000	9475700	29090000	15239000	nd	nd	nd	nd	nd	nd	1	1	1	1	1	1	1	1
ENSONIP00000003085.2	ENSONIP00000003085.2	1	ATP synthase peripheral stalk-membrane subunit b [Source:NCBI gene;Acc:100702176]	1.05238	0.429611	-1.34931	0.343892	GO:0016020	membrane	GO:0000276;GO:0015078;GO:0015986	mitochondrial proton-transporting ATP synthase complex, coupling factor F(o) [GO:0000276]; proton transmembrane transporter activity [GO:0015078]; ATP synthesis coupled proton transport [GO:0015986]	K02127	64047000	80326000	69071000	80513000	85492000	75312000	73745000	74804000	0.0273544	0.0309058	0.0272414	0.0334911	0.0177515	0.0263424	17	17	17	15	15	17	13	14
ENSONIP00000031313.1;ENSONIP00000003091.2;ENSONIP00000035608.1;ENSONIP00000079724.1;ENSONIP00000047151.1;ENSONIP00000069511.1;ENSONIP00000020685.2	ENSONIP00000031313.1	7	ATPase H+ transporting V1 subunit C1b [Source:NCBI gene;Acc:449655]	nd	nd	nd	nd	GO:0046961	proton-transporting ATPase activity, rotational mechanism	GO:0015078;GO:0033180;GO:0015078;GO:0033180;GO:0015078;GO:0033180;GO:0015078;GO:0033180;GO:0015078;GO:0033180	proton-transporting V-type ATPase, V1 domain [GO:0033180]; proton transmembrane transporter activity [GO:0015078], proton-transporting V-type ATPase, V1 domain [GO:0033180]; proton transmembrane transporter activity [GO:0015078], proton-transporting V-type ATPase, V1 domain [GO:0033180]; proton transmembrane transporter activity [GO:0015078], proton-transporting V-type ATPase, V1 domain [GO:00331…	K02148	1261000	0	675670	4138800	nd	nd	nd	nd	0.000346493	0.00242347	0.000102679	0.000579739	nd	nd	1	1	1	1	1	1	0	1
ENSONIP00000003098.2;ENSONIP00000057061.1;D_TRINITY_DN2481564_c0_g1_i1_i1.p1	ENSONIP00000003098.2	3	enolase 1 [Source:NCBI gene;Acc:100701182]	-1.4912	0.00615583	-1.46966	0.00373152	GO:0016020	membrane	GO:0004364;GO:0006749;GO:0000015;GO:0000287;GO:0004634;GO:0006096;GO:0000015;GO:0000287;GO:0004634;GO:0006096;GO:0000015;GO:0000287;GO:0004634;GO:0006096;GO:0000015;GO:0000287;GO:0004634;GO:0006096;GO:0000015;GO:0000287;GO:0004634;GO:0006096;GO:0004364;GO:0006749;GO:0016021;GO:0004364;GO:0006749;GO:0000015;GO:0000287;GO:0004634;GO:0006096;GO:0004364;GO:0006749	glutathione transferase activity [GO:0004364]; glutathione metabolic process [GO:0006749], phosphopyruvate hydratase complex [GO:0000015]; magnesium ion binding [GO:0000287]; phosphopyruvate hydratase activity [GO:0004634]; glycolytic process [GO:0006096], phosphopyruvate hydratase complex [GO:0000015]; magnesium ion binding [GO:0000287]; phosphopyruvate hydratase activity [GO:0004634]; glycolyti…	K00799	208420000	172010000	186510000	201670000	135170000	131480000	102920000	145860000	0.124904	0.120283	0.108798	0.139872	0.0811419	0.0868753	3	3	3	3	3	2	3	3
ENSONIP00000003099.2	ENSONIP00000003099.2	1	enolase 1 [Source:NCBI gene;Acc:100701182]	nd	nd	nd	nd	GO:0004364	glutathione transferase activity	GO:0004364;GO:0006749;GO:0000015;GO:0000287;GO:0004634;GO:0006096;GO:0000015;GO:0000287;GO:0004634;GO:0006096;GO:0000015;GO:0000287;GO:0004634;GO:0006096;GO:0000015;GO:0000287;GO:0004634;GO:0006096;GO:0000015;GO:0000287;GO:0004634;GO:0006096;GO:0004364;GO:0006749;GO:0016021;GO:0004364;GO:0006749;GO:0000015;GO:0000287;GO:0004634;GO:0006096;GO:0004364;GO:0006749	glutathione transferase activity [GO:0004364]; glutathione metabolic process [GO:0006749], phosphopyruvate hydratase complex [GO:0000015]; magnesium ion binding [GO:0000287]; phosphopyruvate hydratase activity [GO:0004634]; glycolytic process [GO:0006096], phosphopyruvate hydratase complex [GO:0000015]; magnesium ion binding [GO:0000287]; phosphopyruvate hydratase activity [GO:0004634]; glycolyti…	K00799	21866000	23980000	16112000	34547000	nd	nd	nd	nd	0.00725001	0.00795012	0.00551431	0.0102396	nd	nd	1	1	1	1	1	1	0	0
ENSONIP00000048639.1;ENSONIP00000049794.1;ENSONIP00000003102.2;ENSONIP00000052055.1;ENSONIP00000063602.1;ENSONIP00000003101.1;ENSONIP00000045645.1;ENSONIP00000044311.1	ENSONIP00000048639.1	8	Bruton tyrosine kinase [Source:NCBI gene;Acc:100711194]	2.9477	0.170389	-3.69326	1	GO:0035556	intracellular signal transduction	GO:0002250;GO:0004714;GO:0004715;GO:0005524;GO:0035556;GO:0046872;GO:0002250;GO:0004714;GO:0004715;GO:0005524;GO:0035556;GO:0046872;GO:0002250;GO:0004714;GO:0004715;GO:0005524;GO:0035556;GO:0046872;GO:0002250;GO:0004714;GO:0004715;GO:0005524;GO:0035556;GO:0046872;GO:0002250;GO:0004714;GO:0004715;GO:0005524;GO:0035556;GO:0004714;GO:0004715;GO:0005524;GO:0002250;GO:0004714;GO:0004715;GO:0005524;GO:…	ATP binding [GO:0005524]; metal ion binding [GO:0046872]; non-membrane spanning protein tyrosine kinase activity [GO:0004715]; transmembrane receptor protein tyrosine kinase activity [GO:0004714]; adaptive immune response [GO:0002250]; intracellular signal transduction [GO:0035556], ATP binding [GO:0005524]; metal ion binding [GO:0046872]; non-membrane spanning protein tyrosine kinase activity [G…	K07370	27465000	23620000	21489000	27399000	32496000	186640000	46126000	29428000	0.00267642	0.00234065	0.00226406	0.00211102	0	0.00127152	2	2	2	1	1	2	1	1
ENSONIP00000003116.2;ENSONIP00000070716.1;ENSONIP00000063907.1;ENSONIP00000038634.1;ENSONIP00000029087.1;ENSONIP00000054561.1	ENSONIP00000003116.2	6	ribosomal protein L36A [Source:NCBI gene;Acc:195819]	-1.66932	0.120138	1.0186	0.77208	GO:0003735	structural constituent of ribosome	GO:0003735;GO:0005840;GO:0006412;GO:0003735;GO:0005840;GO:0006412;GO:0016021;GO:0003735;GO:0005840;GO:0006412;GO:0003735;GO:0005840;GO:0006412;GO:0003735;GO:0005840;GO:0006412;GO:0003735;GO:0005840;GO:0006412	ribosome [GO:0005840]; structural constituent of ribosome [GO:0003735]; translation [GO:0006412], integral component of membrane [GO:0016021]; ribosome [GO:0005840]; structural constituent of ribosome [GO:0003735]; translation [GO:0006412], ribosome [GO:0005840]; structural constituent of ribosome [GO:0003735]; translation [GO:0006412], ribosome [GO:0005840]; structural constituent of ribosome [G…	K02929	17303000	15078000	9444100	25959000	15706000	10263000	7200500	7436300	0.0241843	0.034	0.02071	0.0337935	0.0276824	0.0297092	3	3	3	1	1	2	2	2
ENSONIP00000003117.2	ENSONIP00000003117.2	1	galactosidase alpha [Source:NCBI gene;Acc:100711467]	-1.27735	0.370097	-1.50383	0.19172	GO:0004553	hydrolase activity, hydrolyzing O-glycosyl compounds	GO:0004553;GO:0005764;GO:0005975	lysosome [GO:0005764]; hydrolase activity, hydrolyzing O-glycosyl compounds [GO:0004553]; carbohydrate metabolic process [GO:0005975]	K01189	13342000	12446000	9780800	23364000	9447800	10359000	12389000	13941000	0.00609425	0.00507531	0.00417495	0.00848345	0.00331145	0.00461099	5	6	5	5	5	4	2	5
ENSONIP00000003147.2;ENSONIP00000026765.1;ENSONIP00000067336.1;ENSONIP00000078879.1;ENSONIP00000038791.1;ENSONIP00000074978.1;ENSONIP00000030515.1	ENSONIP00000003147.2	7	Rho GTPase activating protein 45 [Source:NCBI gene;Acc:100696954]	nd	nd	-1.51874	0.560348	GO:0046872	metal ion binding	GO:0005096;GO:0035556;GO:0005096;GO:0035556;GO:0005096;GO:0035556;GO:0005096;GO:0035556;GO:0005096;GO:0035556;GO:0005096;GO:0035556;GO:0005096;GO:0035556	GTPase activator activity [GO:0005096]; intracellular signal transduction [GO:0035556], GTPase activator activity [GO:0005096]; intracellular signal transduction [GO:0035556], GTPase activator activity [GO:0005096]; intracellular signal transduction [GO:0035556], GTPase activator activity [GO:0005096]; intracellular signal transduction [GO:0035556], GTPase activator activity [GO:0005096]; intrace…	K20644	7211700	14623000	7460500	7801100	nd	nd	nd	nd	0.000903196	0.00165488	0.00106801	0.000687529	0.00118437	0.000235762	1	2	1	1	1	1	0	0
ENSONIP00000003155.1;ENSONIP00000036615.1;C_TRINITY_DN1217299_c0_g1_i1_i1.p1;B_TRINITY_DN51669_c0_g1_i1_i1.p1	ENSONIP00000003155.1	4	RNA polymerase II subunit E [Source:NCBI gene;Acc:100534454]	-1.38736	0.0872931	-2.26439	0.0012767	GO:0005634	nucleus	GO:0003677;GO:0003899;GO:0005634;GO:0006351;GO:0003677;GO:0003899;GO:0006351	nucleus [GO:0005634]; DNA binding [GO:0003677]; DNA-directed 5'-3' RNA polymerase activity [GO:0003899]; transcription, DNA-templated [GO:0006351], DNA binding [GO:0003677]; DNA-directed 5'-3' RNA polymerase activity [GO:0003899]; transcription, DNA-templated [GO:0006351]	K03013	9872900	10735000	7941800	8266700	5545900	7218700	4696100	9076400	0.00786001	0.00645673	0.0063467	0.00684965	0.0031847	0.00289047	3	3	3	3	3	3	2	1
ENSONIP00000070055.1;ENSONIP00000003165.2;ENSONIP00000051712.1;ENSONIP00000003166.2;ENSONIP00000080397.1;ENSONIP00000055533.1;ENSONIP00000081163.1;ENSONIP00000074170.1;ENSONIP00000052523.1;ENSONIP00000044551.1	ENSONIP00000070055.1	10	septin 6 [Source:NCBI gene;Acc:100691719]	1.45216	0.011397	-1.29709	0.2082	GO:0005525	GTP binding	GO:0005525;GO:0005525;GO:0031105;GO:0005525;GO:0031105;GO:0005525;GO:0031105;GO:0005525;GO:0005525;GO:0005525;GO:0031105;GO:0005525;GO:0031105	GTP binding [GO:0005525], septin complex [GO:0031105]; GTP binding [GO:0005525], septin complex [GO:0031105]; GTP binding [GO:0005525], septin complex [GO:0031105]; GTP binding [GO:0005525], GTP binding [GO:0005525], GTP binding [GO:0005525], septin complex [GO:0031105]; GTP binding [GO:0005525], septin complex [GO:0031105]; GTP binding [GO:0005525]	K16939	34415000	29586000	26250000	36570000	41295000	43196000	43088000	56586000	0.0136696	0.0123027	0.0116915	0.016455	0.0116324	0.0092293	7	7	6	7	7	7	5	6
ENSONIP00000003176.2;ENSONIP00000003175.2	ENSONIP00000003176.2	2	UPF3B regulator of nonsense mediated mRNA decay [Source:NCBI gene;Acc:100692976]	nd	nd	nd	nd	GO:0003676	nucleic acid binding	GO:0000184;GO:0003676;GO:0005634;GO:0000184;GO:0003676;GO:0005634;GO:0000184;GO:0003676;GO:0005634	nucleus [GO:0005634]; nucleic acid binding [GO:0003676]; nuclear-transcribed mRNA catabolic process, nonsense-mediated decay [GO:0000184], nucleus [GO:0005634]; nucleic acid binding [GO:0003676]; nuclear-transcribed mRNA catabolic process, nonsense-mediated decay [GO:0000184], nucleus [GO:0005634]; nucleic acid binding [GO:0003676]; nuclear-transcribed mRNA catabolic process, nonsense-mediated de…	K14328	nd	nd	nd	nd	nd	nd	nd	nd	nd	nd	nd	nd	0.0109605	0.00792664	1	1	1	1	1	1	0	1
ENSONIP00000068305.1;ENSONIP00000003178.2;ENSONIP00000065489.1;ENSONIP00000066460.1	ENSONIP00000068305.1	4	SEC11 homolog A, signal peptidase complex subunit [Source:ZFIN;Acc:ZDB-GENE-040718-227]	-2.02994	0.179466	-2.73124	0.057687	GO:0008233	peptidase activity	GO:0004252;GO:0005787;GO:0006465;GO:0016021;GO:0004252;GO:0005787;GO:0006465;GO:0016021;GO:0004252;GO:0005787;GO:0006465;GO:0016021;GO:0004252;GO:0005787;GO:0006465;GO:0016021	integral component of membrane [GO:0016021]; signal peptidase complex [GO:0005787]; serine-type endopeptidase activity [GO:0004252]; signal peptide processing [GO:0006465], integral component of membrane [GO:0016021]; signal peptidase complex [GO:0005787]; serine-type endopeptidase activity [GO:0004252]; signal peptide processing [GO:0006465], integral component of membrane [GO:0016021]; signal p…	K13280	15054000	17489000	12592000	28905000	12937000	15027000	1229800	7280200	0.0117702	0.00941325	0.0101264	0.00398831	0.00394294	0.002519	2	1	2	2	2	1	2	1
ENSONIP00000003179.1	ENSONIP00000003179.1	1	late endosomal/lysosomal adaptor, MAPK and MTOR activator 5 [Source:NCBI gene;Acc:100704874]	-1.50124	0.0836408	-1.6164	0.331826	GO:0043154	negative regulation of cysteine-type endopeptidase activity involved in apoptotic process	GO:0005764;GO:0043154;GO:0071986	lysosome [GO:0005764]; Ragulator complex [GO:0071986]; negative regulation of cysteine-type endopeptidase activity involved in apoptotic process [GO:0043154]	K16344	12639000	14099000	9951600	9256800	9652200	9551900	4665400	6736200	0.00881992	0.0187781	0.0149131	0.0155382	0.0117372	0.00621907	1	2	2	2	2	1	1	1
ENSONIP00000056686.1;ENSONIP00000003184.1	ENSONIP00000056686.1	2	ras-related protein Rab-11B [Source:NCBI gene;Acc:100692846]	-1.04959	0.455691	-1.77244	0.153434	GO:0005525	GTP binding	GO:0003924;GO:0005525;GO:0003924;GO:0005525;GO:0003924;GO:0005525;GO:0003924;GO:0005525	GTP binding [GO:0005525]; GTPase activity [GO:0003924], GTP binding [GO:0005525]; GTPase activity [GO:0003924], GTP binding [GO:0005525]; GTPase activity [GO:0003924], GTP binding [GO:0005525]; GTPase activity [GO:0003924]	K07905	13914000	12569000	13956000	15079000	12699000	14767000	13402000	12027000	0.00460513	0.00415945	0.00476779	0.00446122	0.0021513	0.00292465	1	1	1	1	1	1	1	1
ENSONIP00000003200.2	ENSONIP00000003200.2	1	ubiquinol-cytochrome c reductase binding protein [Source:ZFIN;Acc:ZDB-GENE-050522-542]	-1.19766	0.272092	-2.27764	0.00514022	GO:0016020	membrane	GO:0001525;GO:0005750;GO:0006122	mitochondrial respiratory chain complex III [GO:0005750]; angiogenesis [GO:0001525]; mitochondrial electron transport, ubiquinol to cytochrome c [GO:0006122]	K00417	11243000	17932000	10692000	12328000	11373000	9880800	10071000	12256000	0.0240234	0.0321359	0.0254567	0.0175165	0.010093	0.0116691	5	5	5	4	4	4	4	4
ENSONIP00000003255.1;ENSONIP00000064582.1;ENSONIP00000030591.1	ENSONIP00000003255.1	3	proteasome 26S subunit, non-ATPase 1 [Source:NCBI gene;Acc:100708662]	1.01968	0.910016	1.06482	0.501356	GO:0016020	membrane	GO:0008540;GO:0016021;GO:0030234;GO:0042176;GO:0008540;GO:0016021;GO:0030234;GO:0042176;GO:0008540;GO:0016021;GO:0030234;GO:0042176	integral component of membrane [GO:0016021]; proteasome regulatory particle, base subcomplex [GO:0008540]; enzyme regulator activity [GO:0030234]; regulation of protein catabolic process [GO:0042176], integral component of membrane [GO:0016021]; proteasome regulatory particle, base subcomplex [GO:0008540]; enzyme regulator activity [GO:0030234]; regulation of protein catabolic process [GO:0042176…	K03032	30134000	27531000	17885000	25304000	21350000	20436000	33332000	27721000	0.00906121	0.00764246	0.0065675	0.00699431	0.00853254	0.00758117	14	11	10	10	10	13	11	11
ENSONIP00000054128.1;ENSONIP00000003256.1;ENSONIP00000029187.1;ENSONIP00000023408.2	ENSONIP00000054128.1	4	plasminogen activator inhibitor 1 RNA-binding protein [Source:NCBI gene;Acc:100699359]	-1.48051	0.389231	3.30616	0.0278251	GO:0003723	RNA binding	GO:0003730;GO:0005634;GO:0005737;GO:0003730;GO:0005634;GO:0005737;GO:0003730;GO:0005634;GO:0005737	cytoplasm [GO:0005737]; nucleus [GO:0005634]; mRNA 3'-UTR binding [GO:0003730], cytoplasm [GO:0005737]; nucleus [GO:0005634]; mRNA 3'-UTR binding [GO:0003730], cytoplasm [GO:0005737]; nucleus [GO:0005634]; mRNA 3'-UTR binding [GO:0003730]	K13199	16883000	11875000	12377000	4329100	7891800	10736000	5980400	6100300	0.00191105	0.00130754	0.00230889	0.000466553	0.00430308	0.00560553	3	2	3	4	4	3	3	2
ENSONIP00000055860.1;ENSONIP00000072526.1;ENSONIP00000037576.1;ENSONIP00000003282.2;ENSONIP00000041345.1;ENSONIP00000035647.1;ENSONIP00000081027.1;ENSONIP00000036727.1;ENSONIP00000050034.1;ENSONIP00000003281.1	ENSONIP00000055860.1	10	OPA1 mitochondrial dynamin like GTPase [Source:NCBI gene;Acc:100712313]	nd	nd	nd	nd	GO:0005525	GTP binding	GO:0003924;GO:0005525;GO:0005743;GO:0006915;GO:0007005;GO:0008289;GO:0016021;GO:0003924;GO:0005525;GO:0005743;GO:0006915;GO:0007005;GO:0008289;GO:0016021;GO:0003924;GO:0005525;GO:0005743;GO:0006915;GO:0007005;GO:0008289;GO:0016021;GO:0003924;GO:0005525;GO:0005743;GO:0006915;GO:0007005;GO:0008289;GO:0016021;GO:0003924;GO:0005525;GO:0005743;GO:0006915;GO:0007005;GO:0008289;GO:0016021;GO:0003924;GO:…	integral component of membrane [GO:0016021]; mitochondrial inner membrane [GO:0005743]; GTP binding [GO:0005525]; GTPase activity [GO:0003924]; lipid binding [GO:0008289]; apoptotic process [GO:0006915]; mitochondrion organization [GO:0007005], integral component of membrane [GO:0016021]; mitochondrial inner membrane [GO:0005743]; GTP binding [GO:0005525]; GTPase activity [GO:0003924]; lipid bind…	K17079	8260900	6237100	4920600	12304000	nd	nd	nd	nd	0.000217432	0.000825122	0.000596834	0.000766486	nd	nd	2	1	1	1	1	0	1	1
ENSONIP00000057449.1;ENSONIP00000076156.1;ENSONIP00000079394.1;ENSONIP00000032420.1;ENSONIP00000003288.2	ENSONIP00000057449.1	5	tumor protein D52 [Source:NCBI gene;Acc:100708424]	1.13137	0.630543	1.56416	0.0155708	0	0	0	0	0	31008000	12838000	13870000	18947000	31187000	13778000	17248000	24521000	0.038313	0.0241535	0.0345795	0.0332154	0.0494451	0.0524297	7	5	6	7	7	5	6	7
ENSONIP00000040656.1;ENSONIP00000003295.2	ENSONIP00000040656.1	2	cleavage stimulation factor subunit 2 [Source:NCBI gene;Acc:100701725]	nd	nd	1.85474	0.0998155	GO:0031124	mRNA 3'-end processing	GO:0003723;GO:0005847;GO:0006378;GO:0003723;GO:0005847;GO:0006378	mRNA cleavage and polyadenylation specificity factor complex [GO:0005847]; RNA binding [GO:0003723]; mRNA polyadenylation [GO:0006378], mRNA cleavage and polyadenylation specificity factor complex [GO:0005847]; RNA binding [GO:0003723]; mRNA polyadenylation [GO:0006378]	K14407	3330400	3065300	3517300	2858000	nd	nd	nd	nd	0.000414768	0.000328853	0.00093514	0.000181754	0.000792446	0.00093294	2	2	1	1	1	0	1	1
ENSONIP00000003299.1;ENSONIP00000001676.1	ENSONIP00000003299.1	2	fatty acid-binding protein, heart [Source:NCBI gene;Acc:100708154]	-1.47168	0.234863	-2.22517	0.0223999	GO:0008289	lipid binding	GO:0008289	lipid binding [GO:0008289]	K08752	72190000	150590000	76743000	121090000	74592000	104570000	30103000	76539000	0.0781353	0.142389	0.0914058	0.134889	0.0565971	0.0438039	12	13	13	9	9	10	8	7
ENSONIP00000003309.2	ENSONIP00000003309.2	1	serine and arginine rich splicing factor 11 [Source:NCBI gene;Acc:100709636]	1.02379	0.801951	-1.75381	0.0685732	GO:0003723	RNA binding	GO:0003676;GO:0008380	nucleic acid binding [GO:0003676]; RNA splicing [GO:0008380]	K12899	9568800	5936900	6203800	4931100	11585000	2177700	7261000	6250700	0.00258357	0.00186374	0.00164798	0.00128643	0.00119475	0.000909721	2	2	2	2	2	2	2	1
ENSONIP00000003311.2	ENSONIP00000003311.2	1	myosin VAa [Source:ZFIN;Acc:ZDB-GENE-041027-2]	nd	nd	1.09265	0.870653	GO:0000166	nucleotide binding	GO:0003774;GO:0003779;GO:0005524;GO:0016459;GO:0003774;GO:0003779;GO:0005524;GO:0016459;GO:0003774;GO:0003779;GO:0005524;GO:0016459;GO:0003774;GO:0003779;GO:0005524;GO:0016459;GO:0003774;GO:0003779;GO:0005524;GO:0016459;GO:0003774;GO:0003779;GO:0005524;GO:0016459	myosin complex [GO:0016459]; actin binding [GO:0003779]; ATP binding [GO:0005524]; motor activity [GO:0003774], myosin complex [GO:0016459]; actin binding [GO:0003779]; ATP binding [GO:0005524]; motor activity [GO:0003774], myosin complex [GO:0016459]; actin binding [GO:0003779]; ATP binding [GO:0005524]; motor activity [GO:0003774], myosin complex [GO:0016459]; actin binding [GO:0003779]; ATP bi…	K10357	5069400	6187900	4284600	8893700	nd	nd	nd	nd	0.000249348	0.000304332	0.000217535	0.000391056	0.000413325	0.00022165	1	1	1	1	1	1	0	1
ENSONIP00000060368.1;ENSONIP00000061761.1;ENSONIP00000068797.1;ENSONIP00000047912.1;ENSONIP00000003324.2;ENSONIP00000028926.1;ENSONIP00000046640.1;ENSONIP00000003323.2;ENSONIP00000075088.1	ENSONIP00000060368.1	9	cystathionine gamma-lyase [Source:NCBI gene;Acc:100710175]	1.14391	0.14547	1.64623	0.0645295	GO:0019346	transsulfuration	GO:0004123;GO:0019344;GO:0019346;GO:0030170;GO:0044540;GO:0080146;GO:0004123;GO:0019344;GO:0019346;GO:0030170;GO:0044540;GO:0080146;GO:0004123;GO:0019344;GO:0019346;GO:0030170;GO:0044540;GO:0080146;GO:0004123;GO:0019344;GO:0019346;GO:0030170;GO:0044540;GO:0080146;GO:0004123;GO:0019344;GO:0019346;GO:0030170;GO:0044540;GO:0080146;GO:0004123;GO:0019344;GO:0019346;GO:0030170;GO:0044540;GO:0080146;GO:…	cystathionine gamma-lyase activity [GO:0004123]; L-cysteine desulfhydrase activity [GO:0080146]; L-cystine L-cysteine-lyase (deaminating) [GO:0044540]; pyridoxal phosphate binding [GO:0030170]; cysteine biosynthetic process [GO:0019344]; transsulfuration [GO:0019346], cystathionine gamma-lyase activity [GO:0004123]; L-cysteine desulfhydrase activity [GO:0080146]; L-cystine L-cysteine-lyase (deami…	K01758	16019000	11493000	13128000	14804000	15612000	17250000	14773000	15788000	0.00789709	0.00352906	0.00705072	0.00773646	0.00979951	0.0117771	5	2	4	5	5	5	3	5
ENSONIP00000051882.1;ENSONIP00000003346.1	ENSONIP00000051882.1	2	ribosomal protein L30 [Source:NCBI gene;Acc:100710306]	2.09279	0.00883181	1.18362	0.406737	GO:0022625	cytosolic large ribosomal subunit	GO:0003723;GO:0003735;GO:0022625;GO:0003723;GO:0003735;GO:0022625	cytosolic large ribosomal subunit [GO:0022625]; RNA binding [GO:0003723]; structural constituent of ribosome [GO:0003735], cytosolic large ribosomal subunit [GO:0022625]; RNA binding [GO:0003723]; structural constituent of ribosome [GO:0003735]	K02908	26553000	24474000	17984000	21951000	62872000	35822000	55563000	36107000	0.0706617	0.0753504	0.0449417	0.067766	0.0661426	0.0869705	7	7	7	5	5	5	4	7
ENSONIP00000003354.2;ENSONIP00000064122.1;ENSONIP00000074604.1;ENSONIP00000053097.1	ENSONIP00000003354.2	4	serine/threonine kinase 3 (STE20 homolog, yeast) [Source:NCBI gene;Acc:324125]	nd	nd	nd	nd	GO:0000166	nucleotide binding	GO:0005524;GO:0007165;GO:0051262;GO:0106310;GO:0106311;GO:0005524;GO:0007165;GO:0051262;GO:0106310;GO:0106311;GO:0005524;GO:0007165;GO:0051262;GO:0106310;GO:0106311;GO:0004672;GO:0005524;GO:0005524;GO:0007165;GO:0051262;GO:0106310;GO:0106311;GO:0005524;GO:0007165;GO:0051262;GO:0106310;GO:0106311	ATP binding [GO:0005524]; protein serine kinase activity [GO:0106310]; protein threonine kinase activity [GO:0106311]; protein tetramerization [GO:0051262]; signal transduction [GO:0007165], ATP binding [GO:0005524]; protein serine kinase activity [GO:0106310]; protein threonine kinase activity [GO:0106311]; protein tetramerization [GO:0051262]; signal transduction [GO:0007165], ATP binding [GO:0…	K04412	5826800	5759900	6793000	9774600	nd	nd	nd	nd	0.00106901	0.000952572	0.00125946	0.00160303	nd	nd	1	1	1	0	0	1	0	0
ENSONIP00000003356.1;ENSONIP00000061552.1;ENSONIP00000046752.1	ENSONIP00000003356.1	3	four and a half LIM domains 1 [Source:NCBI gene;Acc:100696714]	1.04434	0.731097	1.92268	0.0312953	GO:0046872	metal ion binding	GO:0046872;GO:0046872;GO:0046872	metal ion binding [GO:0046872], metal ion binding [GO:0046872], metal ion binding [GO:0046872]	K14365	39682000	54657000	59828000	60236000	62282000	65042000	44972000	51614000	0.0129019	0.0310939	0.0201907	0.0170312	0.0391959	0.0388819	3	3	3	4	4	4	3	4
ENSONIP00000003375.1;ENSONIP00000046594.1;ENSONIP00000042843.1;ENSONIP00000003376.2;ENSONIP00000064058.1;ENSONIP00000031840.1;ENSONIP00000067077.1;ENSONIP00000052926.1	ENSONIP00000003375.1	8	Rac/Cdc42 guanine nucleotide exchange factor 6 [Source:NCBI gene;Acc:100704152]	1.08595	0.453666	1.17365	0.818217	GO:0005085	guanyl-nucleotide exchange factor activity	GO:0005085;GO:0030027;GO:0005085;GO:0030027;GO:0005085;GO:0030027;GO:0005085;GO:0005085;GO:0030027;GO:0005085;GO:0030027;GO:0005085;GO:0030027;GO:0005085;GO:0030027	lamellipodium [GO:0030027]; guanyl-nucleotide exchange factor activity [GO:0005085], lamellipodium [GO:0030027]; guanyl-nucleotide exchange factor activity [GO:0005085], lamellipodium [GO:0030027]; guanyl-nucleotide exchange factor activity [GO:0005085], guanyl-nucleotide exchange factor activity [GO:0005085], lamellipodium [GO:0030027]; guanyl-nucleotide exchange factor activity [GO:0005085], la…	K05729	10855000	8700500	7460000	11208000	9672300	9071400	11049000	11716000	0.00178158	0.00141854	0.00116415	0.00147516	0.00111757	0.00230916	3	2	2	2	2	2	2	3
ENSONIP00000003380.2;ENSONIP00000003381.2	ENSONIP00000003380.2	2	tyrosine-protein phosphatase non-receptor type 2 [Source:NCBI gene;Acc:100711916]	-1.08923	0.688093	-1.03701	0.972463	GO:0016787	hydrolase activity	GO:0004725;GO:0005783;GO:0004725;GO:0005783	endoplasmic reticulum [GO:0005783]; protein tyrosine phosphatase activity [GO:0004725], endoplasmic reticulum [GO:0005783]; protein tyrosine phosphatase activity [GO:0004725]	K18026	5390200	3652300	4357400	2821500	3379900	4148600	3600000	3764000	0.00100833	0.000817909	0.000655974	0.00044321	0.000737801	0.000672702	1	1	1	1	1	1	1	1
ENSONIP00000003386.2	ENSONIP00000003386.2	1	RNA binding motif protein X-linked [Source:NCBI gene;Acc:100697249]	1.37403	0.159326	4.09439	0.00480872	GO:0003723	RNA binding	GO:0003723	RNA binding [GO:0003723]	K12885	8086500	7379100	6979100	4868100	5892600	10586000	11545000	9505100	0.00132064	0.00115109	0.00104776	0.000551436	0.00414303	0.00419093	1	1	2	4	4	2	3	2
ENSONIP00000003387.1	ENSONIP00000003387.1	1	proteasome assembly chaperone 2 [Source:NCBI gene;Acc:100711738]	nd	nd	2.46865	0.0138567	0	0	0	0	K11876	7638000	5713400	3232200	2243300	nd	nd	nd	nd	0.00256409	0.00163098	0.00197752	0.00140399	0.00526503	0.00408692	2	2	2	1	1	2	0	0
ENSONIP00000003393.2;ENSONIP00000067400.1;ENSONIP00000073492.1;ENSONIP00000037016.1;ENSONIP00000030667.1;ENSONIP00000048618.1;ENSONIP00000039040.1;ENSONIP00000003394.2;ENSONIP00000032561.1	ENSONIP00000003393.2	9	transmembrane 9 superfamily member 2 [Source:NCBI gene;Acc:100704418]	nd	nd	-1.95126	0.0151881	GO:0016020	membrane	GO:0016021;GO:0016021;GO:0016021;GO:0016021;GO:0016021;GO:0016021;GO:0016021;GO:0016021;GO:0016021;GO:0016021	integral component of membrane [GO:0016021], integral component of membrane [GO:0016021], integral component of membrane [GO:0016021], integral component of membrane [GO:0016021], integral component of membrane [GO:0016021], integral component of membrane [GO:0016021], integral component of membrane [GO:0016021], integral component of membrane [GO:0016021], integral component of membrane [GO:0016…	K17086	7438200	7038300	4223300	6817000	nd	nd	nd	nd	0.00193654	0.00183221	0.00131722	0.00233947	0.00103995	0.000862784	1	1	1	1	1	1	0	0
ENSONIP00000034093.1;ENSONIP00000008682.1;ENSONIP00000003396.2;ENSONIP00000018467.2;ENSONIP00000043524.1	ENSONIP00000034093.1	5	hippocalcin-like protein 1 [Source:NCBI gene;Acc:100690456]	-2.15281	0.173673	2.23983	0.00334926	GO:0005509	calcium ion binding	GO:0005509	calcium ion binding [GO:0005509]	K23847	7826300	3525400	3380100	14397000	2874400	3717900	1989500	4948800	0.00101277	0.000804544	0.00129009	0.00103083	0.00232983	0.00230464	2	2	2	2	2	2	1	1
ENSONIP00000054770.1;ENSONIP00000003397.2;ENSONIP00000039151.1	ENSONIP00000054770.1	3	enoyl CoA hydratase domain containing 2 [Source:ZFIN;Acc:ZDB-GENE-030219-147]	1.08522	0.442404	-2.20614	0.173051	GO:0003824	catalytic activity	GO:0003824;GO:0003824;GO:0016021;GO:0003824	catalytic activity [GO:0003824], integral component of membrane [GO:0016021]; catalytic activity [GO:0003824], catalytic activity [GO:0003824]	0	15334000	13687000	13421000	19036000	16474000	13963000	19311000	16969000	0.0181067	0.0172933	0.0177219	0.0231755	0.0108043	0.00648776	9	9	9	7	7	8	6	8
ENSONIP00000003400.1;ENSONIP00000060808.1	ENSONIP00000003400.1	2	14-3-3 protein beta/alpha-A [Source:NCBI gene;Acc:100689836]	1.01205	0.828335	-1.15334	0.445002	0	0	0	0	K16197	600240000	563720000	452770000	690850000	589790000	603160000	516320000	626110000	0.432368	0.484466	0.338195	0.413892	0.40699	0.316526	16	16	16	17	17	17	13	14
ENSONIP00000048982.1;ENSONIP00000003416.2;ENSONIP00000041576.1;ENSONIP00000049528.1;ENSONIP00000072144.1;ENSONIP00000070522.1;ENSONIP00000003415.2;ENSONIP00000077785.1;ENSONIP00000048402.1;ENSONIP00000040166.1	ENSONIP00000048982.1	10	pyruvate kinase PKM [Source:NCBI gene;Acc:100709925]	1.15112	0.0285416	1.1932	0.176004	GO:0004743	pyruvate kinase activity	GO:0000287;GO:0004743;GO:0005524;GO:0016301;GO:0030955;GO:0000287;GO:0004743;GO:0005524;GO:0016301;GO:0030955;GO:0000287;GO:0004743;GO:0005524;GO:0016301;GO:0030955;GO:0000287;GO:0004743;GO:0005524;GO:0016301;GO:0030955;GO:0000287;GO:0004743;GO:0005524;GO:0016301;GO:0030955;GO:0000287;GO:0004743;GO:0005524;GO:0016301;GO:0030955;GO:0000287;GO:0004743;GO:0005524;GO:0016301;GO:0030955;GO:0000287;GO:…	ATP binding [GO:0005524]; kinase activity [GO:0016301]; magnesium ion binding [GO:0000287]; potassium ion binding [GO:0030955]; pyruvate kinase activity [GO:0004743], ATP binding [GO:0005524]; kinase activity [GO:0016301]; magnesium ion binding [GO:0000287]; potassium ion binding [GO:0030955]; pyruvate kinase activity [GO:0004743], ATP binding [GO:0005524]; kinase activity [GO:0016301]; magnesium…	K00873	126750000	128400000	113400000	109760000	144610000	131470000	134780000	139730000	0.0731164	0.0738776	0.0669843	0.0510555	0.0844822	0.0736376	19	18	20	19	19	14	15	19
ENSONIP00000003427.1;ENSONIP00000051609.1	ENSONIP00000003427.1	2	heat shock cognate 71 kDa protein [Source:NCBI gene;Acc:100707311]	1.09741	0.704779	1.35735	0.415346	GO:0000166	nucleotide binding	GO:0005524;GO:0005524	ATP binding [GO:0005524], ATP binding [GO:0005524]	K03283	4118200	5023700	5252600	6952300	4656500	4848500	5055900	8865300	0.000459166	0.000900169	0.000624906	0.000752891	0.000702289	0.00115533	1	3	2	2	2	3	1	1
ENSONIP00000003428.2;ENSONIP00000070471.1	ENSONIP00000003428.2	2	dihydrodiol dehydrogenase [Source:NCBI gene;Acc:100699617]	2.17574	0.00828168	-1.52622	0.375742	GO:0016491	oxidoreductase activity	GO:0000166;GO:0016491;GO:0000166;GO:0016021;GO:0016491	nucleotide binding [GO:0000166]; oxidoreductase activity [GO:0016491], integral component of membrane [GO:0016021]; nucleotide binding [GO:0000166]; oxidoreductase activity [GO:0016491]	K00078	28093000	26610000	16992000	18969000	43514000	32556000	63788000	57403000	0.0118355	0.00746695	0.0041861	0.00748972	0.00364176	0.00650692	4	4	4	4	4	5	4	4
ENSONIP00000003469.2;ENSONIP00000059623.1;ENSONIP00000068672.1	ENSONIP00000003469.2	3	inosine triphosphatase (nucleoside triphosphate pyrophosphatase) [Source:NCBI gene;Acc:557834]	nd	nd	nd	nd	GO:0000166	nucleotide binding	GO:0000166;GO:0005737;GO:0009117;GO:0009204;GO:0035529;GO:0036218;GO:0046872;GO:0000166;GO:0005737;GO:0009117;GO:0009204;GO:0035529;GO:0036218;GO:0046872;GO:0000166;GO:0005737;GO:0009117;GO:0009204;GO:0035529;GO:0036218;GO:0046872	cytoplasm [GO:0005737]; dTTP diphosphatase activity [GO:0036218]; metal ion binding [GO:0046872]; NADH pyrophosphatase activity [GO:0035529]; nucleotide binding [GO:0000166]; deoxyribonucleoside triphosphate catabolic process [GO:0009204]; nucleotide metabolic process [GO:0009117], cytoplasm [GO:0005737]; dTTP diphosphatase activity [GO:0036218]; metal ion binding [GO:0046872]; NADH pyrophosphata…	K01519	5660500	5944800	3092900	8790000	nd	nd	nd	nd	0.00215025	0.00227372	0.0011636	0.00300571	nd	nd	2	1	2	1	1	1	0	0
ENSONIP00000003483.2	ENSONIP00000003483.2	1	START domain-containing protein 10 [Source:NCBI gene;Acc:100706544]	nd	nd	nd	nd	GO:0008289	lipid binding	GO:0008289	lipid binding [GO:0008289]	K24142	nd	nd	nd	nd	4949200	6098000	4716500	6455800	nd	nd	nd	nd	0.00929413	0.0051276	1	1	1	2	2	2	1	1
ENSONIP00000067095.1;ENSONIP00000003485.1;ENSONIP00000003486.2	ENSONIP00000067095.1	3	suppressor of tumorigenicity 14 protein homolog [Source:NCBI gene;Acc:100701219]	1.57151	0.108422	-5.79476	0.000503257	GO:0004252	serine-type endopeptidase activity	GO:0004252;GO:0016021;GO:0004252;GO:0016021;GO:0004252;GO:0004252;GO:0016021	integral component of membrane [GO:0016021]; serine-type endopeptidase activity [GO:0004252], integral component of membrane [GO:0016021]; serine-type endopeptidase activity [GO:0004252], serine-type endopeptidase activity [GO:0004252], integral component of membrane [GO:0016021]; serine-type endopeptidase activity [GO:0004252]	K08670	8228400	4669500	4297300	9738100	12780000	6752000	10207000	12587000	0.00191925	0.00211894	0.00132493	0.00250914	0.000354588	0.000324669	4	5	3	3	3	3	3	3
ENSONIP00000036350.1;ENSONIP00000074994.1;ENSONIP00000051115.1;ENSONIP00000065299.1;ENSONIP00000077143.1;ENSONIP00000033434.1;ENSONIP00000045584.1;ENSONIP00000003494.2;ENSONIP00000043643.1;ENSONIP00000074645.1	ENSONIP00000036350.1	10	discs large MAGUK scaffold protein 3 [Source:NCBI gene;Acc:100707080]	-1.02559	0.813965	-1.84823	0.606643	GO:0005515	protein binding	GO:0005886;GO:0005886;GO:0005886;	plasma membrane [GO:0005886], plasma membrane [GO:0005886], , plasma membrane [GO:0005886],	K21098	5974700	4901400	3865400	5453900	4030800	4172000	4431100	7057600	0.00294555	0.00148174	0.000322123	0.000611282	0.00123945	0.000210773	4	3	3	3	3	2	2	4
ENSONIP00000003500.2;ENSONIP00000003501.2;ENSONIP00000048068.1	ENSONIP00000003500.2	3	Fc fragment of IgG binding protein [Source:HGNC Symbol;Acc:HGNC:13572]	nd	nd	nd	nd	GO:0005515	protein binding	0	0	0	12716000	8843100	7667900	11902000	nd	nd	nd	nd	0.00128685	0.000959935	0.000739246	0.00115212	nd	nd	3	3	2	1	1	2	0	1
ENSONIP00000057963.1;ENSONIP00000043088.1;ENSONIP00000080843.1;ENSONIP00000029055.1;ENSONIP00000038890.1;ENSONIP00000003510.2;ENSONIP00000028412.1;ENSONIP00000072616.1;ENSONIP00000003940.2;ENSONIP00000080765.1;ENSONIP00000077265.1;ENSONIP00000062092.1;ENSONIP00000056438.1;ENSONIP00000031007.1;ENSONIP00000028677.1;ENSONIP00000064408.1;ENSONIP00000048842.1;ENSONIP00000035546.1	ENSONIP00000057963.1	18	casein kinase II subunit alpha [Source:NCBI gene;Acc:100534434]	-1.68522	0.252319	-1.41744	0.313977	GO:0004674	protein serine/threonine kinase activity	GO:0004672;GO:0005524;GO:0004674;GO:0005524;GO:0004674;GO:0005524;GO:0004674;GO:0005524;GO:0004674;GO:0005524;GO:0004674;GO:0005524;GO:0004674;GO:0005524;GO:0004674;GO:0005524	ATP binding [GO:0005524]; protein kinase activity [GO:0004672], ATP binding [GO:0005524]; protein serine/threonine kinase activity [GO:0004674], ATP binding [GO:0005524]; protein serine/threonine kinase activity [GO:0004674], ATP binding [GO:0005524]; protein serine/threonine kinase activity [GO:0004674], ATP binding [GO:0005524]; protein serine/threonine kinase activity [GO:0004674], ATP binding…	K03097	25402000	31332000	55372000	13530000	16200000	35952000	6955500	15444000	0.00264901	0.00756883	0.00399986	0.00345144	0.00315087	0.00308189	3	2	3	3	3	2	2	2
ENSONIP00000003516.2	ENSONIP00000003516.2	1	paraoxonase 2 [Source:ZFIN;Acc:ZDB-GENE-030131-7116]	nd	nd	nd	nd	GO:0046872	metal ion binding	GO:0004064;GO:0046872	arylesterase activity [GO:0004064]; metal ion binding [GO:0046872]	K01045	6445300	5359700	6323600	4717700	nd	nd	nd	nd	0.00241681	0.00310102	0.00406411	0.00141101	nd	nd	1	2	2	0	0	1	2	1
ENSONIP00000061784.1;ENSONIP00000003528.1	ENSONIP00000061784.1	2	ribosomal protein lateral stalk subunit P1 [Source:NCBI gene;Acc:100692069]	-1.72815	0.0859595	-2.36691	0.197499	0	0	GO:0005840;GO:0003735;GO:0005840;GO:0006414;GO:0030218	ribosome [GO:0005840], ribosome [GO:0005840]; structural constituent of ribosome [GO:0003735]; erythrocyte differentiation [GO:0030218]; translational elongation [GO:0006414]	K02942	219310000	225750000	154150000	94740000	87031000	92195000	118180000	104150000	0.553125	0.569314	0.401307	0.213593	0.248069	0.118937	1	1	1	1	1	1	1	1
ENSONIP00000003536.1;ENSONIP00000027557.1;ENSONIP00000036667.1;ENSONIP00000066999.1;ENSONIP00000051105.1	ENSONIP00000003536.1	5	casein kinase II subunit beta [Source:NCBI gene;Acc:100710962]	-3.56752	0.148154	-2.31721	0.132725	GO:0016055	Wnt signaling pathway	GO:0005956;GO:0016055;GO:0019887;GO:0005956;GO:0016055;GO:0019887;GO:0005956;GO:0016055;GO:0019887	protein kinase CK2 complex [GO:0005956]; protein kinase regulator activity [GO:0019887]; Wnt signaling pathway [GO:0016055], protein kinase CK2 complex [GO:0005956]; protein kinase regulator activity [GO:0019887]; Wnt signaling pathway [GO:0016055], protein kinase CK2 complex [GO:0005956]; protein kinase regulator activity [GO:0019887]; Wnt signaling pathway [GO:0016055]	K03115	8137000	20601000	16772000	26490000	0	7622900	5287800	7271400	0.00652564	0.0152017	0.0114973	0.0116654	0.0061451	0.00354113	2	2	2	1	1	2	1	2
ENSONIP00000003538.2;ENSONIP00000006522.1;ENSONIP00000022185.2	ENSONIP00000003538.2	3	ADP/ATP translocase 2 [Source:NCBI gene;Acc:100712014]	1.05098	0.683549	-1.23612	0.33039	GO:0016020	membrane	GO:0005471;GO:0005743;GO:0016021;GO:0140021;GO:1990544;GO:0005471;GO:0005743;GO:0016021;GO:0140021;GO:1990544;GO:0005471;GO:0005743;GO:0016021;GO:0140021;GO:1990544	integral component of membrane [GO:0016021]; mitochondrial inner membrane [GO:0005743]; ATP:ADP antiporter activity [GO:0005471]; mitochondrial ADP transmembrane transport [GO:0140021]; mitochondrial ATP transmembrane transport [GO:1990544], integral component of membrane [GO:0016021]; mitochondrial inner membrane [GO:0005743]; ATP:ADP antiporter activity [GO:0005471]; mitochondrial ADP transmemb…	K05863	347780000	312000000	316220000	296670000	307630000	271630000	412050000	346240000	0.261506	0.285635	0.253652	0.285665	0.191261	0.248201	11	12	11	10	10	8	5	9
ENSONIP00000003543.2	ENSONIP00000003543.2	1	complement C4 [Source:NCBI gene;Acc:100703919]	-1.0825	0.751814	1.05836	0.592802	GO:0005576	extracellular region	GO:0004866;GO:0005615	extracellular space [GO:0005615]; endopeptidase inhibitor activity [GO:0004866]	K03989	8730500	5213700	11916000	9431400	8640100	11858000	5664500	6439200	0.000582372	0.000399433	0.000852089	0.000423302	0.000590565	0.000603901	5	2	5	4	4	5	5	2
ENSONIP00000046926.1;ENSONIP00000046763.1;ENSONIP00000032646.1;ENSONIP00000003579.2;ENSONIP00000032835.1;ENSONIP00000034044.1;ENSONIP00000037158.1	ENSONIP00000046926.1	7	argininosuccinate synthase 1 [Source:NCBI gene;Acc:100701548]	1.05094	0.859857	2.07711	0.0719781	GO:0004055	argininosuccinate synthase activity	GO:0000050;GO:0004055;GO:0005524;GO:0006526;GO:0000050;GO:0004055;GO:0005524;GO:0006526;GO:0000050;GO:0004055;GO:0005524;GO:0006526;GO:0000050;GO:0004055;GO:0005524;GO:0006526;GO:0000050;GO:0004055;GO:0005524;GO:0006526;GO:0000050;GO:0004055;GO:0005524;GO:0006526;GO:0000050;GO:0004055;GO:0005524;GO:0006526	argininosuccinate synthase activity [GO:0004055]; ATP binding [GO:0005524]; arginine biosynthetic process [GO:0006526]; urea cycle [GO:0000050], argininosuccinate synthase activity [GO:0004055]; ATP binding [GO:0005524]; arginine biosynthetic process [GO:0006526]; urea cycle [GO:0000050], argininosuccinate synthase activity [GO:0004055]; ATP binding [GO:0005524]; arginine biosynthetic process [GO…	K01940	5250900	8258900	7319700	11736000	6669800	5458700	10707000	11389000	0.00141313	0.00117524	0.00117508	0.00342221	0.00447994	0.00298276	4	3	3	5	5	3	3	2
ENSONIP00000066894.1;ENSONIP00000003585.2;ENSONIP00000067722.1;ENSONIP00000003584.2	ENSONIP00000066894.1	4	HEAT repeat containing 3 [Source:ZFIN;Acc:ZDB-GENE-040426-1876]	nd	nd	nd	nd	GO:0005515	protein binding	0	0	K24812	2508300	2996700	2161100	3407300	nd	nd	nd	nd	0.00047522	0.00049302	0.000392286	0.000501169	nd	nd	1	1	1	1	1	0	1	1
ENSONIP00000003587.2;ENSONIP00000065419.1;ENSONIP00000077106.1;ENSONIP00000003586.2	ENSONIP00000003587.2	4	complement C4 [Source:NCBI gene;Acc:100704190]	1.07416	0.645061	1.01384	0.985858	GO:0005576	extracellular region	GO:0004866;GO:0005615;GO:0004866;GO:0005615;GO:0004866;GO:0005615;GO:0004866;GO:0005615	extracellular space [GO:0005615]; endopeptidase inhibitor activity [GO:0004866], extracellular space [GO:0005615]; endopeptidase inhibitor activity [GO:0004866], extracellular space [GO:0005615]; endopeptidase inhibitor activity [GO:0004866], extracellular space [GO:0005615]; endopeptidase inhibitor activity [GO:0004866]	K03989	20228000	23324000	25954000	27528000	30522000	30183000	24319000	19206000	0.00210121	0.00282014	0.00368319	0.00294959	0.0037383	0.00211872	9	11	12	10	10	12	7	5
ENSONIP00000042192.1;ENSONIP00000032621.1;ENSONIP00000037634.1;ENSONIP00000003599.1;ENSONIP00000041746.1;ENSONIP00000080271.1	ENSONIP00000042192.1	6	glucose-6-phosphate isomerase [Source:NCBI gene;Acc:100704840]	nd	nd	5.41833	0.00316974	GO:0006094	gluconeogenesis	GO:0004347;GO:0005125;GO:0005615;GO:0006094;GO:0006096;GO:0004347;GO:0005125;GO:0005615;GO:0006094;GO:0006096;GO:0004347;GO:0005125;GO:0005615;GO:0006094;GO:0006096;GO:0004347;GO:0005125;GO:0005615;GO:0006094;GO:0006096;GO:0004347;GO:0005125;GO:0005615;GO:0006094;GO:0006096;GO:0004347;GO:0005125;GO:0005615;GO:0006094;GO:0006096	extracellular space [GO:0005615]; cytokine activity [GO:0005125]; glucose-6-phosphate isomerase activity [GO:0004347]; gluconeogenesis [GO:0006094]; glycolytic process [GO:0006096], extracellular space [GO:0005615]; cytokine activity [GO:0005125]; glucose-6-phosphate isomerase activity [GO:0004347]; gluconeogenesis [GO:0006094]; glycolytic process [GO:0006096], extracellular space [GO:0005615]; c…	K01810	11219000	24363000	19629000	4170500	nd	nd	nd	nd	0.0013478	0.00369484	0.00358195	0.00282085	0.0143041	0.0167034	3	4	4	4	4	6	2	0
ENSONIP00000003620.1;ENSONIP00000068755.1;ENSONIP00000048961.1;ENSONIP00000051325.1;ENSONIP00000028189.1;ENSONIP00000068840.1;ENSONIP00000053474.1;ENSONIP00000068774.1	ENSONIP00000003620.1	8	peptidase D [Source:NCBI gene;Acc:100705547]	-1.16136	0.32368	-1.54917	0.0178556	GO:0046872	metal ion binding	GO:0030145;GO:0070006;GO:0030145;GO:0070006;GO:0030145;GO:0070006;GO:0030145;GO:0070006;GO:0030145;GO:0070006;GO:0030145;GO:0070006;GO:0030145;GO:0070006;GO:0030145;GO:0070006	manganese ion binding [GO:0030145]; metalloaminopeptidase activity [GO:0070006], manganese ion binding [GO:0030145]; metalloaminopeptidase activity [GO:0070006], manganese ion binding [GO:0030145]; metalloaminopeptidase activity [GO:0070006], manganese ion binding [GO:0030145]; metalloaminopeptidase activity [GO:0070006], manganese ion binding [GO:0030145]; metalloaminopeptidase activity [GO:0070…	K14213	26140000	26215000	17142000	27031000	19687000	20334000	24775000	18320000	0.0189027	0.0202523	0.0140204	0.0218644	0.0127048	0.0115145	8	10	9	7	7	6	8	7
ENSONIP00000003649.2;ENSONIP00000055999.1;ENSONIP00000066489.1;ENSONIP00000033136.1;ENSONIP00000049487.1;ENSONIP00000076688.1;ENSONIP00000072640.1;ENSONIP00000059351.1;ENSONIP00000070679.1;ENSONIP00000077422.1;ENSONIP00000031202.1;ENSONIP00000039529.1;ENSONIP00000049996.1;ENSONIP00000076647.1;ENSONIP00000042739.1;ENSONIP00000052009.1;ENSONIP00000069334.1;ENSONIP00000066496.1;ENSONIP00000076415.1;…	ENSONIP00000003649.2	35	uncharacterized LOC109194371 [Source:NCBI gene;Acc:109194371]	1.02366	0.951971	-3.31486	0.220846	GO:0000166	nucleotide binding	GO:0004638;GO:0004639;GO:0005524;GO:0006189;GO:0043727;GO:0004638;GO:0004639;GO:0005524;GO:0006189;GO:0043727;GO:0004638;GO:0004639;GO:0005524;GO:0006189;GO:0043727;GO:0004638;GO:0004639;GO:0005524;GO:0006189;GO:0043727;GO:0004638;GO:0004639;GO:0005524;GO:0006189;GO:0043727;GO:0004638;GO:0004639;GO:0005524;GO:0006189;GO:0043727;GO:0004638;GO:0004639;GO:0005524;GO:0006189;GO:0043727	5-amino-4-imidazole carboxylate lyase activity [GO:0043727]; ATP binding [GO:0005524]; phosphoribosylaminoimidazole carboxylase activity [GO:0004638]; phosphoribosylaminoimidazolesuccinocarboxamide synthase activity [GO:0004639]; 'de novo' IMP biosynthetic process [GO:0006189], 5-amino-4-imidazole carboxylate lyase activity [GO:0043727]; ATP binding [GO:0005524]; phosphoribosylaminoimidazole carb…	K01587	14771000	9857700	10811000	16400000	9595400	10313000	16725000	16433000	0.00159869	0.00180347	0.00173697	0.00186162	0.000294331	0.000761633	4	5	5	4	4	4	3	2
ENSONIP00000003658.2;ENSONIP00000069575.1;ENSONIP00000033176.1;ENSONIP00000051777.1;ENSONIP00000046561.1;ENSONIP00000035459.1;ENSONIP00000028089.1;ENSONIP00000046618.1	ENSONIP00000003658.2	8	C-terminal Src kinase [Source:NCBI gene;Acc:100694561]	-1.04303	0.642851	-2.0877	0.207215	GO:0000166	nucleotide binding	GO:0004714;GO:0004715;GO:0005524;GO:0004714;GO:0004715;GO:0005524;GO:0004714;GO:0004715;GO:0005524;GO:0004714;GO:0004715;GO:0005524;GO:0004714;GO:0004715;GO:0005524;GO:0004714;GO:0004715;GO:0005524	ATP binding [GO:0005524]; non-membrane spanning protein tyrosine kinase activity [GO:0004715]; transmembrane receptor protein tyrosine kinase activity [GO:0004714], ATP binding [GO:0005524]; non-membrane spanning protein tyrosine kinase activity [GO:0004715]; transmembrane receptor protein tyrosine kinase activity [GO:0004714], ATP binding [GO:0005524]; non-membrane spanning protein tyrosine kina…	K05728	8857000	8687500	7761700	7817500	5739800	7685400	9031000	9300900	0.00271152	0.00288324	0.00261008	0.0025535	0.00162046	0.000956146	2	2	2	1	1	2	2	3
ENSONIP00000003663.2	ENSONIP00000003663.2	1	asparaginase and isoaspartyl peptidase 1 [Source:NCBI gene;Acc:541402]	nd	nd	nd	nd	GO:0016787	hydrolase activity	GO:0004067;GO:0008798	asparaginase activity [GO:0004067]; beta-aspartyl-peptidase activity [GO:0008798]	K13051	nd	nd	nd	nd	5882100	6612900	6062000	4285100	nd	nd	nd	nd	0.00316254	0.00427235	0	1	1	2	2	2	2	2
ENSONIP00000078426.1;ENSONIP00000003679.2;ENSONIP00000074188.1;ENSONIP00000062513.1	ENSONIP00000078426.1	4	carboxypeptidase vitellogenic like [Source:NCBI gene;Acc:100690596]	-1.99897	0.138213	-6.30063	0.0171156	GO:0004185	serine-type carboxypeptidase activity	GO:0004185;GO:0004185;GO:0004185;GO:0004185	serine-type carboxypeptidase activity [GO:0004185], serine-type carboxypeptidase activity [GO:0004185], serine-type carboxypeptidase activity [GO:0004185], serine-type carboxypeptidase activity [GO:0004185]	K09645	12973000	9285400	7662700	13542000	4492400	9598900	1162600	6488900	0.00387653	0.00336736	0.00136354	0.00716703	0.0004733	0.000778516	4	4	3	3	3	3	1	3
ENSONIP00000051283.1;ENSONIP00000073132.1;ENSONIP00000003691.2;ENSONIP00000073734.1;ENSONIP00000070146.1;ENSONIP00000050257.1;ENSONIP00000067392.1;ENSONIP00000055991.1;ENSONIP00000027206.1;ENSONIP00000074873.1	ENSONIP00000051283.1	10	myosin binding protein C, cardiac [Source:ZFIN;Acc:ZDB-GENE-070112-2362]	-1.11647	0.360271	-1.65348	0.0156571	GO:0005515	protein binding	GO:0016021;GO:0016021;GO:0016021;GO:0016021;GO:0016021;GO:0016021;GO:0016021;GO:0016021;GO:0016021;GO:0016021	integral component of membrane [GO:0016021], integral component of membrane [GO:0016021], integral component of membrane [GO:0016021], integral component of membrane [GO:0016021], integral component of membrane [GO:0016021], integral component of membrane [GO:0016021], integral component of membrane [GO:0016021], integral component of membrane [GO:0016021], integral component of membrane [GO:0016…	K12568	7566300	8218000	9311900	9240900	5829000	8377500	6894100	9654400	0.00140504	0.00223565	0.00154828	0.00198658	0.00113405	0.00103578	5	7	6	4	4	4	3	3
ENSONIP00000076408.1;ENSONIP00000003700.1;ENSONIP00000047952.1	ENSONIP00000076408.1	3	cytochrome c oxidase subunit 5A, mitochondrial [Source:NCBI gene;Acc:100707142]	nd	nd	3.16189	0.00189157	GO:0005751	mitochondrial respiratory chain complex IV	GO:0005751;GO:0006123;GO:0046872;GO:0005751;GO:0006123;GO:0046872;GO:0005751;GO:0006123;GO:0046872	mitochondrial respiratory chain complex IV [GO:0005751]; metal ion binding [GO:0046872]; mitochondrial electron transport, cytochrome c to oxygen [GO:0006123], mitochondrial respiratory chain complex IV [GO:0005751]; metal ion binding [GO:0046872]; mitochondrial electron transport, cytochrome c to oxygen [GO:0006123], mitochondrial respiratory chain complex IV [GO:0005751]; metal ion binding [GO:…	K02264	3835000	4541200	3142300	7451100	nd	nd	nd	nd	0.00212361	0.0025144	0.00197108	0.0036884	0.00747638	0.00880338	1	1	1	0	0	1	0	0
ENSONIP00000003703.1;ENSONIP00000005795.2;ENSONIP00000053220.1;ENSONIP00000067776.1;ENSONIP00000047536.1	ENSONIP00000003703.1	5	3-hydroxyisobutyrate dehydrogenase, mitochondrial [Source:NCBI gene;Acc:100691671]	1.18662	0.494606	1.07108	0.917854	GO:0008442	3-hydroxyisobutyrate dehydrogenase activity	GO:0006574;GO:0008442;GO:0009083;GO:0050661;GO:0051287	3-hydroxyisobutyrate dehydrogenase activity [GO:0008442]; NAD binding [GO:0051287]; NADP binding [GO:0050661]; branched-chain amino acid catabolic process [GO:0009083]; valine catabolic process [GO:0006574]	K00020	18695000	18369000	16573000	21993000	22947000	27064000	13115000	26618000	0.0199002	0.0149152	0.0187117	0.0214779	0.0145009	0.0256673	10	9	9	8	8	9	7	8
ENSONIP00000003736.2;ENSONIP00000067167.1	ENSONIP00000003736.2	2	REL proto-oncogene, NF-kB subunit [Source:NCBI gene;Acc:100703911]	1.17264	0.451342	-1.28643	0.620954	GO:0005737	cytoplasm	GO:0003677;GO:0003700;GO:0005737;GO:0007249;GO:0045893	cytoplasm [GO:0005737]; DNA binding [GO:0003677]; DNA-binding transcription factor activity [GO:0003700]; I-kappaB kinase/NF-kappaB signaling [GO:0007249]; positive regulation of transcription, DNA-templated [GO:0045893]	K09254	5738500	4418000	4066900	6779900	4139900	6453000	5730600	8305800	0.0011332	0.00100739	0.000914557	0.000894258	0.00123723	0.000297788	3	3	3	1	1	3	3	2
ENSONIP00000070832.1;ENSONIP00000054137.1;ENSONIP00000003783.2;ENSONIP00000060078.1;ENSONIP00000076136.1;ENSONIP00000028650.1;ENSONIP00000003782.2	ENSONIP00000070832.1	7	epithelial cell adhesion molecule [Source:NCBI gene;Acc:100707379]	-1.22627	0.437339	1.02636	0.858208	GO:0016020	membrane	GO:0016021;GO:0016021;GO:0016021;GO:0016021;GO:0016021;GO:0016021;GO:0016021	integral component of membrane [GO:0016021], integral component of membrane [GO:0016021], integral component of membrane [GO:0016021], integral component of membrane [GO:0016021], integral component of membrane [GO:0016021], integral component of membrane [GO:0016021], integral component of membrane [GO:0016021]	K06737	333240000	269240000	212380000	473620000	376650000	280340000	159970000	233770000	0.230724	0.204828	0.132626	0.282743	0.180234	0.256441	15	15	11	15	15	11	9	14
ENSONIP00000003824.1;ENSONIP00000071509.1;ENSONIP00000078947.1;ENSONIP00000060899.1;ENSONIP00000078992.1;ENSONIP00000003825.2;ENSONIP00000051531.1;ENSONIP00000072239.1;ENSONIP00000044274.1;ENSONIP00000027185.1	ENSONIP00000003824.1	10	glutamyl-prolyl-tRNA synthetase 1 [Source:NCBI gene;Acc:100709836]	-1.28501	0.0895222	-1.15228	0.650137	GO:0000166	nucleotide binding	GO:0004818;GO:0004827;GO:0005524;GO:0005737;GO:0006424;GO:0006433;GO:0004818;GO:0004827;GO:0005524;GO:0005737;GO:0006424;GO:0006433;GO:0004818;GO:0004827;GO:0005524;GO:0005737;GO:0006424;GO:0006433;GO:0004818;GO:0004827;GO:0005524;GO:0005737;GO:0006424;GO:0006433;GO:0004818;GO:0004827;GO:0005524;GO:0005737;GO:0006424;GO:0006433;GO:0004818;GO:0004827;GO:0005524;GO:0005737;GO:0006424;GO:0006433;GO:…	cytoplasm [GO:0005737]; ATP binding [GO:0005524]; glutamate-tRNA ligase activity [GO:0004818]; proline-tRNA ligase activity [GO:0004827]; glutamyl-tRNA aminoacylation [GO:0006424]; prolyl-tRNA aminoacylation [GO:0006433], cytoplasm [GO:0005737]; ATP binding [GO:0005524]; glutamate-tRNA ligase activity [GO:0004818]; proline-tRNA ligase activity [GO:0004827]; glutamyl-tRNA aminoacylation [GO:000642…	K14163	36611000	38155000	36185000	41750000	28572000	36080000	21508000	32673000	0.0061517	0.00768785	0.0059983	0.00917528	0.00790501	0.00468448	30	32	31	27	27	27	24	21
ENSONIP00000003859.2	ENSONIP00000003859.2	1	uridine phosphorylase 1 [Source:NCBI gene;Acc:100690403]	1.08652	0.655492	-1.42893	0.23105	GO:0016740	transferase activity	GO:0004850;GO:0005737;GO:0009116;GO:0009166;GO:0044206	cytoplasm [GO:0005737]; uridine phosphorylase activity [GO:0004850]; nucleoside metabolic process [GO:0009116]; nucleotide catabolic process [GO:0009166]; UMP salvage [GO:0044206]	K00757	11273000	7142800	7551500	13247000	7884300	10154000	10133000	14436000	0.00525916	0.0035801	0.00232759	0.00550952	0.00307784	0.00275741	2	2	1	2	2	2	2	2
ENSONIP00000003933.2;ENSONIP00000003934.2;ENSONIP00000058288.1	ENSONIP00000003933.2	3	DnaJ heat shock protein family (Hsp40) member A2a [Source:ZFIN;Acc:ZDB-GENE-040426-2884]	1.62262	0.0327312	2.33553	0.068079	GO:0046872	metal ion binding	GO:0006457;GO:0016020;GO:0030544;GO:0046872;GO:0051082;GO:0005524;GO:0006457;GO:0009408;GO:0016020;GO:0030544;GO:0046872;GO:0051082	membrane [GO:0016020]; Hsp70 protein binding [GO:0030544]; metal ion binding [GO:0046872]; unfolded protein binding [GO:0051082]; protein folding [GO:0006457], membrane [GO:0016020]; ATP binding [GO:0005524]; Hsp70 protein binding [GO:0030544]; metal ion binding [GO:0046872]; unfolded protein binding [GO:0051082]; protein folding [GO:0006457]; response to heat [GO:0009408]	K09503	4753700	3393600	2771600	5184900	6146800	5677000	6844800	7461800	0.000965554	0.00180417	0.000691701	0.00124114	0.00214508	0.00334642	3	1	1	2	2	1	3	3
ENSONIP00000003945.2;ENSONIP00000068695.1;ENSONIP00000062166.1;ENSONIP00000041185.1;ENSONIP00000071381.1;ENSONIP00000050868.1;ENSONIP00000043912.1;ENSONIP00000041308.1;ENSONIP00000043267.1	ENSONIP00000003945.2	9	actin, cytoplasmic 1 [Source:NCBI gene;Acc:100694183]	-1.10254	0.283008	-1.98846	0.00222946	0	0	GO:0016021;GO:0016021;GO:0016021;	integral component of membrane [GO:0016021], integral component of membrane [GO:0016021], integral component of membrane [GO:0016021],	K05692	612600000	583680000	596940000	754550000	560510000	681890000	539870000	528550000	0.16599	0.170905	0.183372	0.229007	0.0952817	0.0931243	2	2	2	2	2	2	2	2
ENSONIP00000003953.2	ENSONIP00000003953.2	1	ubiquitin-conjugating enzyme E2 variant 1 [Source:ZFIN;Acc:ZDB-GENE-051030-102]	nd	nd	nd	nd	GO:0016020	membrane	GO:0016021	integral component of membrane [GO:0016021]	K10704	nd	nd	nd	nd	nd	nd	nd	nd	nd	nd	nd	nd	0.00855362	0.00938043	0	0	0	0	0	0	0	0
ENSONIP00000004010.1;ENSONIP00000004011.2	ENSONIP00000004010.1	2	ELAV-like protein 1 [Source:NCBI gene;Acc:100695900]	-1.11493	0.613004	-1.97384	0.175527	GO:0003723	RNA binding	GO:0003723;GO:1990904;GO:0003723;GO:1990904	ribonucleoprotein complex [GO:1990904]; RNA binding [GO:0003723], ribonucleoprotein complex [GO:1990904]; RNA binding [GO:0003723]	K13088	55618000	28052000	42624000	35601000	29343000	31390000	41065000	43408000	0.0276484	0.0234363	0.0235499	0.0274252	0.0156489	0.0102042	6	6	6	7	7	6	4	5
ENSONIP00000056797.1;ENSONIP00000004032.2;ENSONIP00000057067.1;ENSONIP00000048819.1;ENSONIP00000029572.1;ENSONIP00000030190.1;ENSONIP00000047665.1;ENSONIP00000077325.1;ENSONIP00000028947.1;ENSONIP00000059777.1;ENSONIP00000004033.2;ENSONIP00000045892.1;ENSONIP00000036071.1;ENSONIP00000069890.1;ENSONIP00000005477.1;ENSONIP00000047631.1	ENSONIP00000056797.1	16	LIM and senescent cell antigen-like-containing domain protein 1 [Source:NCBI gene;Acc:100692620]	1.32795	0.116745	-1.28776	0.623117	0	0	GO:0046872;GO:0046872;GO:0016021;GO:0046872;GO:0046872;GO:0046872;GO:0046872;GO:0046872;GO:0046872;GO:0046872;GO:0046872	metal ion binding [GO:0046872], metal ion binding [GO:0046872], integral component of membrane [GO:0016021]; metal ion binding [GO:0046872], metal ion binding [GO:0046872], metal ion binding [GO:0046872], metal ion binding [GO:0046872], metal ion binding [GO:0046872], metal ion binding [GO:0046872], metal ion binding [GO:0046872], metal ion binding [GO:0046872]	K23354	8141600	5958800	8253900	9483800	9392800	8596900	9924800	14365000	0.00292915	0.0021436	0.00353762	0.00305012	0.00399737	0.000530071	1	1	1	1	1	1	1	1
ENSONIP00000004036.2;ENSONIP00000079970.1	ENSONIP00000004036.2	2	actin related protein 2/3 complex, subunit 1B [Source:ZFIN;Acc:ZDB-GENE-030131-7414]	-1.14629	0.511383	-1.31796	0.282124	GO:0005737	cytoplasm	GO:0003779;GO:0005634;GO:0005737;GO:0005885;GO:0034314;GO:0003779;GO:0005634;GO:0005737;GO:0005885;GO:0034314	Arp2/3 protein complex [GO:0005885]; cytoplasm [GO:0005737]; nucleus [GO:0005634]; actin binding [GO:0003779]; Arp2/3 complex-mediated actin nucleation [GO:0034314], Arp2/3 protein complex [GO:0005885]; cytoplasm [GO:0005737]; nucleus [GO:0005634]; actin binding [GO:0003779]; Arp2/3 complex-mediated actin nucleation [GO:0034314]	K05757	25739000	33363000	28665000	17478000	37862000	28344000	4243700	21364000	0.0158746	0.0149294	0.0153497	0.0114346	0.00925683	0.0125907	8	5	6	8	8	5	2	4
ENSONIP00000075491.1;ENSONIP00000004041.2;ENSONIP00000004042.2	ENSONIP00000075491.1	3	EMILIN-1 [Source:NCBI gene;Acc:100707680]	nd	nd	nd	nd	GO:0005515	protein binding	0	0	K24246	3821600	6636700	13923000	8802900	nd	nd	nd	nd	0.000197743	0.00133432	0.00133808	0.00123137	nd	nd	1	2	2	0	0	1	1	0
ENSONIP00000004052.1	ENSONIP00000004052.1	1	cleavage stimulation factor subunit 1 [Source:NCBI gene;Acc:100705063]	nd	nd	nd	nd	GO:0005634	nucleus	GO:0005848;GO:0031124	mRNA cleavage stimulating factor complex [GO:0005848]; mRNA 3'-end processing [GO:0031124]	K14406	5262100	4334000	3855400	2904700	nd	nd	nd	nd	0.00159618	0.001193	0.000431348	0.000464676	nd	nd	1	1	2	1	1	1	0	1
ENSONIP00000004080.1;ENSONIP00000068862.1	ENSONIP00000004080.1	2	proteasome 20S subunit beta 3 [Source:NCBI gene;Acc:100701559]	-1.04182	0.834362	2.46899	0.0645456	GO:0005634	nucleus	GO:0004298;GO:0005634;GO:0005737;GO:0019774;GO:0043161;GO:0004298;GO:0005634;GO:0005737;GO:0019774;GO:0043161	cytoplasm [GO:0005737]; nucleus [GO:0005634]; proteasome core complex, beta-subunit complex [GO:0019774]; threonine-type endopeptidase activity [GO:0004298]; proteasome-mediated ubiquitin-dependent protein catabolic process [GO:0043161], cytoplasm [GO:0005737]; nucleus [GO:0005634]; proteasome core complex, beta-subunit complex [GO:0019774]; threonine-type endopeptidase activity [GO:0004298]; pro…	K02735	24007000	23396000	14826000	15991000	14222000	23503000	15862000	21493000	0.0269345	0.0205857	0.015039	0.0153394	0.057662	0.0385034	6	6	6	4	4	6	5	6
ENSONIP00000004095.2;ENSONIP00000027760.1	ENSONIP00000004095.2	2	tubulin polymerization-promoting protein family member 3 [Source:NCBI gene;Acc:100709027]	-1.17958	0.400036	1.47128	0.567409	GO:0015631	tubulin binding	0	0	0	5641700	5163800	6221700	6737400	2541800	6262500	7650500	3691900	0.00771012	0.00734288	0.00791396	0.0142929	0.0192034	0.00820656	2	2	2	1	1	1	2	2
ENSONIP00000029081.1;ENSONIP00000058490.1;ENSONIP00000075437.1;ENSONIP00000075609.1;ENSONIP00000004104.1;ENSONIP00000041523.1;ENSONIP00000048075.1;ENSONIP00000031798.1;ENSONIP00000061003.1;ENSONIP00000076783.1	ENSONIP00000029081.1	10	isocitrate dehydrogenase [NAD] subunit alpha, mitochondrial [Source:NCBI gene;Acc:100692119]	1.22814	0.107462	-1.67869	0.0882745	GO:0000287	magnesium ion binding	GO:0000287;GO:0004449;GO:0005739;GO:0006099;GO:0051287;GO:0000287;GO:0004449;GO:0005739;GO:0006099;GO:0051287;GO:0000287;GO:0004449;GO:0005739;GO:0006099;GO:0051287;GO:0000287;GO:0004449;GO:0005739;GO:0006099;GO:0051287;GO:0000287;GO:0004449;GO:0005739;GO:0006099;GO:0051287	mitochondrion [GO:0005739]; isocitrate dehydrogenase (NAD+) activity [GO:0004449]; magnesium ion binding [GO:0000287]; NAD binding [GO:0051287]; tricarboxylic acid cycle [GO:0006099], mitochondrion [GO:0005739]; isocitrate dehydrogenase (NAD+) activity [GO:0004449]; magnesium ion binding [GO:0000287]; NAD binding [GO:0051287]; tricarboxylic acid cycle [GO:0006099], mitochondrion [GO:0005739]; iso…	K00030	25837000	20544000	23919000	31929000	30845000	28323000	29224000	37160000	0.0104896	0.00615815	0.00612534	0.012738	0.00479911	0.00577789	5	4	3	4	4	4	5	3
ENSONIP00000004106.2;ENSONIP00000033720.1;ENSONIP00000054934.1;ENSONIP00000069010.1;ENSONIP00000061324.1;ENSONIP00000005851.2;ENSONIP00000033681.1;ENSONIP00000035195.1;ENSONIP00000056529.1;ENSONIP00000079535.1;ENSONIP00000051095.1;ENSONIP00000016007.2;ENSONIP00000041448.1;ENSONIP00000010129.1	ENSONIP00000004106.2	14	RAB8B, member RAS oncogene family [Source:ZFIN;Acc:ZDB-GENE-070620-16]	nd	nd	nd	nd	GO:0003924	GTPase activity	GO:0003924;GO:0005525	GTP binding [GO:0005525]; GTPase activity [GO:0003924]	K07902	12933000	10001000	12004000	6435100	nd	nd	nd	nd	0.00465976	0.00360295	0.0044641	0.0020726	nd	nd	1	1	1	1	1	1	1	0
ENSONIP00000004119.1;ENSONIP00000030580.1	ENSONIP00000004119.1	2	eukaryotic translation initiation factor 3 subunit B [Source:NCBI gene;Acc:100701861]	1.4678	0.0262653	1.15702	0.366654	GO:0003723	RNA binding	GO:0001732;GO:0003743;GO:0005852;GO:0016282;GO:0031369;GO:0033290;GO:0001732;GO:0003743;GO:0005852;GO:0016282;GO:0031369;GO:0033290	eukaryotic 43S preinitiation complex [GO:0016282]; eukaryotic 48S preinitiation complex [GO:0033290]; eukaryotic translation initiation factor 3 complex [GO:0005852]; translation initiation factor activity [GO:0003743]; translation initiation factor binding [GO:0031369]; formation of cytoplasmic translation initiation complex [GO:0001732], eukaryotic 43S preinitiation complex [GO:0016282]; eukary…	K03253	23305000	20762000	20952000	19925000	27322000	24879000	35206000	37274000	0.00747093	0.00629231	0.00659524	0.00465426	0.00798879	0.00648129	9	7	7	8	8	10	4	7
ENSONIP00000043495.1;ENSONIP00000004136.2;ENSONIP00000043958.1;ENSONIP00000004135.2;ENSONIP00000076868.1;ENSONIP00000072719.1;ENSONIP00000044116.1;ENSONIP00000028843.1;ENSONIP00000078865.1;ENSONIP00000058766.1;ENSONIP00000041361.1;ENSONIP00000037566.1;ENSONIP00000081293.1;ENSONIP00000064348.1;ENSONIP00000050026.1;ENSONIP00000043996.1;ENSONIP00000064213.1;ENSONIP00000059900.1;ENSONIP00000000928.2;…	ENSONIP00000043495.1	79	cyclin dependent kinase 18 [Source:HGNC Symbol;Acc:HGNC:8751]	-1.04902	0.811818	2.74239	0.127257	GO:0006468	protein phosphorylation	GO:0004674;GO:0005524;GO:0004674;GO:0005524;GO:0004674;GO:0005524;GO:0004674;GO:0005524;GO:0004672;GO:0005524;GO:0004674;GO:0005524	ATP binding [GO:0005524]; protein serine/threonine kinase activity [GO:0004674], ATP binding [GO:0005524]; protein serine/threonine kinase activity [GO:0004674], ATP binding [GO:0005524]; protein serine/threonine kinase activity [GO:0004674], ATP binding [GO:0005524]; protein serine/threonine kinase activity [GO:0004674], ATP binding [GO:0005524]; protein kinase activity [GO:0004672], ATP binding…	K15596	366430000	101080000	92687000	124690000	165250000	101850000	222140000	163640000	0.0555998	0.0293407	0.0277063	0.0498895	0.0777961	0.145073	1	1	1	1	1	1	1	1
ENSONIP00000004137.1	ENSONIP00000004137.1	1	THO complex subunit 4 [Source:NCBI gene;Acc:100709252]	nd	nd	-1.91367	0.253819	GO:0003723	RNA binding	GO:0003723	RNA binding [GO:0003723]	K12881	21418000	17315000	9481700	16919000	nd	nd	nd	nd	0.0130319	0.0100185	0.00639275	0.00981197	0.00676506	0.00349144	2	3	2	2	2	3	0	2
ENSONIP00000047417.1;ENSONIP00000004166.2;ENSONIP00000072550.1;ENSONIP00000028036.1;ENSONIP00000053472.1	ENSONIP00000047417.1	5	prolyl 4-hydroxylase subunit beta [Source:NCBI gene;Acc:100710058]	-1.23971	0.164995	-1.5244	0.211389	GO:0003756	protein disulfide isomerase activity	;GO:0003756;GO:0005788;GO:0003756;GO:0005788;GO:0003756;GO:0005788;GO:0003756;GO:0005788	, endoplasmic reticulum lumen [GO:0005788]; protein disulfide isomerase activity [GO:0003756], endoplasmic reticulum lumen [GO:0005788]; protein disulfide isomerase activity [GO:0003756], endoplasmic reticulum lumen [GO:0005788]; protein disulfide isomerase activity [GO:0003756], endoplasmic reticulum lumen [GO:0005788]; protein disulfide isomerase activity [GO:0003756]	K09580	297220000	296330000	253690000	380000000	221140000	257460000	190880000	320460000	0.154255	0.1697	0.134157	0.204401	0.0890387	0.128263	26	26	26	23	23	24	19	23
ENSONIP00000004174.2;ENSONIP00000068239.1;ENSONIP00000073759.1;ENSONIP00000004173.2;ENSONIP00000077578.1	ENSONIP00000004174.2	5	platelet endothelial cell adhesion molecule [Source:NCBI gene;Acc:100710323]	nd	nd	nd	nd	GO:0016020	membrane	GO:0016021;GO:0016021;GO:0016021;GO:0016021;GO:0016021	integral component of membrane [GO:0016021], integral component of membrane [GO:0016021], integral component of membrane [GO:0016021], integral component of membrane [GO:0016021], integral component of membrane [GO:0016021]	K06471	nd	nd	nd	nd	12138000	6418700	18538000	18304000	nd	nd	nd	nd	nd	nd	3	2	0	3	3	1	2	2
ENSONIP00000041091.1;ENSONIP00000004194.2;C_TRINITY_DN39407_c0_g1_i1_i1.p1;B_TRINITY_DN56168_c0_g4_i2_i1.p1	ENSONIP00000041091.1	4	proteasome 26S subunit, non-ATPase 14 [Source:NCBI gene;Acc:100701457]	1.29973	0.104523	-1.05758	0.611439	GO:0008233	peptidase activity	GO:0008237;GO:0061578;GO:0070122;GO:0001878;GO:0008237;GO:0061578;GO:0070122	isopeptidase activity [GO:0070122]; Lys63-specific deubiquitinase activity [GO:0061578]; metallopeptidase activity [GO:0008237], isopeptidase activity [GO:0070122]; Lys63-specific deubiquitinase activity [GO:0061578]; metallopeptidase activity [GO:0008237]; response to yeast [GO:0001878]	K03030	29404000	21432000	20227000	27271000	28495000	25021000	35109000	39183000	0.00889147	0.00690964	0.00695474	0.00942347	0.00750881	0.00770484	3	3	3	2	2	2	3	3
ENSONIP00000077437.1;ENSONIP00000055375.1;ENSONIP00000004202.2;ENSONIP00000004196.2;ENSONIP00000004201.1	ENSONIP00000077437.1	5	tripartite motif containing 25 [Source:ZFIN;Acc:ZDB-GENE-040426-797]	1.42751	0.22413	1.67453	0.034156	GO:0046872	metal ion binding	GO:0008270;GO:0008270;GO:0008270;GO:0008270	zinc ion binding [GO:0008270], zinc ion binding [GO:0008270], zinc ion binding [GO:0008270], zinc ion binding [GO:0008270]	K10652	3646500	4958900	3870300	2577400	3756500	4093700	4840700	8797500	0.000839846	0.000647942	0.00103678	0.000518925	0.00138063	0.00116757	3	2	3	2	2	3	3	2
ENSONIP00000004203.2;ENSONIP00000059821.1;ENSONIP00000047621.1;ENSONIP00000077224.1;ENSONIP00000060363.1	ENSONIP00000004203.2	5	annexin A2 [Source:NCBI gene;Acc:100693483]	-1.21628	0.365128	nd	nd	GO:0005576	extracellular region	GO:0004859;GO:0005509;GO:0005544;GO:0005576;GO:0005604;GO:0008092;GO:0016020;GO:0050819;GO:0004859;GO:0005509;GO:0005544;GO:0005576;GO:0005604;GO:0008092;GO:0016020;GO:0004859;GO:0005509;GO:0005544;GO:0005576;GO:0005604;GO:0008092;GO:0016020;GO:0050819;GO:0004859;GO:0005509;GO:0005544;GO:0005576;GO:0005604;GO:0008092;GO:0016020;GO:0004859;GO:0005509;GO:0005544;GO:0005576;GO:0005604;GO:0008092;GO:…	basement membrane [GO:0005604]; extracellular region [GO:0005576]; membrane [GO:0016020]; calcium ion binding [GO:0005509]; calcium-dependent phospholipid binding [GO:0005544]; cytoskeletal protein binding [GO:0008092]; phospholipase inhibitor activity [GO:0004859]; negative regulation of coagulation [GO:0050819], basement membrane [GO:0005604]; extracellular region [GO:0005576]; membrane [GO:001…	K17092	8545800	11232000	15080000	7795900	7403900	9903600	7354500	10407000	0.000758635	0.00288919	0.00423831	0.00215616	nd	nd	3	4	4	4	4	3	3	3
ENSONIP00000004221.1;ENSONIP00000066991.1	ENSONIP00000004221.1	2	5-aminoimidazole-4-carboxamide ribonucleotide formyltransferase/IMP cyclohydrolase [Source:NCBI gene;Acc:100701729]	-1.06033	0.664149	-1.12146	0.67458	GO:0016740	transferase activity	GO:0003937;GO:0004643;GO:0006189;GO:0003937;GO:0004643;GO:0006189	IMP cyclohydrolase activity [GO:0003937]; phosphoribosylaminoimidazolecarboxamide formyltransferase activity [GO:0004643]; 'de novo' IMP biosynthetic process [GO:0006189], IMP cyclohydrolase activity [GO:0003937]; phosphoribosylaminoimidazolecarboxamide formyltransferase activity [GO:0004643]; 'de novo' IMP biosynthetic process [GO:0006189]	K00602	8350900	6833700	6905100	9831100	8001200	5365500	6040900	10697000	0.00199895	0.00194216	0.00257973	0.0029658	0.00256182	0.00166778	6	5	6	3	3	3	3	4
ENSONIP00000070212.1;ENSONIP00000040187.1;ENSONIP00000070455.1;ENSONIP00000004246.2;ENSONIP00000050762.1;ENSONIP00000042665.1;ENSONIP00000056749.1;ENSONIP00000038438.1;ENSONIP00000054065.1;ENSONIP00000077672.1;ENSONIP00000048912.1;ENSONIP00000034537.1;ENSONIP00000014531.2;ENSONIP00000079738.1;ENSONIP00000080109.1;ENSONIP00000028123.1;ENSONIP00000066844.1	ENSONIP00000070212.1	17	N(alpha)-acetyltransferase 15, NatA auxiliary subunit [Source:NCBI gene;Acc:100704698]	-1.62167	0.18071	1.08582	0.709046	GO:0061055	myotome development	0	0	K20792	14681000	13927000	8747600	21836000	8712800	9873000	3504700	14410000	0.00066656	0.000670084	0.000383332	0.000886855	0.000840985	0.000574286	6	6	6	4	4	5	4	3
ENSONIP00000004251.2;ENSONIP00000048204.1	ENSONIP00000004251.2	2	NAD(P)H dehydrogenase [quinone] 1 [Source:NCBI gene;Acc:100690079]	-1.44104	0.2624	nd	nd	0	0	;GO:0016021	, integral component of membrane [GO:0016021]	K00355	12312000	6798300	5257500	12747000	9717300	5849400	5266600	4922300	0.00273863	0.00199003	0.0017586	0.00305593	nd	nd	3	3	2	2	2	2	3	2
ENSONIP00000045652.1;ENSONIP00000053164.1;ENSONIP00000004276.2;ENSONIP00000043594.1;ENSONIP00000066648.1;ENSONIP00000053974.1;ENSONIP00000069238.1	ENSONIP00000045652.1	7	oxysterol-binding protein-related protein 7 [Source:NCBI gene;Acc:100693665]	-1.31464	0.213622	-1.2619	0.631981	GO:0008289	lipid binding	GO:0006869;GO:0008289;GO:0006869;GO:0008289;GO:0006869;GO:0008289;GO:0006869;GO:0008289;GO:0006869;GO:0008289;GO:0006869;GO:0008289;GO:0006869;GO:0008289	lipid binding [GO:0008289]; lipid transport [GO:0006869], lipid binding [GO:0008289]; lipid transport [GO:0006869], lipid binding [GO:0008289]; lipid transport [GO:0006869], lipid binding [GO:0008289]; lipid transport [GO:0006869], lipid binding [GO:0008289]; lipid transport [GO:0006869], lipid binding [GO:0008289]; lipid transport [GO:0006869], lipid binding [GO:0008289]; lipid transport [GO:000…	K20463	6060300	6313400	3436300	3949100	4324100	3796700	3459800	3449500	0.000911343	0.000959633	0.000419842	0.000669339	0.000365722	0.000807179	3	3	2	1	1	2	1	2
ENSONIP00000040790.1;ENSONIP00000060744.1;ENSONIP00000004279.2;ENSONIP00000037534.1	ENSONIP00000040790.1	4	pirin [Source:ZFIN;Acc:ZDB-GENE-040718-288]	1.32533	0.751749	1.15439	0.838041	0	0	0	0	K06911	6182200	5377600	5460300	5242700	3114800	8776400	13510000	4104400	0.00403895	0.00439801	0.00615474	0.00262157	0.00688127	0.00305417	2	2	2	1	1	2	1	1
ENSONIP00000004311.1;ENSONIP00000041007.1;ENSONIP00000038726.1;ENSONIP00000053018.1;ENSONIP00000050273.1;ENSONIP00000066306.1	ENSONIP00000004311.1	6	periplakin [Source:NCBI gene;Acc:100704029]	1.06047	0.613765	1.20671	0.279596	GO:0005856	cytoskeleton	GO:0005737;GO:0005856;GO:0016021;GO:0045104;GO:0005737;GO:0005856;GO:0045104;GO:0005737;GO:0005856;GO:0045104;GO:0005737;GO:0005856;GO:0045104;GO:0005737;GO:0005856;GO:0016021;GO:0045104;GO:0005737;GO:0005856;GO:0045104	cytoplasm [GO:0005737]; cytoskeleton [GO:0005856]; integral component of membrane [GO:0016021]; intermediate filament cytoskeleton organization [GO:0045104], cytoplasm [GO:0005737]; cytoskeleton [GO:0005856]; intermediate filament cytoskeleton organization [GO:0045104], cytoplasm [GO:0005737]; cytoskeleton [GO:0005856]; intermediate filament cytoskeleton organization [GO:0045104], cytoplasm [GO:0…	K10386	24103000	37976000	21926000	52813000	39384000	30882000	34444000	40381000	0.0062854	0.00650868	0.0108071	0.00828412	0.00863092	0.0106073	37	35	35	35	35	39	19	24
ENSONIP00000004321.2;ENSONIP00000042606.1;ENSONIP00000053124.1;ENSONIP00000039692.1;ENSONIP00000030858.1;ENSONIP00000004323.2;ENSONIP00000004322.2;ENSONIP00000072587.1;ENSONIP00000070951.1;ENSONIP00000061125.1	ENSONIP00000004321.2	10	perforin-1 [Source:NCBI gene;Acc:102075668]	1.24337	0.476267	-1.2009	0.658105	GO:0005576	extracellular region	GO:0005576;GO:0005579;GO:0006955;GO:0019835	extracellular region [GO:0005576]; membrane attack complex [GO:0005579]; cytolysis [GO:0019835]; immune response [GO:0006955]	K07818	9465000	8847900	26760000	33217000	16494000	42478000	18946000	19425000	0.0020201	0.00269879	0.00611203	0.00518054	0.000429573	0.00623689	2	2	2	2	2	1	2	2
ENSONIP00000041493.1;ENSONIP00000004324.2;ENSONIP00000077268.1	ENSONIP00000041493.1	3	glyoxylate reductase 1 homolog (Arabidopsis) [Source:NCBI gene;Acc:493611]	1.18886	0.502243	-2.0026	0.306297	GO:0050661	NADP binding	GO:0016491;GO:0050661;GO:0051287;GO:0016491;GO:0050661;GO:0051287;GO:0016491;GO:0050661;GO:0051287	NAD binding [GO:0051287]; NADP binding [GO:0050661]; oxidoreductase activity [GO:0016491], NAD binding [GO:0051287]; NADP binding [GO:0050661]; oxidoreductase activity [GO:0016491], NAD binding [GO:0051287]; NADP binding [GO:0050661]; oxidoreductase activity [GO:0016491]	0	6107500	6668100	7198200	8402900	8092800	7970600	5304600	12368000	0.00391512	0.00319493	0.00361091	0.00344684	0.00245193	0.00108542	4	4	3	2	2	3	2	3
ENSONIP00000049038.1;ENSONIP00000004363.1;ENSONIP00000047218.1;ENSONIP00000030236.1;ENSONIP00000028613.1;ENSONIP00000065991.1	ENSONIP00000049038.1	6	annexin A4 [Source:NCBI gene;Acc:100701274]	1.40481	0.00199849	-1.17396	0.0746369	GO:0050819	negative regulation of coagulation	GO:0005509;GO:0005544;GO:0005509;GO:0005544;GO:0050819;GO:0005509;GO:0005544;GO:0005509;GO:0005544;GO:0005509;GO:0005544;GO:0050819;GO:0005509;GO:0005544;GO:0050819	calcium ion binding [GO:0005509]; calcium-dependent phospholipid binding [GO:0005544], calcium ion binding [GO:0005509]; calcium-dependent phospholipid binding [GO:0005544]; negative regulation of coagulation [GO:0050819], calcium ion binding [GO:0005509]; calcium-dependent phospholipid binding [GO:0005544], calcium ion binding [GO:0005509]; calcium-dependent phospholipid binding [GO:0005544], ca…	0	106760000	95974000	94358000	87096000	119660000	129200000	148270000	142580000	0.0657577	0.0707204	0.0635558	0.0826912	0.0586241	0.0617915	21	21	23	21	21	25	15	18
ENSONIP00000027003.1;ENSONIP00000004366.2	ENSONIP00000027003.1	2	von Willebrand factor A domain-containing protein 7 [Source:NCBI gene;Acc:100697071]	-1.08811	0.938257	1.19975	0.367578	0	0	GO:0016021;GO:0016021	integral component of membrane [GO:0016021], integral component of membrane [GO:0016021]	K24511	3184400	5441700	1717600	1460200	1432400	4414700	2077600	2923400	0.000368606	0.000629836	0.000246573	0.000161251	0.000432427	0.000411158	1	1	2	1	1	2	1	2
ENSONIP00000004367.2	ENSONIP00000004367.2	1	CD81 molecule [Source:NCBI gene;Acc:100696046]	nd	nd	-1.06595	0.815833	GO:0016020	membrane	GO:0016021	integral component of membrane [GO:0016021]	K06508	14409000	20018000	17917000	26810000	nd	nd	nd	nd	0.00729022	0.0101062	0.00876666	0.0122827	0.00608726	0.0119464	2	2	2	2	2	2	0	1
ENSONIP00000004391.2	ENSONIP00000004391.2	1	mitochondrial peptide methionine sulfoxide reductase [Source:NCBI gene;Acc:100706411]	-1.28998	0.158431	nd	nd	GO:0008113	peptide-methionine (S)-S-oxide reductase activity	GO:0008113;GO:0016021;GO:0008113;GO:0016021	integral component of membrane [GO:0016021]; peptide-methionine (S)-S-oxide reductase activity [GO:0008113], integral component of membrane [GO:0016021]; peptide-methionine (S)-S-oxide reductase activity [GO:0008113]	K07304	12111000	13184000	11944000	18578000	10259000	13910000	7692600	11408000	0.00740147	0.00805654	0.00753393	0.0101497	nd	nd	1	1	1	1	1	1	1	1
ENSONIP00000058094.1;ENSONIP00000056229.1;ENSONIP00000004395.2;ENSONIP00000047453.1;ENSONIP00000079164.1;ENSONIP00000004394.2;ENSONIP00000068668.1	ENSONIP00000058094.1	7	adaptor related protein complex 2 subunit alpha 2 [Source:HGNC Symbol;Acc:HGNC:562]	-1.38357	0.248942	-1.12741	0.735534	GO:0072583	clathrin-dependent endocytosis	GO:0006886;GO:0030122;GO:0035615;GO:0072583;GO:0006886;GO:0030122;GO:0035615;GO:0072583;GO:0006886;GO:0030122;GO:0035615;GO:0072583;GO:0006886;GO:0016192;GO:0030117;GO:0006886;GO:0030122;GO:0035615;GO:0072583;GO:0006886;GO:0030122;GO:0035615;GO:0072583;GO:0006886;GO:0030122;GO:0035615;GO:0072583	AP-2 adaptor complex [GO:0030122]; clathrin adaptor activity [GO:0035615]; clathrin-dependent endocytosis [GO:0072583]; intracellular protein transport [GO:0006886], AP-2 adaptor complex [GO:0030122]; clathrin adaptor activity [GO:0035615]; clathrin-dependent endocytosis [GO:0072583]; intracellular protein transport [GO:0006886], AP-2 adaptor complex [GO:0030122]; clathrin adaptor activity [GO:00…	K11824	9512600	9872600	7187900	4672000	5201400	6760400	7546800	3074300	0.00164648	0.0012343	0.00127417	0.000939348	0.00166602	0.000593268	4	4	3	4	4	3	1	2
ENSONIP00000060194.1;ENSONIP00000062725.1;ENSONIP00000043599.1;ENSONIP00000079421.1;ENSONIP00000049071.1;ENSONIP00000065040.1;ENSONIP00000062903.1;ENSONIP00000079356.1;ENSONIP00000004405.2;ENSONIP00000046372.1;ENSONIP00000054576.1	ENSONIP00000060194.1	11	ribosomal protein S6 kinase 2 alpha [Source:NCBI gene;Acc:100692096]	1.02802	0.974355	-1.08058	0.771711	GO:0004674	protein serine/threonine kinase activity	GO:0000287;GO:0005524;GO:0035556;GO:0106310;GO:0106311;GO:0000287;GO:0005524;GO:0035556;GO:0106310;GO:0106311;GO:0000287;GO:0005524;GO:0035556;GO:0106310;GO:0106311;GO:0000287;GO:0005524;GO:0035556;GO:0106310;GO:0106311;GO:0000287;GO:0005524;GO:0035556;GO:0106310;GO:0106311;GO:0000287;GO:0005524;GO:0035556;GO:0106310;GO:0106311;GO:0000287;GO:0005524;GO:0035556;GO:0106310;GO:0106311;GO:0000287;GO:…	ATP binding [GO:0005524]; magnesium ion binding [GO:0000287]; protein serine kinase activity [GO:0106310]; protein threonine kinase activity [GO:0106311]; intracellular signal transduction [GO:0035556], ATP binding [GO:0005524]; magnesium ion binding [GO:0000287]; protein serine kinase activity [GO:0106310]; protein threonine kinase activity [GO:0106311]; intracellular signal transduction [GO:003…	K04373	12045000	7240400	10386000	11775000	12709000	13981000	9278000	6639600	0.000480808	0.00078558	0.000587125	0.000628844	0.000862497	0.00028613	4	3	4	4	4	4	3	2
ENSONIP00000004478.2;ENSONIP00000080814.1;ENSONIP00000043355.1;ENSONIP00000004479.2;ENSONIP00000081394.1;ENSONIP00000027437.1	ENSONIP00000004478.2	6	myeloid-specific peroxidase [Source:ZFIN;Acc:ZDB-GENE-030131-9460]	1.8154	0.0624456	-1.44392	0.518328	GO:0046872	metal ion binding	GO:0004601;GO:0006952;GO:0006979;GO:0020037;GO:0004601;GO:0005737;GO:0006954;GO:0006979;GO:0009617;GO:0010310;GO:0020037;GO:0004601;GO:0006952;GO:0006979;GO:0020037;GO:0004601;GO:0006952;GO:0006979;GO:0020037;GO:0004601;GO:0006952;GO:0006979;GO:0020037;GO:0004601;GO:0006952;GO:0006979;GO:0020037	heme binding [GO:0020037]; peroxidase activity [GO:0004601]; defense response [GO:0006952]; response to oxidative stress [GO:0006979], cytoplasm [GO:0005737]; heme binding [GO:0020037]; peroxidase activity [GO:0004601]; inflammatory response [GO:0006954]; regulation of hydrogen peroxide metabolic process [GO:0010310]; response to bacterium [GO:0009617]; response to oxidative stress [GO:0006979], …	K10788	50484000	67832000	75687000	51801000	130230000	95743000	63169000	157090000	0.0211745	0.0270429	0.0354306	0.026924	0.0101762	0.0281125	23	24	26	28	28	25	25	23
ENSONIP00000004489.2	ENSONIP00000004489.2	1	zinc metallopeptidase STE24 [Source:NCBI gene;Acc:100708999]	-2.42609	0.00158436	-1.89558	0.0720256	GO:0046872	metal ion binding	GO:0004222;GO:0005789;GO:0016021;GO:0046872;GO:0071586	endoplasmic reticulum membrane [GO:0005789]; integral component of membrane [GO:0016021]; metal ion binding [GO:0046872]; metalloendopeptidase activity [GO:0004222]; CAAX-box protein processing [GO:0071586]	0	15265000	17057000	14053000	17646000	7241000	8199000	6051300	4897300	0.00550096	0.00618186	0.00632451	0.00691013	0.00291774	0.00365478	3	4	4	3	3	4	1	3
ENSONIP00000004521.2	ENSONIP00000004521.2	1	uncharacterized LOC112841639 [Source:NCBI gene;Acc:112841639]	-1.47896	0.244579	nd	nd	GO:0042742	defense response to bacterium	GO:0042742	defense response to bacterium [GO:0042742]	0	11182000	14623000	13595000	7501300	2865900	7684600	1787900	19374000	0.00524453	0.0117913	0.0104815	0.00205925	nd	nd	2	3	2	1	1	2	1	2
ENSONIP00000004523.1;ENSONIP00000027639.1	ENSONIP00000004523.1	2	sodium-dependent phosphate transporter 1-B [Source:NCBI gene;Acc:100704783]	nd	nd	-1.83454	0.379188	0	0	GO:0005315;GO:0006817;GO:0015293;GO:0016021;GO:0005315;GO:0006817;GO:0015293;GO:0016021;GO:0005315;GO:0006817;GO:0015293;GO:0016021;GO:0005315;GO:0006817;GO:0015293;GO:0016021;GO:0005315;GO:0006817;GO:0015293;GO:0016021;GO:0005315;GO:0006817;GO:0015293;GO:0016021;GO:0005315;GO:0006817;GO:0015293;GO:0016021;GO:0005315;GO:0006817;GO:0015293;GO:0016021	integral component of membrane [GO:0016021]; inorganic phosphate transmembrane transporter activity [GO:0005315]; symporter activity [GO:0015293]; phosphate ion transport [GO:0006817], integral component of membrane [GO:0016021]; inorganic phosphate transmembrane transporter activity [GO:0005315]; symporter activity [GO:0015293]; phosphate ion transport [GO:0006817], integral component of membran…	K14640	14023000	15256000	4496000	2217500	nd	nd	nd	nd	0.00478865	0.00520896	0.00261968	0.000918883	0.00186266	0.0018266	1	1	1	2	2	0	2	2
ENSONIP00000004524.1	ENSONIP00000004524.1	1	prenylcysteine oxidase 1 [Source:NCBI gene;Acc:100704244]	nd	nd	nd	nd	GO:0016491	oxidoreductase activity	GO:0001735;GO:0030328	prenylcysteine oxidase activity [GO:0001735]; prenylcysteine catabolic process [GO:0030328]	K05906	nd	nd	nd	nd	4166200	4225000	6952200	3230900	nd	nd	nd	nd	0.00118156	0.00127568	2	1	2	1	1	1	1	1
ENSONIP00000004532.1;ENSONIP00000027873.1;ENSONIP00000008024.2;ENSONIP00000052737.1;ENSONIP00000070876.1;ENSONIP00000005437.1	ENSONIP00000004532.1	6	ras-related protein ralB-A [Source:NCBI gene;Acc:100704913]	1.61531	0.00109291	-1.91384	0.0730179	GO:0016020	membrane	GO:0003925;GO:0005525;GO:0005886;GO:0007265	plasma membrane [GO:0005886]; G protein activity [GO:0003925]; GTP binding [GO:0005525]; Ras protein signal transduction [GO:0007265]	0	23264000	25819000	22417000	19303000	35205000	34536000	40547000	36387000	0.0207217	0.0173326	0.0196126	0.0288786	0.0130377	0.00957269	4	4	4	4	4	4	3	3
ENSONIP00000004553.2;ENSONIP00000029466.1;ENSONIP00000034965.1;ENSONIP00000062003.1;ENSONIP00000027014.1;ENSONIP00000033224.1;ENSONIP00000035922.1;ENSONIP00000031775.1;ENSONIP00000004542.2;ENSONIP00000066801.1;ENSONIP00000075446.1;ENSONIP00000067233.1;ENSONIP00000052913.1;ENSONIP00000065666.1;ENSONIP00000078487.1;ENSONIP00000044649.1;ENSONIP00000007460.2;ENSONIP00000014881.2;ENSONIP00000059732.1;…	ENSONIP00000004553.2	77	copine-3 [Source:NCBI gene;Acc:100701839]	1.35823	0.053224	-1.67831	0.0197609	GO:0005544	calcium-dependent phospholipid binding	0	0	K24524	26966000	26826000	19674000	23865000	26338000	32009000	42263000	31588000	0.00617677	0.00738575	0.00651868	0.00832573	0.00455009	0.00391284	7	7	8	7	7	6	3	5
ENSONIP00000055434.1;ENSONIP00000042100.1;ENSONIP00000004562.2;ENSONIP00000063525.1;ENSONIP00000043770.1	ENSONIP00000055434.1	5	heterogeneous nuclear ribonucleoprotein Q [Source:NCBI gene;Acc:100696647]	1.10153	0.32979	-1.43635	0.0121158	GO:0003676	nucleic acid binding	GO:0003723;GO:0003723;GO:0003723;GO:0003723;GO:0003723	RNA binding [GO:0003723], RNA binding [GO:0003723], RNA binding [GO:0003723], RNA binding [GO:0003723], RNA binding [GO:0003723]	K13160	62341000	55239000	43240000	53719000	57621000	54422000	54950000	69329000	0.029152	0.024973	0.022153	0.0217169	0.0178142	0.0162981	5	5	5	4	4	5	4	3
ENSONIP00000004565.1;ENSONIP00000048975.1;ENSONIP00000004566.2;ENSONIP00000045387.1;ENSONIP00000062130.1;ENSONIP00000065321.1;ENSONIP00000008394.2	ENSONIP00000004565.1	7	karyopherin subunit alpha 4 [Source:NCBI gene;Acc:100694181]	-1.91684	0.0239635	1.06769	0.782956	GO:0005737	cytoplasm	GO:0005737;GO:0006606;GO:0061608;GO:0005737;GO:0006606;GO:0061608;GO:0005737;GO:0006606;GO:0016021;GO:0061608;GO:0005737;GO:0006606;GO:0061608	cytoplasm [GO:0005737]; nuclear import signal receptor activity [GO:0061608]; protein import into nucleus [GO:0006606], cytoplasm [GO:0005737]; nuclear import signal receptor activity [GO:0061608]; protein import into nucleus [GO:0006606], cytoplasm [GO:0005737]; integral component of membrane [GO:0016021]; nuclear import signal receptor activity [GO:0061608]; protein import into nucleus [GO:0006…	K23583	8864700	9769300	6279500	13113000	4886300	4692600	5429700	4829500	0.002426	0.00267327	0.0028326	0.00303871	0.00338713	0.00246944	1	1	2	2	2	3	2	1
ENSONIP00000033253.1;ENSONIP00000067130.1;ENSONIP00000004576.1;ENSONIP00000054324.1;ENSONIP00000057273.1	ENSONIP00000033253.1	5	epoxide hydrolase 2 [Source:NCBI gene;Acc:100705182]	2.13023	0.000336341	-1.26993	0.632019	GO:0003824	catalytic activity	GO:0016787;GO:0016787;GO:0016787;GO:0016787;GO:0016787	hydrolase activity [GO:0016787], hydrolase activity [GO:0016787], hydrolase activity [GO:0016787], hydrolase activity [GO:0016787], hydrolase activity [GO:0016787]	0	10064000	9977700	10370000	10351000	24607000	19960000	21854000	20413000	0.00292956	0.00421347	0.00422155	0.00358608	0.00118643	0.00469998	4	7	7	8	8	7	6	4
ENSONIP00000004602.2;ENSONIP00000059104.1	ENSONIP00000004602.2	2	cytidine/uridine monophosphate kinase 2 [Source:NCBI gene;Acc:100712569]	nd	nd	nd	nd	0	0	0	0	K13809	nd	nd	nd	nd	nd	nd	nd	nd	nd	nd	nd	nd	0.00139609	0.000536504	1	1	0	1	1	1	0	1
ENSONIP00000004618.2;ENSONIP00000070190.1;ENSONIP00000055769.1;ENSONIP00000004617.1;ENSONIP00000044619.1;ENSONIP00000045955.1;ENSONIP00000066916.1;ENSONIP00000036012.1	ENSONIP00000004618.2	8	NAD(P) transhydrogenase, mitochondrial [Source:NCBI gene;Acc:100706113]	-1.23117	0.219547	-1.44884	0.0896358	GO:0016020	membrane	GO:0008746;GO:0016021;GO:1902600;GO:0008746;GO:0016021;GO:1902600;GO:0016021;GO:0008746;GO:0016021;GO:1902600;GO:0016021;GO:0008746;GO:0016021;GO:1902600;GO:0008746;GO:0016021;GO:1902600;GO:0008746;GO:0016021;GO:1902600	integral component of membrane [GO:0016021]; NAD(P)+ transhydrogenase activity [GO:0008746]; proton transmembrane transport [GO:1902600], integral component of membrane [GO:0016021]; NAD(P)+ transhydrogenase activity [GO:0008746]; proton transmembrane transport [GO:1902600], integral component of membrane [GO:0016021], integral component of membrane [GO:0016021]; NAD(P)+ transhydrogenase activity…	K00323	31349000	30069000	27965000	45406000	24244000	27337000	21864000	36035000	0.0219694	0.0226081	0.0201391	0.0306357	0.0181488	0.0147576	20	20	20	16	16	17	15	16
ENSONIP00000064464.1;ENSONIP00000047191.1;ENSONIP00000038483.1;ENSONIP00000004624.2;ENSONIP00000059475.1;ENSONIP00000044442.1;ENSONIP00000036897.1;ENSONIP00000059520.1	ENSONIP00000064464.1	8	CLPTM1 regulator of GABA type A receptor forward trafficking [Source:NCBI gene;Acc:100695774]	-1.10288	0.710221	-3.00139	0.058928	GO:0016020	membrane	GO:0016021;GO:0016021;GO:0016021;GO:0016021;GO:0016021;GO:0016021;GO:0016021;GO:0016021	integral component of membrane [GO:0016021], integral component of membrane [GO:0016021], integral component of membrane [GO:0016021], integral component of membrane [GO:0016021], integral component of membrane [GO:0016021], integral component of membrane [GO:0016021], integral component of membrane [GO:0016021], integral component of membrane [GO:0016021]	0	8203800	5075800	4243100	8627000	4039000	8653700	5185100	5832500	0.00193085	0.00194655	0.00122246	0.00234624	0.000486073	0.00075437	2	3	3	2	2	3	1	1
ENSONIP00000004636.2;ENSONIP00000057367.1	ENSONIP00000004636.2	2	ATP synthase membrane subunit ea [Source:ZFIN;Acc:ZDB-GENE-070928-12]	-1.14721	0.497332	-1.6827	0.101455	GO:0016020	membrane	GO:0000276;GO:0015078;GO:0015986;GO:0000276;GO:0015078;GO:0015986	mitochondrial proton-transporting ATP synthase complex, coupling factor F(o) [GO:0000276]; proton transmembrane transporter activity [GO:0015078]; ATP synthesis coupled proton transport [GO:0015986], mitochondrial proton-transporting ATP synthase complex, coupling factor F(o) [GO:0000276]; proton transmembrane transporter activity [GO:0015078]; ATP synthesis coupled proton transport [GO:0015986]	K02129	42743000	31806000	28764000	51014000	20059000	18053000	60065000	36347000	0.0517351	0.0406811	0.047081	0.0436234	0.0239383	0.0304746	5	4	5	5	5	4	4	4
ENSONIP00000004646.2;ENSONIP00000050732.1	ENSONIP00000004646.2	2	pseudouridine 5'-phosphatase [Source:ZFIN;Acc:ZDB-GENE-050522-36]	nd	nd	nd	nd	GO:0016791	phosphatase activity	GO:0016787;GO:0016787	hydrolase activity [GO:0016787], hydrolase activity [GO:0016787]	K17623	nd	nd	nd	nd	nd	nd	nd	nd	nd	nd	nd	nd	0.00111065	0.00167754	1	1	1	1	1	1	0	0
ENSONIP00000046947.1;ENSONIP00000067042.1;ENSONIP00000029933.1;ENSONIP00000035227.1;ENSONIP00000004656.2;ENSONIP00000030657.1;ENSONIP00000029714.1;ENSONIP00000054473.1;ENSONIP00000070906.1;ENSONIP00000004655.2	ENSONIP00000046947.1	10	integrin subunit beta 1 [Source:NCBI gene;Acc:100703183]	-1.40074	0.136497	nd	nd	0	0	GO:0007160;GO:0007229;GO:0008305;GO:0030027;GO:0030054;GO:0032587;GO:0038023;GO:0042470;GO:0001968;GO:0003181;GO:0007160;GO:0007229;GO:0008305;GO:0030027;GO:0030054;GO:0032587;GO:0038023;GO:0042470;GO:0046982;GO:1903672;GO:0007160;GO:0007229;GO:0008305;GO:0030027;GO:0030054;GO:0032587;GO:0038023;GO:0042470;GO:0007160;GO:0007229;GO:0008305;GO:0030027;GO:0030054;GO:0032587;GO:0038023;GO:0042470;GO:…	cell junction [GO:0030054]; integrin complex [GO:0008305]; lamellipodium [GO:0030027]; melanosome [GO:0042470]; ruffle membrane [GO:0032587]; signaling receptor activity [GO:0038023]; cell-matrix adhesion [GO:0007160]; integrin-mediated signaling pathway [GO:0007229], cell junction [GO:0030054]; integrin complex [GO:0008305]; lamellipodium [GO:0030027]; melanosome [GO:0042470]; ruffle membrane [G…	K05719	14748000	14155000	14784000	21705000	8191700	18689000	10011000	9792300	0.0025293	0.00162558	0.00239965	0.00247977	nd	nd	2	1	2	2	2	2	2	2
ENSONIP00000004662.2	ENSONIP00000004662.2	1	grainyhead like transcription factor 1 [Source:NCBI gene;Acc:100700398]	nd	nd	nd	nd	GO:0003677	DNA binding	GO:0002934;GO:0005737;GO:0008544;GO:0048839;GO:0090504	cytoplasm [GO:0005737]; desmosome organization [GO:0002934]; epiboly [GO:0090504]; epidermis development [GO:0008544]; inner ear development [GO:0048839]	K09275	nd	nd	nd	nd	nd	nd	nd	nd	nd	nd	nd	nd	0.000395169	0.00120448	0	0	0	0	0	0	0	1
ENSONIP00000004668.1	ENSONIP00000004668.1	1	14-3-3 protein beta/alpha-1 [Source:NCBI gene;Acc:100700668]	-1.09127	0.357772	1.412	0.0184442	0	0	0	0	K16197	115700000	103720000	100650000	128810000	115180000	110120000	83547000	102490000	0.0561273	0.0474077	0.0512252	0.067558	0.0790014	0.0779554	15	14	15	14	14	15	7	10
ENSONIP00000060052.1;ENSONIP00000004673.2	ENSONIP00000060052.1	2	rho GTPase-activating protein 1 [Source:NCBI gene;Acc:100697014]	1.45561	0.00121502	1.9761	0.05682	GO:0007165	signal transduction	GO:0007165;GO:0007165	signal transduction [GO:0007165], signal transduction [GO:0007165]	0	7594800	9621500	8428500	8205000	12399000	11373000	13386000	12114000	0.00164961	0.00168994	0.00213269	0.00163162	0.00392499	0.00309397	3	3	3	3	3	3	4	4
ENSONIP00000004675.2;ENSONIP00000040838.1;ENSONIP00000051021.1;ENSONIP00000070622.1	ENSONIP00000004675.2	4	calpain-1 catalytic subunit [Source:NCBI gene;Acc:100704914]	1.34491	0.157263	nd	nd	GO:0046872	metal ion binding	GO:0004198;GO:0005509;GO:0004198;GO:0005509;GO:0004198;GO:0005509;GO:0004198;GO:0005509	calcium ion binding [GO:0005509]; calcium-dependent cysteine-type endopeptidase activity [GO:0004198], calcium ion binding [GO:0005509]; calcium-dependent cysteine-type endopeptidase activity [GO:0004198], calcium ion binding [GO:0005509]; calcium-dependent cysteine-type endopeptidase activity [GO:0004198], calcium ion binding [GO:0005509]; calcium-dependent cysteine-type endopeptidase activity […	0	3274800	3000500	3759900	6409800	6385400	6454800	4286900	4990000	0.000524453	0.000491124	0.000276392	0.00148619	nd	nd	3	3	2	3	3	4	2	3
ENSONIP00000004683.2	ENSONIP00000004683.2	1	autophagy related 3 [Source:NCBI gene;Acc:336632]	-1.08394	0.862112	-1.53371	0.118959	GO:0008152	metabolic process	0	0	K08343	8202400	10512000	9657600	2860100	9482300	6988800	2774200	9568100	0.00414852	0.00215132	0.0019829	0.00269429	0.00197855	0.00160003	3	2	2	2	2	3	4	4
ENSONIP00000004691.2	ENSONIP00000004691.2	1	plasminogen receptor, C-terminal lysine transmembrane protein [Source:ZFIN;Acc:ZDB-GENE-050809-125]	1.04012	0.436139	nd	nd	GO:0016020	membrane	GO:0005887;GO:0010756	integral component of plasma membrane [GO:0005887]; positive regulation of plasminogen activation [GO:0010756]	0	170510000	143580000	142270000	148830000	161840000	165220000	153700000	148710000	0.078574	0.0555495	0.0663352	0.0496428	nd	nd	2	2	2	1	1	1	1	1
ENSONIP00000004695.2	ENSONIP00000004695.2	1	v-crk avian sarcoma virus CT10 oncogene homolog-like [Source:ZFIN;Acc:ZDB-GENE-040426-2951]	nd	nd	-1.31806	0.651919	GO:0007520	myoblast fusion	GO:0007520;GO:0072114	myoblast fusion [GO:0007520]; pronephros morphogenesis [GO:0072114]	K04438	7290600	5023000	5483000	7202400	nd	nd	nd	nd	0.00334643	0.00223242	0.00120127	0.00403906	0.00286894	0.00123527	5	4	4	3	3	4	3	0
ENSONIP00000004711.1;ENSONIP00000042652.1;ENSONIP00000057861.1;ENSONIP00000004712.2	ENSONIP00000004711.1	4	ubiquitin-protein ligase E3A [Source:NCBI gene;Acc:100698085]	-1.18362	0.200304	nd	nd	GO:0016740	transferase activity	GO:0000502;GO:0005634;GO:0005829;GO:0006511;GO:0061630;GO:0070936;GO:0000502;GO:0005634;GO:0005829;GO:0006511;GO:0061630;GO:0070936;GO:0000502;GO:0005634;GO:0005829;GO:0006511;GO:0061630;GO:0070936;GO:0000502;GO:0005634;GO:0005829;GO:0006511;GO:0061630;GO:0070936	cytosol [GO:0005829]; nucleus [GO:0005634]; proteasome complex [GO:0000502]; ubiquitin protein ligase activity [GO:0061630]; protein K48-linked ubiquitination [GO:0070936]; ubiquitin-dependent protein catabolic process [GO:0006511], cytosol [GO:0005829]; nucleus [GO:0005634]; proteasome complex [GO:0000502]; ubiquitin protein ligase activity [GO:0061630]; protein K48-linked ubiquitination [GO:007…	K10587	6256300	5277200	6192900	8282900	4721200	5992400	5508200	5752600	0.000806421	0.000746291	0.000823961	0.000954442	nd	nd	1	1	1	1	1	1	1	1
ENSONIP00000004732.1	ENSONIP00000004732.1	1	small nuclear ribonucleoprotein polypeptide A [Source:NCBI gene;Acc:100697367]	-1.38192	0.255319	1.02923	0.741877	GO:0003723	RNA binding	GO:0003723;GO:0005634;GO:0006397	nucleus [GO:0005634]; RNA binding [GO:0003723]; mRNA processing [GO:0006397]	K11091	11710000	7469200	9841300	18639000	9717300	8468600	6586100	9715800	0.00311852	0.00592312	0.00355698	0.00475688	0.00479965	0.00413172	4	2	3	4	4	4	2	4
ENSONIP00000004755.2	ENSONIP00000004755.2	1	latexin [Source:NCBI gene;Acc:102077632]	1.16805	0.752623	2.30076	0.259192	0	0	0	0	K23594	7141000	8380100	9962500	8646500	15239000	11310000	8219900	5096700	0.00496241	0.00555041	0.00711951	0.00604558	0.0182483	0.00899028	2	3	2	3	3	2	2	1
ENSONIP00000004761.2	ENSONIP00000004761.2	1	actin related protein 2/3 complex, subunit 3 [Source:ZFIN;Acc:ZDB-GENE-040625-107]	1.4879	0.113867	1.21984	0.204449	GO:0005737	cytoplasm	GO:0003779;GO:0005737;GO:0005885;GO:0034314;GO:0003779;GO:0005737;GO:0005885;GO:0034314	Arp2/3 protein complex [GO:0005885]; cytoplasm [GO:0005737]; actin binding [GO:0003779]; Arp2/3 complex-mediated actin nucleation [GO:0034314], Arp2/3 protein complex [GO:0005885]; cytoplasm [GO:0005737]; actin binding [GO:0003779]; Arp2/3 complex-mediated actin nucleation [GO:0034314]	K05756	129210000	84172000	73448000	114070000	114990000	106510000	210980000	164020000	0.106614	0.0880096	0.0828566	0.131062	0.135463	0.113715	2	2	2	2	2	2	2	2
ENSONIP00000037732.1;ENSONIP00000081437.1;ENSONIP00000040563.1;ENSONIP00000079382.1;ENSONIP00000067650.1;ENSONIP00000004787.2;ENSONIP00000048148.1;ENSONIP00000049449.1;ENSONIP00000042790.1;ENSONIP00000038672.1	ENSONIP00000037732.1	10	sarcoplasmic/endoplasmic reticulum calcium ATPase 2 [Source:NCBI gene;Acc:100710397]	nd	nd	-1.65194	0.0848176	GO:0006816	calcium ion transport	GO:0005388;GO:0005524;GO:0016021;GO:0033017;GO:0046872;GO:0005388;GO:0005524;GO:0016021;GO:0033017;GO:0046872;GO:0005388;GO:0005524;GO:0016021;GO:0033017;GO:0046872;GO:0005388;GO:0005524;GO:0016021;GO:0033017;GO:0046872;GO:0005388;GO:0005524;GO:0016021;GO:0033017;GO:0046872;GO:0005388;GO:0005524;GO:0016021;GO:0033017;GO:0046872;GO:0005388;GO:0005524;GO:0016021;GO:0033017;GO:0046872;GO:0005388;GO:…	integral component of membrane [GO:0016021]; sarcoplasmic reticulum membrane [GO:0033017]; ATP binding [GO:0005524]; metal ion binding [GO:0046872]; P-type calcium transporter activity [GO:0005388], integral component of membrane [GO:0016021]; sarcoplasmic reticulum membrane [GO:0033017]; ATP binding [GO:0005524]; metal ion binding [GO:0046872]; P-type calcium transporter activity [GO:0005388], i…	K05853	7333500	4598000	4624900	5567600	nd	nd	nd	nd	0.00102144	0.00092806	0.000875833	0.00110476	0.000530984	0.000658554	3	3	3	2	2	2	0	1
ENSONIP00000004801.2;ENSONIP00000057859.1	ENSONIP00000004801.2	2	reticulon 3 [Source:ZFIN;Acc:ZDB-GENE-030710-5]	1.18202	0.221518	1.50333	0.141783	GO:0016020	membrane	GO:0005789;GO:0016021;GO:0005789;GO:0016021	endoplasmic reticulum membrane [GO:0005789]; integral component of membrane [GO:0016021], endoplasmic reticulum membrane [GO:0005789]; integral component of membrane [GO:0016021]	K20723	16023000	21868000	15834000	20299000	20090000	18923000	28121000	20364000	0.0109267	0.0147609	0.0105015	0.0147071	0.0164338	0.0218232	5	6	5	5	5	6	4	4
ENSONIP00000004802.2	ENSONIP00000004802.2	1	A-kinase anchor protein 8-like [Source:NCBI gene;Acc:100693115]	nd	nd	nd	nd	GO:0005634	nucleus	GO:0003677;GO:0005634	nucleus [GO:0005634]; DNA binding [GO:0003677]	K15978	nd	nd	nd	nd	nd	nd	nd	nd	nd	nd	nd	nd	0.000655751	0.000586872	2	1	0	1	1	1	0	0
ENSONIP00000004807.1;ENSONIP00000004806.2;ENSONIP00000004620.2;ENSONIP00000074593.1;ENSONIP00000074500.1	ENSONIP00000004807.1	5	caspase-1-A [Source:NCBI gene;Acc:100708386]	1.31561	0.235813	-1.47945	0.238486	GO:0006508	proteolysis	GO:0004197;GO:0042981;GO:0042981;GO:0004197;GO:0042981	cysteine-type endopeptidase activity [GO:0004197]; regulation of apoptotic process [GO:0042981], regulation of apoptotic process [GO:0042981], cysteine-type endopeptidase activity [GO:0004197]; regulation of apoptotic process [GO:0042981]	K01370	46366000	26041000	21481000	37164000	36368000	31252000	57327000	47466000	0.0131432	0.0120742	0.00933309	0.0182311	0.010593	0.00724523	11	9	11	9	9	9	6	7
ENSONIP00000004821.1	ENSONIP00000004821.1	1	small nuclear ribonucleoprotein D3 polypeptide [Source:NCBI gene;Acc:100711291]	1.05334	0.656625	-1.91441	0.0117254	GO:0005634	nucleus	GO:0000387;GO:0004931;GO:0005681;GO:0098794	postsynapse [GO:0098794]; spliceosomal complex [GO:0005681]; extracellularly ATP-gated cation channel activity [GO:0004931]; spliceosomal snRNP assembly [GO:0000387]	K11088	85677000	88315000	71374000	56944000	64162000	78604000	85646000	90022000	0.0993443	0.095696	0.0898801	0.0903982	0.0511455	0.0468789	4	4	4	3	3	3	4	4
ENSONIP00000004824.1;ENSONIP00000061500.1;ENSONIP00000066819.1;ENSONIP00000037207.1;ENSONIP00000030727.1;ENSONIP00000031611.1;ENSONIP00000054479.1;ENSONIP00000055487.1;ENSONIP00000063584.1;ENSONIP00000066597.1	ENSONIP00000004824.1	10	metastasis associated 1 family member 2 [Source:NCBI gene;Acc:100700604]	-1.09706	0.673373	-2.72688	0.371691	GO:0046872	metal ion binding	GO:0003682;GO:0006355;GO:0008270;GO:0016581;GO:0043565;GO:0003682;GO:0006355;GO:0008270;GO:0016581;GO:0043565;GO:0003682;GO:0006355;GO:0008270;GO:0016581;GO:0043565;GO:0003682;GO:0006355;GO:0008270;GO:0016581;GO:0043565;GO:0003682;GO:0006355;GO:0008270;GO:0016581;GO:0043565;GO:0003682;GO:0006355;GO:0008270;GO:0016581;GO:0043565;GO:0003682;GO:0006355;GO:0008270;GO:0016581;GO:0043565;GO:0003682;GO:…	NuRD complex [GO:0016581]; chromatin binding [GO:0003682]; sequence-specific DNA binding [GO:0043565]; zinc ion binding [GO:0008270]; regulation of transcription, DNA-templated [GO:0006355], NuRD complex [GO:0016581]; chromatin binding [GO:0003682]; sequence-specific DNA binding [GO:0043565]; zinc ion binding [GO:0008270]; regulation of transcription, DNA-templated [GO:0006355], NuRD complex [GO:…	K11660	42177000	31066000	22106000	23411000	36248000	32036000	19217000	20752000	0.00548112	0.00548131	0.00643214	0.00448179	0.00344091	0.000570331	4	5	5	3	3	3	3	2
ENSONIP00000004838.1	ENSONIP00000004838.1	1	chloride intracellular channel protein 4 [Source:NCBI gene;Acc:100711562]	1.02845	0.870426	1.56559	0.0741352	GO:0016020	membrane	GO:0005254;GO:0006749;GO:0006821;GO:0034707	chloride channel complex [GO:0034707]; chloride channel activity [GO:0005254]; chloride transport [GO:0006821]; glutathione metabolic process [GO:0006749]	K05023	19372000	13116000	8432300	13444000	10072000	12367000	13434000	20038000	0.00454235	0.00556554	0.003744	0.00649309	0.00892441	0.00700157	3	2	2	2	2	2	3	2
ENSONIP00000004871.1;ENSONIP00000071143.1;ENSONIP00000049670.1;ENSONIP00000079427.1;ENSONIP00000062605.1;ENSONIP00000059928.1	ENSONIP00000004871.1	6	annexin A3 [Source:NCBI gene;Acc:100711830]	1.2756	0.218802	-2.20925	0.000202974	GO:0005509	calcium ion binding	GO:0004859;GO:0005509;GO:0005544;GO:0004859;GO:0005509;GO:0005544;GO:0004859;GO:0005509;GO:0005544;GO:0004859;GO:0005509;GO:0005544;GO:0004859;GO:0005509;GO:0005544;GO:0004859;GO:0005509;GO:0005544	calcium ion binding [GO:0005509]; calcium-dependent phospholipid binding [GO:0005544]; phospholipase inhibitor activity [GO:0004859], calcium ion binding [GO:0005509]; calcium-dependent phospholipid binding [GO:0005544]; phospholipase inhibitor activity [GO:0004859], calcium ion binding [GO:0005509]; calcium-dependent phospholipid binding [GO:0005544]; phospholipase inhibitor activity [GO:0004859…	K17089	25407000	31071000	28746000	37151000	27585000	34410000	41430000	52676000	0.024319	0.0267771	0.0266328	0.0311776	0.0127145	0.0119334	10	10	10	8	8	10	8	10
ENSONIP00000032757.1;ENSONIP00000004891.1	ENSONIP00000032757.1	2	protein AMBP [Source:NCBI gene;Acc:100689743]	nd	nd	1.24913	0.150491	GO:0004867	serine-type endopeptidase inhibitor activity	GO:0004867;GO:0005576;GO:0018298;GO:0004867;GO:0005576;GO:0018298	extracellular region [GO:0005576]; serine-type endopeptidase inhibitor activity [GO:0004867]; protein-chromophore linkage [GO:0018298], extracellular region [GO:0005576]; serine-type endopeptidase inhibitor activity [GO:0004867]; protein-chromophore linkage [GO:0018298]	K23620	22143000	16766000	24659000	16537000	nd	nd	nd	nd	0.00558452	0.00422804	0.00641938	0.00372841	0.00589051	0.00657602	1	1	1	1	1	1	0	1
ENSONIP00000057168.1;ENSONIP00000033145.1;ENSONIP00000030728.1;ENSONIP00000073190.1;ENSONIP00000004903.2	ENSONIP00000057168.1	5	ryanodine receptor 1b (skeletal) [Source:ZFIN;Acc:ZDB-GENE-070705-417]	nd	nd	nd	nd	GO:0005219	ryanodine-sensitive calcium-release channel activity	GO:0005219;GO:0005516;GO:0016021;GO:0033017;GO:0005219;GO:0005516;GO:0016021;GO:0033017;GO:0005219;GO:0005516;GO:0016021;GO:0033017;GO:0005219;GO:0005516;GO:0016021;GO:0033017;GO:0005219;GO:0005516;GO:0007224;GO:0008345;GO:0016021;GO:0031443;GO:0031444;GO:0033017;GO:0034599	integral component of membrane [GO:0016021]; sarcoplasmic reticulum membrane [GO:0033017]; calmodulin binding [GO:0005516]; ryanodine-sensitive calcium-release channel activity [GO:0005219], integral component of membrane [GO:0016021]; sarcoplasmic reticulum membrane [GO:0033017]; calmodulin binding [GO:0005516]; ryanodine-sensitive calcium-release channel activity [GO:0005219], integral componen…	K04961	nd	nd	nd	nd	3143300	2937100	6127000	4603800	nd	nd	nd	nd	0.000103806	0.000396534	1	1	1	1	1	1	1	1
ENSONIP00000078223.1;ENSONIP00000004951.2	ENSONIP00000078223.1	2	carcinoembryonic antigen-related cell adhesion molecule 5 [Source:NCBI gene;Acc:102080862]	-1.43328	0.185392	-1.34359	0.60644	0	0	GO:0016021;GO:0016021	integral component of membrane [GO:0016021], integral component of membrane [GO:0016021]	K06499	58702000	67567000	41469000	59088000	20402000	68405000	28394000	41056000	0.021045	0.0104784	0.00968204	0.0162843	0.0160505	0.00534355	9	4	5	3	3	4	3	7
ENSONIP00000004969.1	ENSONIP00000004969.1	1	putative TBT binding protein [Source:NCBI gene;Acc:100707132]	-1.09772	0.624513	2.27024	0.139407	0	0	0	0	0	181510000	138600000	198720000	112240000	137120000	136800000	171040000	129930000	0.106907	0.101062	0.153186	0.0826284	0.31479	0.188959	7	8	8	7	7	6	6	4
ENSONIP00000004986.1	ENSONIP00000004986.1	1	proteasome 20S subunit beta 4 [Source:ZFIN;Acc:ZDB-GENE-050417-333]	-1.59641	0.125976	6.19992	0.641023	GO:0005634	nucleus	GO:0004298;GO:0005634;GO:0005737;GO:0005839;GO:0051603	cytoplasm [GO:0005737]; nucleus [GO:0005634]; proteasome core complex [GO:0005839]; threonine-type endopeptidase activity [GO:0004298]; proteolysis involved in cellular protein catabolic process [GO:0051603]	K02736	29328000	21647000	17640000	20948000	9629700	27840000	10735000	7897900	0.00597361	0.00245761	0.00289968	0.00106668	0.00142155	0.0370105	4	4	4	4	4	4	3	4
ENSONIP00000005010.1;ENSONIP00000047196.1	ENSONIP00000005010.1	2	phosphoglycerate mutase 2 (muscle) [Source:ZFIN;Acc:ZDB-GENE-040116-6]	1.03338	0.671883	1.17999	0.307462	GO:0016787	hydrolase activity	GO:0004082;GO:0004619;GO:0006096;GO:0007520;GO:0016787;GO:0004082;GO:0004619;GO:0006096;GO:0016787	bisphosphoglycerate mutase activity [GO:0004082]; hydrolase activity [GO:0016787]; phosphoglycerate mutase activity [GO:0004619]; glycolytic process [GO:0006096]; myoblast fusion [GO:0007520], bisphosphoglycerate mutase activity [GO:0004082]; hydrolase activity [GO:0016787]; phosphoglycerate mutase activity [GO:0004619]; glycolytic process [GO:0006096]	K01834	73608000	122810000	88144000	80519000	87179000	96460000	92169000	101460000	0.0867421	0.132231	0.0598887	0.0879453	0.114286	0.102129	8	7	7	7	7	8	5	6
ENSONIP00000005038.1	ENSONIP00000005038.1	1	abhydrolase domain containing 14B [Source:NCBI gene;Acc:100703624]	1.91156	0.0329926	1.26865	0.242632	0	0	0	0	K13706	29711000	14811000	16254000	14764000	24940000	28745000	37291000	53423000	0.0359968	0.019581	0.0206606	0.0236995	0.0355517	0.0278415	7	5	6	7	7	6	3	5
ENSONIP00000048478.1;ENSONIP00000069792.1;ENSONIP00000055640.1;ENSONIP00000005046.2;ENSONIP00000005045.1	ENSONIP00000048478.1	5	heterogeneous nuclear ribonucleoprotein U like 1 [Source:NCBI gene;Acc:100709570]	1.49492	0.0955851	-1.20369	0.589078	GO:0005515	protein binding	GO:0005634;GO:0006396;GO:0009615;GO:0005634;GO:0006396;GO:0009615;GO:0005634;GO:0006396;GO:0009615;GO:0005634;GO:0006396;GO:0009615;GO:0005634;GO:0006396;GO:0009615	nucleus [GO:0005634]; response to virus [GO:0009615]; RNA processing [GO:0006396], nucleus [GO:0005634]; response to virus [GO:0009615]; RNA processing [GO:0006396], nucleus [GO:0005634]; response to virus [GO:0009615]; RNA processing [GO:0006396], nucleus [GO:0005634]; response to virus [GO:0009615]; RNA processing [GO:0006396], nucleus [GO:0005634]; response to virus [GO:0009615]; RNA processin…	K15047	37400000	35540000	29065000	29670000	39156000	48407000	36207000	73073000	0.0114427	0.00765356	0.00913392	0.0128091	0.0107746	0.00627266	7	9	9	10	10	10	9	10
ENSONIP00000005077.2;ENSONIP00000061408.1;ENSONIP00000051335.1;ENSONIP00000049161.1;ENSONIP00000002916.2;ENSONIP00000002917.2	ENSONIP00000005077.2	6	TAR DNA-binding protein 43 [Source:NCBI gene;Acc:100704166]	-1.33189	0.0203115	-1.86397	0.408233	GO:0003723	RNA binding	GO:0003723;GO:0005634;GO:0006397;GO:0008380;GO:0003723;GO:0005634;GO:0006397;GO:0008380;GO:0003723;GO:0005634;GO:0006397;GO:0007519;GO:0007528;GO:0007626;GO:0008380;GO:0048514;GO:0048675;GO:0003723;GO:0005634;GO:0006397;GO:0008380	nucleus [GO:0005634]; RNA binding [GO:0003723]; mRNA processing [GO:0006397]; RNA splicing [GO:0008380], nucleus [GO:0005634]; RNA binding [GO:0003723]; mRNA processing [GO:0006397]; RNA splicing [GO:0008380], nucleus [GO:0005634]; RNA binding [GO:0003723]; axon extension [GO:0048675]; blood vessel morphogenesis [GO:0048514]; locomotory behavior [GO:0007626]; mRNA processing [GO:0006397]; neuromu…	K23600	18471000	18458000	13871000	18638000	13142000	11650000	13402000	13941000	0.0148066	0.0164792	0.0131078	0.0138691	0.0119313	0.00369738	4	4	4	3	3	4	3	2
ENSONIP00000005081.1	ENSONIP00000005081.1	1	branched chain keto acid dehydrogenase E1 subunit alpha [Source:NCBI gene;Acc:100706080]	-1.14822	0.240913	1.20249	0.697301	GO:0016491	oxidoreductase activity	GO:0003863;GO:0009083	3-methyl-2-oxobutanoate dehydrogenase (2-methylpropanoyl-transferring) activity [GO:0003863]; branched-chain amino acid catabolic process [GO:0009083]	K00166	11295000	8974100	7552700	10008000	7993400	7233400	9191700	8528000	0.00191513	0.00361838	0.00299221	0.00413742	0.00260652	0.00500712	4	5	5	4	4	5	4	5
ENSONIP00000074692.1;ENSONIP00000066070.1;ENSONIP00000040549.1;ENSONIP00000005089.2	ENSONIP00000074692.1	4	N-ethylmaleimide-sensitive factor attachment protein, alpha b [Source:ZFIN;Acc:ZDB-GENE-030131-5290]	-1.1608	0.253605	-1.4342	0.248428	GO:0006886	intracellular protein transport	GO:0006886;GO:0016020;GO:0016192;GO:0006886;GO:0016020;GO:0016192;GO:0006886;GO:0016020;GO:0016192;GO:0006886;GO:0016020;GO:0016192	membrane [GO:0016020]; intracellular protein transport [GO:0006886]; vesicle-mediated transport [GO:0016192], membrane [GO:0016020]; intracellular protein transport [GO:0006886]; vesicle-mediated transport [GO:0016192], membrane [GO:0016020]; intracellular protein transport [GO:0006886]; vesicle-mediated transport [GO:0016192], membrane [GO:0016020]; intracellular protein transport [GO:0006886]; …	K15296	19964000	14872000	20842000	23281000	17906000	16799000	14537000	18779000	0.0173662	0.0155573	0.0199028	0.0207773	0.0150311	0.010629	5	4	5	4	4	4	4	4
ENSONIP00000005106.1	ENSONIP00000005106.1	1	EH domain containing 2 [Source:NCBI gene;Acc:100706612]	1.36715	0.00564859	-4.5079	0.000136962	GO:0005524	ATP binding	GO:0005509;GO:0005524;GO:0005525;GO:0005886;GO:0010008;GO:0030036;GO:0032456	endosome membrane [GO:0010008]; plasma membrane [GO:0005886]; ATP binding [GO:0005524]; calcium ion binding [GO:0005509]; GTP binding [GO:0005525]; actin cytoskeleton organization [GO:0030036]; endocytic recycling [GO:0032456]	K12469	18843000	22199000	24113000	19648000	28028000	31226000	25509000	31175000	0.00736021	0.00612991	0.00922269	0.00856086	0.00180721	0.00166155	12	10	12	12	12	11	7	11
ENSONIP00000035980.1;ENSONIP00000005114.2	ENSONIP00000035980.1	2	proteasome 26S subunit, non-ATPase 8 [Source:ZFIN;Acc:ZDB-GENE-040625-136]	-1.01792	0.971146	1.84595	0.0340714	GO:0005838	proteasome regulatory particle	GO:0005838;GO:0006508;GO:0005838;GO:0006508	proteasome regulatory particle [GO:0005838]; proteolysis [GO:0006508], proteasome regulatory particle [GO:0005838]; proteolysis [GO:0006508]	K03031	15817000	22735000	22276000	12747000	12630000	18356000	21350000	19944000	0.00817963	0.00874347	0.0152421	0.00614814	0.016403	0.0189593	3	3	3	4	4	4	3	3
ENSONIP00000005131.2;ENSONIP00000052707.1;ENSONIP00000051940.1;ENSONIP00000037554.1;ENSONIP00000005130.1	ENSONIP00000005131.2	5	suppression of tumorigenicity 14 [Source:NCBI gene;Acc:100711707]	-1.11029	0.559608	-1.40596	0.637343	GO:0016020	membrane	GO:0004252;GO:0016021;GO:0004252;GO:0016021;GO:0004252;GO:0016021;GO:0004252;GO:0016021;GO:0002009;GO:0004252;GO:0008283;GO:0008544;GO:0016021;GO:0016485	integral component of membrane [GO:0016021]; serine-type endopeptidase activity [GO:0004252], integral component of membrane [GO:0016021]; serine-type endopeptidase activity [GO:0004252], integral component of membrane [GO:0016021]; serine-type endopeptidase activity [GO:0004252], integral component of membrane [GO:0016021]; serine-type endopeptidase activity [GO:0004252], integral component of m…	K08670	3529200	4138100	3606500	5889700	4704300	3549500	3004500	4200300	0.000393079	0.00108572	0.000362594	0.00132445	0.000663642	0.000462222	1	2	1	2	2	1	1	2
ENSONIP00000046234.1;ENSONIP00000061824.1;ENSONIP00000077738.1;ENSONIP00000005144.1;ENSONIP00000078201.1	ENSONIP00000046234.1	5	heat shock protein family A (Hsp70) member 9 [Source:NCBI gene;Acc:100708580]	-1.21993	0.1832	-2.48898	0.00606059	GO:0006457	protein folding	GO:0005524;GO:0006457;GO:0030097;GO:0031101;GO:0051082;GO:0005524;GO:0006457;GO:0051082;GO:0005524;GO:0006457;GO:0051082;GO:0005524;GO:0006457;GO:0051082;GO:0005524	ATP binding [GO:0005524]; unfolded protein binding [GO:0051082]; fin regeneration [GO:0031101]; hemopoiesis [GO:0030097]; protein folding [GO:0006457], ATP binding [GO:0005524]; unfolded protein binding [GO:0051082]; protein folding [GO:0006457], ATP binding [GO:0005524]; unfolded protein binding [GO:0051082]; protein folding [GO:0006457], ATP binding [GO:0005524]; unfolded protein binding [GO:00…	K04043	32926000	29927000	24752000	39925000	21915000	23834000	28997000	29793000	0.017104	0.0196007	0.013727	0.025415	0.00753313	0.00770337	14	16	14	12	12	14	10	7
ENSONIP00000063776.1;ENSONIP00000058725.1;ENSONIP00000041460.1;ENSONIP00000035762.1;ENSONIP00000005158.2;ENSONIP00000005152.2;ENSONIP00000044109.1;ENSONIP00000043826.1;ENSONIP00000075233.1;ENSONIP00000032505.1	ENSONIP00000063776.1	10	L-rhamnose-binding lectin CSL3 [Source:NCBI gene;Acc:100704041]	nd	nd	nd	nd	GO:0030246	carbohydrate binding	GO:0030246;GO:0030246;GO:0030246;GO:0030246;GO:0030246;GO:0030246;GO:0030246;GO:0030246	carbohydrate binding [GO:0030246], carbohydrate binding [GO:0030246], carbohydrate binding [GO:0030246], carbohydrate binding [GO:0030246], carbohydrate binding [GO:0030246], carbohydrate binding [GO:0030246], carbohydrate binding [GO:0030246], carbohydrate binding [GO:0030246]	0	4806400	18498000	6995700	12728000	nd	nd	nd	nd	0.000987332	0.0020855	0.00154551	0.00394007	nd	nd	2	1	2	2	2	2	0	0
ENSONIP00000034664.1;ENSONIP00000005154.1;ENSONIP00000063148.1;ENSONIP00000068457.1;ENSONIP00000056764.1	ENSONIP00000034664.1	5	ubiquitin-like modifier-activating enzyme 1 [Source:NCBI gene;Acc:100702014]	-1.42943	0.274613	1.02152	0.694346	GO:0008641	ubiquitin-like modifier activating enzyme activity	GO:0008641;GO:0016567;GO:0008641;GO:0016021;GO:0016567;GO:0005524;GO:0008641;GO:0016567;GO:0005524;GO:0008641;GO:0016567;GO:0008641;GO:0016567	ubiquitin-like modifier activating enzyme activity [GO:0008641]; protein ubiquitination [GO:0016567], integral component of membrane [GO:0016021]; ubiquitin-like modifier activating enzyme activity [GO:0008641]; protein ubiquitination [GO:0016567], ATP binding [GO:0005524]; ubiquitin-like modifier activating enzyme activity [GO:0008641]; protein ubiquitination [GO:0016567], ATP binding [GO:000552…	K03178	9067200	4454800	7168100	9199800	5902600	5790900	1896500	7320300	0.000979446	0.000361788	0.000500069	0.000933784	0.000716667	0.00070073	3	3	2	1	1	2	1	2
ENSONIP00000053804.1;ENSONIP00000038451.1;ENSONIP00000005199.2;ENSONIP00000062010.1;ENSONIP00000059677.1;ENSONIP00000070069.1;ENSONIP00000081512.1	ENSONIP00000053804.1	7	katanin p60 ATPase-containing subunit A-like 2 [Source:NCBI gene;Acc:100693338]	1.65667	0.0633008	1.33685	0.454026	GO:0016887	ATP hydrolysis activity	GO:0000922;GO:0005524;GO:0005737;GO:0005874;GO:0008017;GO:0008568;GO:0016853;GO:0000922;GO:0005524;GO:0005737;GO:0005874;GO:0008017;GO:0008568;GO:0016021;GO:0016853;GO:0000922;GO:0005524;GO:0005737;GO:0005874;GO:0008017;GO:0008568;GO:0016853;GO:0000922;GO:0005524;GO:0005737;GO:0005874;GO:0008017;GO:0008568;GO:0016853;GO:0000922;GO:0005524;GO:0005737;GO:0005874;GO:0008017;GO:0008568;GO:0016853;GO:…	cytoplasm [GO:0005737]; microtubule [GO:0005874]; spindle pole [GO:0000922]; ATP binding [GO:0005524]; isomerase activity [GO:0016853]; microtubule binding [GO:0008017]; microtubule-severing ATPase activity [GO:0008568], cytoplasm [GO:0005737]; integral component of membrane [GO:0016021]; microtubule [GO:0005874]; spindle pole [GO:0000922]; ATP binding [GO:0005524]; isomerase activity [GO:0016853…	K07767	39084000	31883000	32058000	44711000	43281000	43857000	83040000	74572000	0.00896093	0.00730909	0.00758719	0.00916367	0.00847417	0.0135978	1	1	1	1	1	1	1	1
ENSONIP00000005221.1	ENSONIP00000005221.1	1	alpha-2-antiplasmin [Source:NCBI gene;Acc:100697028]	nd	nd	nd	nd	GO:0005615	extracellular space	GO:0004867;GO:0005615	extracellular space [GO:0005615]; serine-type endopeptidase inhibitor activity [GO:0004867]	K03983	nd	nd	nd	nd	nd	nd	nd	nd	nd	nd	nd	nd	0.00675155	0.00307773	1	0	0	1	1	0	0	0
ENSONIP00000031355.1;ENSONIP00000005243.2;ENSONIP00000071755.1;ENSONIP00000066111.1;ENSONIP00000062102.1;ENSONIP00000048789.1;ENSONIP00000040204.1;ENSONIP00000037709.1;ENSONIP00000033044.1;ENSONIP00000048850.1	ENSONIP00000031355.1	10	aminopeptidase Ey [Source:NCBI gene;Acc:102079959]	2.61636	0.140245	nd	nd	GO:0008237	metallopeptidase activity	#N/A	#N/A	#N/A	4187400	651420	0	4931500	7117500	6735800	5628200	6081200	0.000406302	5.72088e-05	0	0.000427748	nd	nd	1	1	1	1	1	1	1	1
ENSONIP00000005248.2	ENSONIP00000005248.2	1	0	1.59865	0.0494292	3.49229	0.0174418	GO:0042981	regulation of apoptotic process	GO:0006954;GO:0042981;GO:0045087	inflammatory response [GO:0006954]; innate immune response [GO:0045087]; regulation of apoptotic process [GO:0042981]	K12799	6878300	3818800	3269400	5064400	6864400	5902400	9079900	8577100	0.00307392	0.00568356	0.00571702	0.00811431	0.0159587	0.0234846	1	2	3	3	3	3	2	2
ENSONIP00000005309.2;ENSONIP00000019152.2;ENSONIP00000037601.1	ENSONIP00000005309.2	3	alpha-2-macroglobulin [Source:NCBI gene;Acc:100699086]	-1.10183	0.646489	4.78663	0.0942948	GO:0005576	extracellular region	GO:0004867;GO:0005615;GO:0004867;GO:0005615	extracellular space [GO:0005615]; serine-type endopeptidase inhibitor activity [GO:0004867], extracellular space [GO:0005615]; serine-type endopeptidase inhibitor activity [GO:0004867]	K23593	32199000	38204000	75953000	33591000	40051000	78539000	26714000	18012000	0.000548843	0.00123183	0.00269541	0.00125479	0.00976167	0.00395411	1	4	5	2	2	3	1	2
ENSONIP00000005314.1	ENSONIP00000005314.1	1	myosin light chain 1, skeletal muscle isoform [Source:NCBI gene;Acc:100696264]	-1.67008	0.273075	1.91609	0.0700676	GO:0005509	calcium ion binding	GO:0005509;GO:0007519	calcium ion binding [GO:0005509]; skeletal muscle tissue development [GO:0007519]	K05738	124740000	241170000	396370000	361600000	192040000	205970000	236840000	38101000	0.0812323	0.173013	0.250206	0.273101	0.345004	0.399927	10	12	12	10	10	12	11	7
ENSONIP00000005315.2;ENSONIP00000023849.2	ENSONIP00000005315.2	2	serine and arginine rich splicing factor 3a [Source:ZFIN;Acc:ZDB-GENE-030616-631]	-1.10179	0.613043	-1.50886	0.00344072	GO:0003723	RNA binding	GO:0003723	RNA binding [GO:0003723]	K12892	96746000	58120000	58386000	57662000	54756000	75735000	48545000	66850000	0.0503704	0.050516	0.0438982	0.0582061	0.0325897	0.0346764	7	7	7	8	8	8	6	5
ENSONIP00000005318.2;ENSONIP00000005319.2;ENSONIP00000060629.1;ENSONIP00000069151.1;ENSONIP00000075501.1;ENSONIP00000068602.1	ENSONIP00000005318.2	6	lectin, mannose-binding 2 [Source:ZFIN;Acc:ZDB-GENE-070209-149]	-1.49178	0.0482775	-2.67766	0.282797	GO:0016020	membrane	GO:0016021;GO:0016021;GO:0016021;GO:0016021;GO:0016021;GO:0016021	integral component of membrane [GO:0016021], integral component of membrane [GO:0016021], integral component of membrane [GO:0016021], integral component of membrane [GO:0016021], integral component of membrane [GO:0016021], integral component of membrane [GO:0016021]	K10082	17392000	14812000	15859000	20988000	12171000	15524000	8023800	10569000	0.0072521	0.00441143	0.00614254	0.0083446	0.00367592	0.0012072	3	2	3	2	2	3	1	2
ENSONIP00000063644.1;ENSONIP00000048245.1;ENSONIP00000005367.2;ENSONIP00000052356.1	ENSONIP00000063644.1	4	GTPase activating protein (SH3 domain) binding protein 1 [Source:ZFIN;Acc:ZDB-GENE-030131-7452]	-1.54217	0.06985	3.20744	0.444125	GO:0003676	nucleic acid binding	GO:0003723;GO:0010494;GO:0045087;GO:0003723;GO:0003723;GO:0010494;GO:0045087;GO:0003730;GO:0010494;GO:0045087	cytoplasmic stress granule [GO:0010494]; RNA binding [GO:0003723]; innate immune response [GO:0045087], RNA binding [GO:0003723], cytoplasmic stress granule [GO:0010494]; RNA binding [GO:0003723]; innate immune response [GO:0045087], cytoplasmic stress granule [GO:0010494]; mRNA 3'-UTR binding [GO:0003730]; innate immune response [GO:0045087]	K17265	9485600	10779000	9741200	17971000	5658300	8097900	7760400	9593400	0.000681862	0.000561496	0.000680661	0.00298544	0.001068	0.00680539	4	5	4	4	4	5	2	4
ENSONIP00000005415.2	ENSONIP00000005415.2	1	GM2 ganglioside activator [Source:NCBI gene;Acc:100699750]	nd	nd	1.3364	0.247157	GO:0008047	enzyme activator activity	GO:0006689;GO:0008047	enzyme activator activity [GO:0008047]; ganglioside catabolic process [GO:0006689]	K12383	3582800	7275500	4662400	9857300	nd	nd	nd	nd	0.00493441	0.0101082	0.00353607	0.0112222	0.00993571	0.00997725	2	2	1	1	1	1	0	1
ENSONIP00000028524.1;ENSONIP00000029422.1;ENSONIP00000005426.1;ENSONIP00000070901.1;ENSONIP00000000662.2	ENSONIP00000028524.1	5	transmembrane p24 trafficking protein 9 [Source:NCBI gene;Acc:102080269]	1.2176	0.350423	-1.1045	0.996218	0	0	GO:0005789;GO:0016021;GO:0005789;GO:0016021;GO:0005789;GO:0016021	endoplasmic reticulum membrane [GO:0005789]; integral component of membrane [GO:0016021], endoplasmic reticulum membrane [GO:0005789]; integral component of membrane [GO:0016021], endoplasmic reticulum membrane [GO:0005789]; integral component of membrane [GO:0016021]	K20346	38025000	27232000	29482000	16720000	27917000	27870000	33645000	46281000	0.0244214	0.0212232	0.020204	0.00669822	0.0144376	0.0184039	5	3	4	3	3	5	2	4
ENSONIP00000069754.1;ENSONIP00000069055.1;ENSONIP00000067363.1;ENSONIP00000070843.1;ENSONIP00000077819.1;ENSONIP00000005458.1;ENSONIP00000072227.1;ENSONIP00000048064.1;ENSONIP00000064299.1;ENSONIP00000045136.1	ENSONIP00000069754.1	10	adaptor protein, phosphotyrosine interacting with PH domain and leucine zipper 1 [Source:NCBI gene;Acc:100691276]	1.03992	0.803606	-1.53785	0.574244	0	0	GO:0001726;GO:0005634;GO:0007049;GO:0031901;GO:0042802;GO:0045335;GO:0007049;GO:0042995;GO:0001726;GO:0005634;GO:0007049;GO:0031901;GO:0045335;GO:0001726;GO:0005634;GO:0007049;GO:0031901;GO:0045335;GO:0007049;GO:0042995;GO:0001726;GO:0005634;GO:0007049;GO:0031901;GO:0042802;GO:0045335;GO:0007049;GO:0042995;GO:0001726;GO:0005634;GO:0007049;GO:0031901;GO:0045335;	early endosome membrane [GO:0031901]; nucleus [GO:0005634]; phagocytic vesicle [GO:0045335]; ruffle [GO:0001726]; identical protein binding [GO:0042802]; cell cycle [GO:0007049], cell projection [GO:0042995]; cell cycle [GO:0007049], early endosome membrane [GO:0031901]; nucleus [GO:0005634]; phagocytic vesicle [GO:0045335]; ruffle [GO:0001726]; cell cycle [GO:0007049], early endosome membrane [G…	K08733	10823000	8380000	9457900	15307000	13257000	10567000	8343300	13556000	0.00170951	0.00272825	0.000721493	0.00413679	0.0018905	0.00113191	1	2	4	1	1	2	1	1
ENSONIP00000068897.1;ENSONIP00000005466.2;ENSONIP00000065954.1;ENSONIP00000080464.1;ENSONIP00000036462.1;ENSONIP00000005465.1;ENSONIP00000032191.1	ENSONIP00000068897.1	7	myosin IB [Source:NCBI gene;Acc:100710837]	nd	nd	nd	nd	GO:0016459	myosin complex	GO:0003774;GO:0003779;GO:0005524;GO:0016459;GO:0003774;GO:0003779;GO:0005524;GO:0016459;GO:0003774;GO:0003779;GO:0005524;GO:0016459;GO:0003774;GO:0003779;GO:0005524;GO:0016459;GO:0003774;GO:0003779;GO:0005524;GO:0016459;GO:0003774;GO:0003779;GO:0005524;GO:0016459;GO:0003774;GO:0003779;GO:0005524;GO:0016459	myosin complex [GO:0016459]; actin binding [GO:0003779]; ATP binding [GO:0005524]; motor activity [GO:0003774], myosin complex [GO:0016459]; actin binding [GO:0003779]; ATP binding [GO:0005524]; motor activity [GO:0003774], myosin complex [GO:0016459]; actin binding [GO:0003779]; ATP binding [GO:0005524]; motor activity [GO:0003774], myosin complex [GO:0016459]; actin binding [GO:0003779]; ATP bi…	K10356	4116700	3652400	4129100	4241700	nd	nd	nd	nd	0.000295552	0.000278045	0.00032372	0.000253517	nd	nd	2	2	1	1	1	1	0	2
ENSONIP00000005484.2;ENSONIP00000044578.1;ENSONIP00000028720.1;ENSONIP00000033697.1;ENSONIP00000028490.1;ENSONIP00000078249.1;ENSONIP00000039903.1;ENSONIP00000037020.1;ENSONIP00000043073.1	ENSONIP00000005484.2	9	filamin B [Source:HGNC Symbol;Acc:HGNC:3755]	-1.03197	0.727004	1.27925	0.35509	GO:0003779	actin binding	GO:0030036;GO:0030154;GO:0051015;GO:0030036;GO:0030154;GO:0051015;GO:0030036;GO:0030154;GO:0051015;GO:0030036;GO:0030154;GO:0051015;GO:0030036;GO:0030154;GO:0051015;GO:0030036;GO:0030154;GO:0051015;GO:0030036;GO:0030154;GO:0051015;GO:0030036;GO:0030154;GO:0051015	actin filament binding [GO:0051015]; actin cytoskeleton organization [GO:0030036]; cell differentiation [GO:0030154], actin filament binding [GO:0051015]; actin cytoskeleton organization [GO:0030036]; cell differentiation [GO:0030154], actin filament binding [GO:0051015]; actin cytoskeleton organization [GO:0030036]; cell differentiation [GO:0030154], actin filament binding [GO:0051015]; actin cy…	K04437	39319000	33592000	33728000	42781000	38070000	34565000	28421000	43735000	0.00427971	0.00387313	0.00362666	0.00457922	0.00604996	0.00441347	26	23	23	22	22	23	19	18
ENSONIP00000047758.1;ENSONIP00000042267.1;ENSONIP00000005505.1;ENSONIP00000005506.2	ENSONIP00000047758.1	4	fibronectin [Source:NCBI gene;Acc:100689834]	-2.37969	0.0399088	-22.0979	0.000160114	GO:0005576	extracellular region	GO:0001757;GO:0002042;GO:0003128;GO:0003146;GO:0003319;GO:0005178;GO:0005576;GO:0005614;GO:0006953;GO:0008201;GO:0008360;GO:0021591;GO:0030325;GO:0045198;GO:0048703;GO:0060956;GO:0070309;GO:0098609;GO:0005576;GO:0006953;GO:0007155;GO:0008201;GO:0008360;GO:0005576;GO:0006953;GO:0007155;GO:0008201;GO:0008360;GO:0005576;GO:0006953;GO:0007155;GO:0008201;GO:0008360	extracellular region [GO:0005576]; interstitial matrix [GO:0005614]; heparin binding [GO:0008201]; integrin binding [GO:0005178]; acute-phase response [GO:0006953]; adrenal gland development [GO:0030325]; cardioblast migration to the midline involved in heart rudiment formation [GO:0003319]; cell migration involved in sprouting angiogenesis [GO:0002042]; cell-cell adhesion [GO:0098609]; embryonic…	K05717	5631700	13579000	13449000	17356000	4069900	2997900	6206100	7743800	0.000953124	0.00139696	0.00169724	0.00173747	6.41265e-05	6.67636e-05	6	7	7	4	4	2	2	6
ENSONIP00000080561.1;ENSONIP00000005526.2	ENSONIP00000080561.1	2	complement C1q subcomponent subunit C [Source:NCBI gene;Acc:100692629]	nd	nd	nd	nd	GO:0005515	protein binding	;GO:0005576	, extracellular region [GO:0005576]	K03988	9251900	5140600	10605000	8954100	nd	nd	nd	nd	0.00384968	0.0021952	0.00455492	0.00333058	nd	nd	1	1	1	0	0	1	0	1
ENSONIP00000005543.1;ENSONIP00000065240.1;ENSONIP00000032405.1;ENSONIP00000072082.1;ENSONIP00000053243.1;ENSONIP00000027519.1;ENSONIP00000074628.1;ENSONIP00000036704.1;ENSONIP00000032813.1;ENSONIP00000032297.1	ENSONIP00000005543.1	10	aspartyl-tRNA synthetase 1 [Source:NCBI gene;Acc:100703883]	-1.12011	0.502751	-1.02566	0.872339	GO:0006422	aspartyl-tRNA aminoacylation	GO:0003676;GO:0004815;GO:0005524;GO:0005737;GO:0006422;GO:0003676;GO:0004815;GO:0005524;GO:0005737;GO:0006422;GO:0003676;GO:0004815;GO:0005524;GO:0005737;GO:0006422;GO:0003676;GO:0004815;GO:0005524;GO:0005737;GO:0006422;GO:0003676;GO:0004815;GO:0005524;GO:0005737;GO:0006422;GO:0003676;GO:0004815;GO:0005524;GO:0005737;GO:0006422;GO:0003676;GO:0004815;GO:0005524;GO:0005737;GO:0006422;GO:0003676;GO:…	cytoplasm [GO:0005737]; aspartate-tRNA ligase activity [GO:0004815]; ATP binding [GO:0005524]; nucleic acid binding [GO:0003676]; aspartyl-tRNA aminoacylation [GO:0006422], cytoplasm [GO:0005737]; aspartate-tRNA ligase activity [GO:0004815]; ATP binding [GO:0005524]; nucleic acid binding [GO:0003676]; aspartyl-tRNA aminoacylation [GO:0006422], cytoplasm [GO:0005737]; aspartate-tRNA ligase activit…	K22503	45680000	29175000	31538000	46103000	34721000	39390000	29450000	32583000	0.0155795	0.0140311	0.0119766	0.0152765	0.0172829	0.0104376	18	17	18	14	14	15	8	16
ENSONIP00000032641.1;ENSONIP00000005579.2;ENSONIP00000074108.1;ENSONIP00000036209.1;ENSONIP00000057170.1	ENSONIP00000032641.1	5	plastin 3 (T isoform) [Source:ZFIN;Acc:ZDB-GENE-040718-10]	1.00771	0.882259	-1.37072	0.0171365	GO:0051017	actin filament bundle assembly	GO:0005509;GO:0051015;GO:0051017;GO:0051015;GO:0051017;GO:0005509;GO:0051015;GO:0051017;GO:0051015;GO:0051017;GO:0051015;GO:0051017	actin filament binding [GO:0051015]; calcium ion binding [GO:0005509]; actin filament bundle assembly [GO:0051017], actin filament binding [GO:0051015]; actin filament bundle assembly [GO:0051017], actin filament binding [GO:0051015]; calcium ion binding [GO:0005509]; actin filament bundle assembly [GO:0051017], actin filament binding [GO:0051015]; actin filament bundle assembly [GO:0051017], act…	K17336	52936000	47954000	46705000	60394000	50736000	52533000	49078000	57246000	0.0131651	0.0130754	0.0130141	0.0162301	0.00964438	0.0105948	8	8	8	8	8	7	7	8
ENSONIP00000005626.2;ENSONIP00000075406.1	ENSONIP00000005626.2	2	anterior gradient 1 [Source:ZFIN;Acc:ZDB-GENE-030131-7249]	1.2715	0.870962	-6.40207	0.0013369	GO:0031101	fin regeneration	;GO:0031101	, fin regeneration [GO:0031101]	K20357	18602000	16547000	10668000	9657800	6413100	11992000	14412000	37719000	0.0120141	0.00887056	0.00737415	0.00537648	0.00127188	0.00135502	4	3	3	2	2	3	2	2
ENSONIP00000005658.2	ENSONIP00000005658.2	1	0	nd	nd	nd	nd	GO:0016020	membrane	GO:0005509;GO:0005886;GO:0007156;GO:0016021	integral component of membrane [GO:0016021]; plasma membrane [GO:0005886]; calcium ion binding [GO:0005509]; homophilic cell adhesion via plasma membrane adhesion molecules [GO:0007156]	K05689	23172000	20253000	5334000	5875200	nd	nd	nd	nd	0.00436071	0.00381099	0.00103461	0.00100621	nd	nd	1	1	1	1	1	0	0	1
ENSONIP00000047885.1;ENSONIP00000077587.1;ENSONIP00000071869.1;ENSONIP00000005673.2;ENSONIP00000055425.1;ENSONIP00000037843.1;ENSONIP00000054615.1;ENSONIP00000045474.1;ENSONIP00000062310.1	ENSONIP00000047885.1	9	insulin like growth factor 2 mRNA binding protein 3 [Source:NCBI gene;Acc:100702462]	-1.47172	0.00383341	-6.08421	0.00105442	GO:0003676	nucleic acid binding	GO:0003723;GO:0005634;GO:0051028;GO:0003723;GO:0005634;GO:0003723;GO:0005634;GO:0051028;GO:0003723;GO:0005634;GO:0051028;GO:0003723;GO:0005634;GO:0051028;GO:0003723;GO:0005634;GO:0051028;GO:0003723;GO:0005634;GO:0051028;GO:0003723;GO:0005634;GO:0051028;GO:0003723;GO:0005634;GO:0051028	nucleus [GO:0005634]; RNA binding [GO:0003723]; mRNA transport [GO:0051028], nucleus [GO:0005634]; RNA binding [GO:0003723], nucleus [GO:0005634]; RNA binding [GO:0003723]; mRNA transport [GO:0051028], nucleus [GO:0005634]; RNA binding [GO:0003723]; mRNA transport [GO:0051028], nucleus [GO:0005634]; RNA binding [GO:0003723]; mRNA transport [GO:0051028], nucleus [GO:0005634]; RNA binding [GO:00037…	K13197	38147000	36056000	33000000	40247000	21958000	29866000	23380000	24985000	0.01443	0.0194998	0.0241874	0.0172398	0.00341821	0.00277462	7	6	6	5	5	5	3	3
ENSONIP00000059845.1;ENSONIP00000005674.2;ENSONIP00000021108.2	ENSONIP00000059845.1	3	0	1.23788	0.192257	1.14735	0.979272	GO:0007155	cell adhesion	GO:0005509;GO:0005886;GO:0007156;GO:0016021;GO:0005509;GO:0005886;GO:0007156;GO:0016021	integral component of membrane [GO:0016021]; plasma membrane [GO:0005886]; calcium ion binding [GO:0005509]; homophilic cell adhesion via plasma membrane adhesion molecules [GO:0007156], integral component of membrane [GO:0016021]; plasma membrane [GO:0005886]; calcium ion binding [GO:0005509]; homophilic cell adhesion via plasma membrane adhesion molecules [GO:0007156]	K05689	399280000	236820000	383880000	250100000	405830000	453850000	380340000	332190000	0.0238751	0.0167899	0.025004	0.0244189	0.0396969	0.0119844	5	7	8	8	8	9	7	6
ENSONIP00000035307.1;ENSONIP00000005684.2;ENSONIP00000075034.1;ENSONIP00000005686.2	ENSONIP00000035307.1	4	poly [ADP-ribose] polymerase 14 [Source:NCBI gene;Acc:100704951]	nd	nd	nd	nd	GO:0003950	NAD+ ADP-ribosyltransferase activity	GO:0003950;GO:0003950;GO:0003950;GO:0003950	NAD+ ADP-ribosyltransferase activity [GO:0003950], NAD+ ADP-ribosyltransferase activity [GO:0003950], NAD+ ADP-ribosyltransferase activity [GO:0003950], NAD+ ADP-ribosyltransferase activity [GO:0003950]	K15261	nd	nd	nd	nd	3917600	4554800	4907300	2021700	nd	nd	nd	nd	0.000109178	3.47899e-05	0	0	1	1	1	1	1	1
ENSONIP00000005730.2;ENSONIP00000005726.2;ENSONIP00000036047.1;ENSONIP00000074203.1;ENSONIP00000060638.1;ENSONIP00000044905.1;ENSONIP00000065488.1;ENSONIP00000060995.1;ENSONIP00000029573.1;ENSONIP00000033213.1;ENSONIP00000005729.2;ENSONIP00000070361.1;ENSONIP00000045599.1;ENSONIP00000080166.1;ENSONIP00000072308.1;ENSONIP00000026653.2;ENSONIP00000062182.1;ENSONIP00000048388.1;ENSONIP00000046893.1;…	ENSONIP00000005730.2	40	0	nd	nd	nd	nd	0	0	0	0	0	nd	nd	nd	nd	nd	nd	nd	nd	nd	nd	nd	nd	0.00455507	0.00238814	1	1	1	1	1	1	0	0
ENSONIP00000005750.2;ENSONIP00000064848.1	ENSONIP00000005750.2	2	proteasome 20S subunit beta 6 [Source:ZFIN;Acc:ZDB-GENE-990415-216]	1.08286	0.816124	1.16589	0.287506	GO:0005634	nucleus	GO:0004298;GO:0005634;GO:0005737;GO:0005839;GO:0051603;GO:0004298;GO:0005634;GO:0005737;GO:0005839;GO:0016021;GO:0051603	cytoplasm [GO:0005737]; nucleus [GO:0005634]; proteasome core complex [GO:0005839]; threonine-type endopeptidase activity [GO:0004298]; proteolysis involved in cellular protein catabolic process [GO:0051603], cytoplasm [GO:0005737]; integral component of membrane [GO:0016021]; nucleus [GO:0005634]; proteasome core complex [GO:0005839]; threonine-type endopeptidase activity [GO:0004298]; proteolys…	K02738	6631400	5962800	5205100	8677700	4887400	11130000	6306500	6347100	0.00405926	0.00435474	0.00431465	0.00315177	0.00421498	0.0050424	3	2	2	1	1	1	2	1
ENSONIP00000066989.1;ENSONIP00000005766.2;ENSONIP00000005765.2;ENSONIP00000063344.1	ENSONIP00000066989.1	4	dihydrolipoamide branched chain transacylase E2 [Source:ZFIN;Acc:ZDB-GENE-050320-85]	nd	nd	-2.5556	0.0182094	GO:0016746	acyltransferase activity	GO:0005759;GO:0016746;GO:0005759;GO:0016746;GO:0005759;GO:0016746;GO:0005759;GO:0016746	mitochondrial matrix [GO:0005759]; acyltransferase activity [GO:0016746], mitochondrial matrix [GO:0005759]; acyltransferase activity [GO:0016746], mitochondrial matrix [GO:0005759]; acyltransferase activity [GO:0016746], mitochondrial matrix [GO:0005759]; acyltransferase activity [GO:0016746]	K09699	4522800	6387400	4899800	0	nd	nd	nd	nd	0.000788403	0.000802275	0.000955167	0.000521683	0.000340604	0.000259554	1	2	1	0	0	2	1	1
ENSONIP00000005778.2	ENSONIP00000005778.2	1	0	-1.03013	0.831754	nd	nd	GO:0005515	protein binding	0	0	K06823	5269100	5533700	4310600	6750600	6380300	4805600	5831400	4207200	0.000965867	0.000756076	0.000906124	0.000666387	nd	nd	2	2	2	2	2	2	1	1
ENSONIP00000005779.2;ENSONIP00000049192.1	ENSONIP00000005779.2	2	chromobox protein homolog 3 [Source:NCBI gene;Acc:100694248]	-1.09251	0.573352	-1.99887	0.0912244	GO:0005634	nucleus	GO:0000791;GO:0005634;GO:0045892;GO:0000791;GO:0005634;GO:0045892	euchromatin [GO:0000791]; nucleus [GO:0005634]; negative regulation of transcription, DNA-templated [GO:0045892], euchromatin [GO:0000791]; nucleus [GO:0005634]; negative regulation of transcription, DNA-templated [GO:0045892]	K11586	58848000	48068000	35915000	43336000	45937000	54847000	30851000	38768000	0.070996	0.0698479	0.0570371	0.0391516	0.0351685	0.0241231	6	5	5	4	4	4	2	6
ENSONIP00000005828.1;ENSONIP00000031072.1;ENSONIP00000037484.1;ENSONIP00000052406.1;ENSONIP00000040544.1;ENSONIP00000005829.2;ENSONIP00000039684.1;ENSONIP00000041321.1;ENSONIP00000066681.1	ENSONIP00000005828.1	9	periostin [Source:NCBI gene;Acc:100695303]	-1.29434	0.421429	-14.0395	0.084528	GO:0007155	cell adhesion	;GO:0007155;GO:0007155;	, cell adhesion [GO:0007155], , cell adhesion [GO:0007155],	K24790	8177300	19998000	20713000	15428000	11913000	11880000	8037400	17860000	0.00204836	0.00687181	0.00712173	0.00544082	0.000584889	0.000180194	6	8	8	6	6	5	3	6
ENSONIP00000017898.2;ENSONIP00000005860.1	ENSONIP00000017898.2	2	granzyme K [Source:NCBI gene;Acc:100695499]	-2.51035	0.0148219	nd	nd	GO:0016787	hydrolase activity	GO:0004252;GO:0005615;GO:0004252;GO:0005615	extracellular space [GO:0005615]; serine-type endopeptidase activity [GO:0004252], extracellular space [GO:0005615]; serine-type endopeptidase activity [GO:0004252]	K01352	51086000	79028000	72005000	36736000	23133000	28164000	12251000	31600000	0.0300503	0.0431817	0.0378489	0.0226375	nd	nd	4	5	5	5	5	4	2	4
ENSONIP00000044203.1;ENSONIP00000080370.1;ENSONIP00000027062.1;ENSONIP00000005887.2	ENSONIP00000044203.1	4	endophilin-A2 [Source:NCBI gene;Acc:100704272]	-1.17336	0.58415	nd	nd	GO:0005737	cytoplasm	GO:0005737;GO:0008289;GO:0016020;GO:0005737;GO:0008289;GO:0016020;GO:0005737;GO:0008289;GO:0016020;GO:0005737;GO:0008289;GO:0016020	cytoplasm [GO:0005737]; membrane [GO:0016020]; lipid binding [GO:0008289], cytoplasm [GO:0005737]; membrane [GO:0016020]; lipid binding [GO:0008289], cytoplasm [GO:0005737]; membrane [GO:0016020]; lipid binding [GO:0008289], cytoplasm [GO:0005737]; membrane [GO:0016020]; lipid binding [GO:0008289]	K11247	8050500	5235500	5403600	11601000	7800500	6949100	3268000	7797700	0.0017574	0.00133058	0.0013874	0.00266579	nd	nd	2	2	2	2	2	2	1	2
ENSONIP00000005912.2;ENSONIP00000077119.1	ENSONIP00000005912.2	2	syntaxin 12 [Source:ZFIN;Acc:ZDB-GENE-040625-11]	-1.61267	0.205503	-1.36065	0.578023	GO:0016020	membrane	GO:0005484;GO:0006886;GO:0016021;GO:0016192	integral component of membrane [GO:0016021]; SNAP receptor activity [GO:0005484]; intracellular protein transport [GO:0006886]; vesicle-mediated transport [GO:0016192]	K13813	6012500	7924200	7236400	17059000	6764900	8274100	2844900	5823400	0.00306196	0.00848725	0.00820522	0.0128164	0.00624671	0.00572211	1	3	3	3	3	1	1	1
ENSONIP00000045335.1;ENSONIP00000005942.2;ENSONIP00000043116.1;ENSONIP00000046645.1;ENSONIP00000076048.1	ENSONIP00000045335.1	5	SAC1 like phosphatidylinositide phosphatase a [Source:NCBI gene;Acc:558940]	nd	nd	nd	nd	GO:0016791	phosphatase activity	GO:0016021;GO:0016791;GO:0016021;GO:0016791;GO:0016021;GO:0016791;GO:0016021;GO:0016791;GO:0016021;GO:0016791	integral component of membrane [GO:0016021]; phosphatase activity [GO:0016791], integral component of membrane [GO:0016021]; phosphatase activity [GO:0016791], integral component of membrane [GO:0016021]; phosphatase activity [GO:0016791], integral component of membrane [GO:0016021]; phosphatase activity [GO:0016791], integral component of membrane [GO:0016021]; phosphatase activity [GO:0016791]	K21797	8724400	7319400	12409000	12233000	nd	nd	nd	nd	0.00136858	0.00115043	0.00114745	0.00175257	nd	nd	3	2	3	2	2	0	2	2
ENSONIP00000005944.2	ENSONIP00000005944.2	1	N-acetylneuraminate pyruvate lyase (dihydrodipicolinate synthase) [Source:NCBI gene;Acc:100148292]	1.6795	0.0274405	1.58364	0.374022	GO:0016829	lyase activity	GO:0008700	4-hydroxy-2-oxoglutarate aldolase activity [GO:0008700]	K01639	4862000	4179700	2862100	5341300	6653500	5360300	9328400	7620900	0.00253662	0.00218037	0.00154129	0.00249104	0.00243236	0.0044955	1	1	1	1	1	1	1	1
ENSONIP00000005948.2;ENSONIP00000005949.2	ENSONIP00000005948.2	2	SH3-domain GRB2-like endophilin B1a [Source:ZFIN;Acc:ZDB-GENE-050417-89]	1.1354	0.322916	-1.01906	0.834919	GO:0005737	cytoplasm	GO:0000139;GO:0005741;GO:0006915;GO:0000139;GO:0005741;GO:0006915	Golgi membrane [GO:0000139]; mitochondrial outer membrane [GO:0005741]; apoptotic process [GO:0006915], Golgi membrane [GO:0000139]; mitochondrial outer membrane [GO:0005741]; apoptotic process [GO:0006915]	K11248	6088900	5584000	4554300	6481300	5666800	5434600	6942900	7739000	0.00413175	0.00334956	0.00300403	0.0040796	0.00526363	0.00188263	3	2	2	2	2	2	1	2
ENSONIP00000005953.2	ENSONIP00000005953.2	1	0	-1.04984	0.674778	1.18913	0.432689	GO:0005576	extracellular region	GO:0005576;GO:0006508	extracellular region [GO:0005576]; proteolysis [GO:0006508]	K01324	3789600	2275500	28047000	13073000	14439000	15997000	4297200	10212000	0.00263182	0.000693586	0.014239	0.00497928	0.00893306	0.0044706	4	1	4	4	4	4	2	3
ENSONIP00000079265.1;ENSONIP00000005955.2	ENSONIP00000079265.1	2	glutathione S-transferase A [Source:NCBI gene;Acc:100689761]	nd	nd	12.1267	0.0254825	0	0	GO:0006749;GO:0006749;GO:0006749;GO:0006749	glutathione metabolic process [GO:0006749], glutathione metabolic process [GO:0006749], glutathione metabolic process [GO:0006749], glutathione metabolic process [GO:0006749]	K00799	10418000	9950800	16333000	20040000	nd	nd	nd	nd	0.0098728	0.00838891	0.0199266	0.0196268	0.118589	0.231965	3	3	3	3	3	3	0	1
ENSONIP00000005958.2;ENSONIP00000080799.1;ENSONIP00000062260.1	ENSONIP00000005958.2	3	0	nd	nd	nd	nd	0	0	0	0	0	nd	nd	nd	nd	10434000	5452900	6431100	4664100	nd	nd	nd	nd	0.00303304	0.00240364	1	1	1	1	1	1	1	1
ENSONIP00000068201.1;ENSONIP00000005977.2;ENSONIP00000047170.1	ENSONIP00000068201.1	3	integrin-linked kinase [Source:ZFIN;Acc:ZDB-GENE-040426-1435]	1.17305	0.551726	-2.51056	0.356406	GO:0005515	protein binding	GO:0004672;GO:0005524;GO:0005925;GO:0030017;GO:0030027;GO:0004672;GO:0005524;GO:0004672;GO:0005524;GO:0005925;GO:0030017;GO:0030027	focal adhesion [GO:0005925]; lamellipodium [GO:0030027]; sarcomere [GO:0030017]; ATP binding [GO:0005524]; protein kinase activity [GO:0004672], ATP binding [GO:0005524]; protein kinase activity [GO:0004672], focal adhesion [GO:0005925]; lamellipodium [GO:0030027]; sarcomere [GO:0030017]; ATP binding [GO:0005524]; protein kinase activity [GO:0004672]	K06272	9173900	6487000	7228500	5967800	8836500	7882800	5142700	11989000	0.00124016	0.00228739	0.00159089	0.00210236	0.00116778	0.000270309	1	2	1	1	1	1	2	1
ENSONIP00000049536.1;ENSONIP00000006011.2;ENSONIP00000007140.2;ENSONIP00000074695.1;ENSONIP00000016376.1;ENSONIP00000076029.1	ENSONIP00000049536.1	6	erythrocyte band 7 integral membrane protein [Source:NCBI gene;Acc:100702455]	1.40902	0.0156375	-1.59664	0.294983	GO:0005886	plasma membrane	GO:0005886;GO:0016021;GO:0005886;GO:0016021	integral component of membrane [GO:0016021]; plasma membrane [GO:0005886], integral component of membrane [GO:0016021]; plasma membrane [GO:0005886]	K17286	27642000	22610000	26998000	31706000	33535000	35509000	37471000	47006000	0.0315351	0.0247859	0.0308697	0.0350814	0.014215	0.0240755	4	4	4	3	3	3	1	2
ENSONIP00000006056.2;ENSONIP00000006055.2;ENSONIP00000035785.1;ENSONIP00000028443.1;ENSONIP00000065657.1;ENSONIP00000058612.1;ENSONIP00000074379.1	ENSONIP00000006056.2	7	ladderlectin-like [Source:NCBI gene;Acc:100707134]	-1.08062	0.74833	nd	nd	0	0	GO:0016021;	integral component of membrane [GO:0016021], ,	0	5562900	4438100	8445900	9929000	5604400	10678000	3924200	6052400	0.00243363	0.00158791	0.00116171	0.00255205	nd	nd	2	2	2	2	2	2	1	2
ENSONIP00000006057.2;ENSONIP00000056013.1;ENSONIP00000050573.1;ENSONIP00000063993.1;ENSONIP00000034847.1;ENSONIP00000047291.1;ENSONIP00000012826.2;ENSONIP00000079504.1;ENSONIP00000048863.1;ENSONIP00000048623.1;ENSONIP00000077433.1;ENSONIP00000052860.1;ENSONIP00000038591.1;ENSONIP00000064086.1;ENSONIP00000040733.1;ENSONIP00000067549.1;ENSONIP00000077716.1;ENSONIP00000045795.1	ENSONIP00000006057.2	18	mitogen-activated protein kinase kinase 2a [Source:ZFIN;Acc:ZDB-GENE-041027-1]	1.32043	0.135554	-1.34428	0.582046	GO:0000166	nucleotide binding	GO:0004674;GO:0005524;GO:0004674;GO:0005524;GO:0004674;GO:0005524;GO:0004674;GO:0005524;GO:0004674;GO:0005524	ATP binding [GO:0005524]; protein serine/threonine kinase activity [GO:0004674], ATP binding [GO:0005524]; protein serine/threonine kinase activity [GO:0004674], ATP binding [GO:0005524]; protein serine/threonine kinase activity [GO:0004674], ATP binding [GO:0005524]; protein serine/threonine kinase activity [GO:0004674], ATP binding [GO:0005524]; protein serine/threonine kinase activity [GO:0004…	K04369	24842000	16773000	18281000	23158000	25329000	21023000	25807000	37508000	0.00719256	0.00505009	0.00547403	0.00594301	0.00208849	0.00671164	5	5	6	5	5	6	5	5
ENSONIP00000006085.2;ENSONIP00000006084.2;ENSONIP00000079370.1;ENSONIP00000057493.1	ENSONIP00000006085.2	4	chaperonin containing TCP1 subunit 8 [Source:NCBI gene;Acc:100704076]	-1.21256	0.235156	-1.16317	0.16529	GO:0000166	nucleotide binding	GO:0005524;GO:0005737;GO:0006457;GO:0051082;GO:0005524;GO:0005737;GO:0006457;GO:0035095;GO:0051082;GO:0005524;GO:0005737;GO:0006457;GO:0051082;GO:0005524;GO:0005737;GO:0006457;GO:0051082	cytoplasm [GO:0005737]; ATP binding [GO:0005524]; unfolded protein binding [GO:0051082]; protein folding [GO:0006457], cytoplasm [GO:0005737]; ATP binding [GO:0005524]; unfolded protein binding [GO:0051082]; behavioral response to nicotine [GO:0035095]; protein folding [GO:0006457], cytoplasm [GO:0005737]; ATP binding [GO:0005524]; unfolded protein binding [GO:0051082]; protein folding [GO:000645…	K09500	55270000	38115000	38778000	58467000	38139000	32468000	46154000	40452000	0.0327765	0.0266077	0.0262362	0.0301263	0.0263262	0.0234285	18	16	19	16	16	15	10	14
ENSONIP00000060624.1;ENSONIP00000006086.1;ENSONIP00000068595.1;ENSONIP00000074544.1;ENSONIP00000073058.1;ENSONIP00000067434.1	ENSONIP00000060624.1	6	acyl-CoA dehydrogenase very long chain [Source:NCBI gene;Acc:100703037]	1.05024	0.632169	-1.70084	0.000538965	GO:0003995	acyl-CoA dehydrogenase activity	GO:0003995;GO:0016021;GO:0050660;GO:0003995;GO:0050660;GO:0003995;GO:0050660;GO:0003995;GO:0050660;GO:0060322;GO:0003995;GO:0050660;GO:0003995;GO:0050660	integral component of membrane [GO:0016021]; acyl-CoA dehydrogenase activity [GO:0003995]; flavin adenine dinucleotide binding [GO:0050660], acyl-CoA dehydrogenase activity [GO:0003995]; flavin adenine dinucleotide binding [GO:0050660], acyl-CoA dehydrogenase activity [GO:0003995]; flavin adenine dinucleotide binding [GO:0050660], acyl-CoA dehydrogenase activity [GO:0003995]; flavin adenine dinuc…	K09479	18517000	18562000	17146000	20003000	15651000	20409000	19688000	22209000	0.00662225	0.00668117	0.00620135	0.00578868	0.00372111	0.00371447	12	12	13	10	10	12	7	11
ENSONIP00000006112.2	ENSONIP00000006112.2	1	0	1.52706	0.0120115	-1.01621	0.864895	GO:0003723	RNA binding	GO:0003723	RNA binding [GO:0003723]	K12890	6833600	8459900	9755100	10231000	15223000	10899000	14684000	13068000	0.00140592	0.00646278	0.00686764	0.00409184	0.00312822	0.00613569	2	1	3	2	2	2	2	2
ENSONIP00000029179.1;ENSONIP00000006128.2;ENSONIP00000044229.1;ENSONIP00000064742.1	ENSONIP00000029179.1	4	ring finger protein 20 [Source:NCBI gene;Acc:100697597]	nd	nd	nd	nd	GO:0010390	histone monoubiquitination	GO:0004842;GO:0005634;GO:0010390;GO:0046872;GO:0004842;GO:0005634;GO:0010390;GO:0046872;GO:0004842;GO:0005634;GO:0010390;GO:0046872;GO:0004842;GO:0005634;GO:0010390;GO:0046872;GO:0004842;GO:0005634;GO:0010390;GO:0046872;GO:0004842;GO:0005634;GO:0010390;GO:0046872	nucleus [GO:0005634]; metal ion binding [GO:0046872]; ubiquitin-protein transferase activity [GO:0004842]; histone monoubiquitination [GO:0010390], nucleus [GO:0005634]; metal ion binding [GO:0046872]; ubiquitin-protein transferase activity [GO:0004842]; histone monoubiquitination [GO:0010390], nucleus [GO:0005634]; metal ion binding [GO:0046872]; ubiquitin-protein transferase activity [GO:000484…	K10696	nd	nd	nd	nd	nd	nd	nd	nd	nd	nd	nd	nd	0.0006504	0.000102618	1	0	0	0	0	1	0	0
ENSONIP00000006133.2;ENSONIP00000038530.1	ENSONIP00000006133.2	2	ribosomal protein L23a [Source:ZFIN;Acc:ZDB-GENE-030131-7479]	1.00591	0.953931	-1.08731	0.309218	GO:0003735	structural constituent of ribosome	GO:0003735;GO:0005840;GO:0006412;GO:0003735;GO:0005840;GO:0006412;GO:0031016;GO:0051726	ribosome [GO:0005840]; structural constituent of ribosome [GO:0003735]; translation [GO:0006412], ribosome [GO:0005840]; structural constituent of ribosome [GO:0003735]; pancreas development [GO:0031016]; regulation of cell cycle [GO:0051726]; translation [GO:0006412]	K02893	150340000	110500000	116630000	152460000	143630000	132680000	105250000	151500000	0.127118	0.0975671	0.110901	0.127225	0.106924	0.105899	9	9	9	7	7	8	7	8
ENSONIP00000066366.1;ENSONIP00000041210.1;ENSONIP00000006137.1;ENSONIP00000049347.1;ENSONIP00000042668.1	ENSONIP00000066366.1	5	pre-mRNA processing factor 19 [Source:NCBI gene;Acc:100701724]	1.01063	0.869568	1.10373	0.539958	GO:0000974	Prp19 complex	GO:0004842;GO:0005681;GO:0006397;GO:0008380;GO:0000398;GO:0000974;GO:0005654;GO:0005681;GO:0005737;GO:0005811;GO:0005819;GO:0006281;GO:0061630;GO:0070534;GO:0000398;GO:0000974;GO:0005654;GO:0005681;GO:0005737;GO:0005811;GO:0005819;GO:0006281;GO:0061630;GO:0070534;GO:0000398;GO:0000974;GO:0005654;GO:0005681;GO:0005737;GO:0005811;GO:0005819;GO:0006281;GO:0061630;GO:0070534;GO:0000398;GO:0000974;GO:…	spliceosomal complex [GO:0005681]; ubiquitin-protein transferase activity [GO:0004842]; mRNA processing [GO:0006397]; RNA splicing [GO:0008380], cytoplasm [GO:0005737]; lipid droplet [GO:0005811]; nucleoplasm [GO:0005654]; Prp19 complex [GO:0000974]; spindle [GO:0005819]; spliceosomal complex [GO:0005681]; ubiquitin protein ligase activity [GO:0061630]; DNA repair [GO:0006281]; mRNA splicing, via…	K23954	21762000	22073000	16481000	26117000	20014000	19902000	22747000	24689000	0.0158297	0.0138087	0.0130629	0.0178643	0.0148198	0.0186041	7	5	7	5	5	4	3	5
ENSONIP00000006143.2;ENSONIP00000071971.1;ENSONIP00000032024.1;ENSONIP00000034216.1;ENSONIP00000077520.1;ENSONIP00000052276.1;ENSONIP00000072274.1;ENSONIP00000079579.1	ENSONIP00000006143.2	8	V-type proton ATPase 116 kDa subunit a [Source:NCBI gene;Acc:100698400]	-1.2094	0.236763	-1.72225	0.216829	GO:0016020	membrane	GO:0015078;GO:0016021;GO:0033179;GO:0000220;GO:0015078;GO:0016021;GO:0000220;GO:0015078;GO:0016021;GO:0000220;GO:0015078;GO:0016021;GO:0000220;GO:0015078;GO:0016021;GO:0000220;GO:0015078;GO:0016021;GO:0000220;GO:0015078;GO:0016021;GO:0000220;GO:0015078;GO:0016021;GO:0000220;GO:0015078;GO:0016021	integral component of membrane [GO:0016021]; proton-transporting V-type ATPase, V0 domain [GO:0033179]; proton transmembrane transporter activity [GO:0015078], integral component of membrane [GO:0016021]; vacuolar proton-transporting V-type ATPase, V0 domain [GO:0000220]; proton transmembrane transporter activity [GO:0015078], integral component of membrane [GO:0016021]; vacuolar proton-transport…	K02154	9158400	9842500	8758500	10885000	6694100	7057200	6164000	12038000	0.00302994	0.00167072	0.0015348	0.00281669	0.000997085	0.00163091	2	1	1	2	2	2	2	1
ENSONIP00000006149.2;ENSONIP00000006150.2;ENSONIP00000044796.1;A_TRINITY_DN104175_c0_g1_i1_i1.p1;B_TRINITY_DN54275_c0_g1_i2_i1.p1;C_TRINITY_DN1215284_c0_g1_i1_i1.p1;B_TRINITY_DN54275_c0_g1_i1_i1.p1	ENSONIP00000006149.2	7	dynein cytoplasmic 1 heavy chain 1 [Source:NCBI gene;Acc:100700433]	-1.13228	0.20694	1.02648	0.937849	GO:0000166	nucleotide binding	GO:0005524;GO:0005737;GO:0005524;GO:0005737;GO:0005874;GO:0007018;GO:0008569;GO:0030286;GO:0005524;GO:0005737;GO:0005874;GO:0007018;GO:0008569;GO:0030286	cytoplasm [GO:0005737]; ATP binding [GO:0005524], cytoplasm [GO:0005737]; dynein complex [GO:0030286]; microtubule [GO:0005874]; ATP binding [GO:0005524]; ATP-dependent microtubule motor activity, minus-end-directed [GO:0008569]; microtubule-based movement [GO:0007018], cytoplasm [GO:0005737]; dynein complex [GO:0030286]; microtubule [GO:0005874]; ATP binding [GO:0005524]; ATP-dependent microtubu…	K10413	34786000	35178000	39738000	45194000	38401000	34558000	28269000	35572000	0.00279299	0.00272714	0.0027754	0.00298065	0.00245393	0.00333348	41	39	39	38	38	37	26	33
ENSONIP00000053434.1;ENSONIP00000006155.2	ENSONIP00000053434.1	2	glyoxylate reductase/hydroxypyruvate reductase a [Source:ZFIN;Acc:ZDB-GENE-040724-230]	nd	nd	nd	nd	GO:0051287	NAD binding	GO:0016616;GO:0051287;GO:0016616;GO:0051287	NAD binding [GO:0051287]; oxidoreductase activity, acting on the CH-OH group of donors, NAD or NADP as acceptor [GO:0016616], NAD binding [GO:0051287]; oxidoreductase activity, acting on the CH-OH group of donors, NAD or NADP as acceptor [GO:0016616]	K00049	nd	nd	nd	nd	2691800	4244800	3021500	4024000	nd	nd	nd	nd	0.00105405	0.000500968	1	2	2	1	1	2	1	1
ENSONIP00000074683.1;ENSONIP00000055374.1;ENSONIP00000006160.2;ENSONIP00000061427.1;ENSONIP00000048588.1;ENSONIP00000044393.1	ENSONIP00000074683.1	6	lysine (K)-specific demethylase 1a [Source:ZFIN;Acc:ZDB-GENE-030131-7828]	nd	nd	-2.61741	0.0416647	GO:0034720	histone H3-K4 demethylation	GO:0005634;GO:0006355;GO:0016491;GO:0034720;GO:0050660;GO:0005634;GO:0006355;GO:0016491;GO:0034720;GO:0050660;GO:0005634;GO:0006355;GO:0016491;GO:0034720;GO:0050660;GO:0005634;GO:0006355;GO:0016491;GO:0034720;GO:0050660;GO:0005634;GO:0006355;GO:0016491;GO:0034720;GO:0050660;GO:0005634;GO:0006355;GO:0016491;GO:0034720;GO:0050660	nucleus [GO:0005634]; flavin adenine dinucleotide binding [GO:0050660]; oxidoreductase activity [GO:0016491]; histone H3-K4 demethylation [GO:0034720]; regulation of transcription, DNA-templated [GO:0006355], nucleus [GO:0005634]; flavin adenine dinucleotide binding [GO:0050660]; oxidoreductase activity [GO:0016491]; histone H3-K4 demethylation [GO:0034720]; regulation of transcription, DNA-templ…	K11450	3583500	4410300	3602400	3411300	nd	nd	nd	nd	0.000898966	0.000940467	0.00086851	0.00069319	0.00036776	0.000281955	2	2	2	0	0	1	0	0
ENSONIP00000006200.1;ENSONIP00000006201.2;ENSONIP00000072670.1	ENSONIP00000006200.1	3	complement factor B [Source:NCBI gene;Acc:100707990]	1.07254	0.632777	1.49847	0.516635	GO:0005576	extracellular region	GO:0004252;GO:0005615;GO:0006956;GO:0045087;GO:0004252;GO:0005615;GO:0006956;GO:0045087;GO:0004252;GO:0005615;GO:0006956;GO:0045087	extracellular space [GO:0005615]; serine-type endopeptidase activity [GO:0004252]; complement activation [GO:0006956]; innate immune response [GO:0045087], extracellular space [GO:0005615]; serine-type endopeptidase activity [GO:0004252]; complement activation [GO:0006956]; innate immune response [GO:0045087], extracellular space [GO:0005615]; serine-type endopeptidase activity [GO:0004252]; comp…	K01335	55942000	60302000	77280000	64670000	90902000	59406000	65343000	61272000	0.0182932	0.0243809	0.0282844	0.0206133	0.0465695	0.0220393	17	16	17	17	17	16	15	14
ENSONIP00000006202.1;ENSONIP00000076560.1;ENSONIP00000078571.1;ENSONIP00000061809.1;ENSONIP00000050656.1	ENSONIP00000006202.1	5	flap structure-specific endonuclease 1 [Source:NCBI gene;Acc:100696838]	nd	nd	nd	nd	GO:0046872	metal ion binding	GO:0000287;GO:0003677;GO:0005654;GO:0005730;GO:0005739;GO:0006260;GO:0006284;GO:0008409;GO:0017108;GO:0043137;GO:0000287;GO:0003677;GO:0005654;GO:0005730;GO:0005739;GO:0006260;GO:0006284;GO:0008409;GO:0017108;GO:0043137;GO:0000287;GO:0003677;GO:0005654;GO:0005730;GO:0005739;GO:0006260;GO:0006284;GO:0008409;GO:0017108;GO:0043137;GO:0000287;GO:0003677;GO:0005654;GO:0005730;GO:0005739;GO:0006260;GO:…	mitochondrion [GO:0005739]; nucleolus [GO:0005730]; nucleoplasm [GO:0005654]; 5'-3' exonuclease activity [GO:0008409]; 5'-flap endonuclease activity [GO:0017108]; DNA binding [GO:0003677]; magnesium ion binding [GO:0000287]; base-excision repair [GO:0006284]; DNA replication [GO:0006260]; DNA replication, removal of RNA primer [GO:0043137], mitochondrion [GO:0005739]; nucleolus [GO:0005730]; nucl…	K04799	7321800	3579200	7811200	5782500	nd	nd	nd	nd	0.00304629	0.00189864	0.00305618	0.00160443	nd	nd	2	2	2	0	0	1	1	1
ENSONIP00000006228.2;ENSONIP00000076382.1;ENSONIP00000030043.1;ENSONIP00000031493.1	ENSONIP00000006228.2	4	eukaryotic translation termination factor 1a [Source:ZFIN;Acc:ZDB-GENE-080218-14]	1.22216	0.124923	1.5213	0.0880424	GO:0005737	cytoplasm	GO:0000184;GO:0003747;GO:0005737;GO:0000184;GO:0003747;GO:0005737;GO:0000184;GO:0003747;GO:0005737;GO:0000184;GO:0003747;GO:0005737	cytoplasm [GO:0005737]; translation release factor activity [GO:0003747]; nuclear-transcribed mRNA catabolic process, nonsense-mediated decay [GO:0000184], cytoplasm [GO:0005737]; translation release factor activity [GO:0003747]; nuclear-transcribed mRNA catabolic process, nonsense-mediated decay [GO:0000184], cytoplasm [GO:0005737]; translation release factor activity [GO:0003747]; nuclear-trans…	K03265	12623000	14032000	13601000	16726000	17484000	13549000	20577000	18031000	0.0025996	0.00291783	0.00272154	0.00597688	0.00514612	0.00566717	3	3	3	3	3	3	3	3
ENSONIP00000006232.2;ENSONIP00000050155.1;ENSONIP00000079001.1;ENSONIP00000027266.1;ENSONIP00000045273.1;ENSONIP00000045225.1;ENSONIP00000033823.1;ENSONIP00000050377.1;ENSONIP00000042383.1	ENSONIP00000006232.2	9	dihydrolipoamide S-acetyltransferase (E2 component of pyruvate dehydrogenase complex) [Source:ZFIN;Acc:ZDB-GENE-030131-2921]	-1.22436	0.362384	1.10239	0.344367	GO:0045254	pyruvate dehydrogenase complex	GO:0004742;GO:0005759;GO:0006090;GO:0045254;GO:0004742;GO:0005759;GO:0006090;GO:0045254;GO:0004742;GO:0005759;GO:0006090;GO:0045254;GO:0004742;GO:0005759;GO:0006090;GO:0045254;GO:0004742;GO:0005759;GO:0006090;GO:0045254;GO:0004742;GO:0005759;GO:0006090;GO:0045254;GO:0004742;GO:0005759;GO:0006090;GO:0045254;GO:0004742;GO:0005759;GO:0006090;GO:0045254;GO:0004742;GO:0005759;GO:0006090;GO:0045254	mitochondrial matrix [GO:0005759]; pyruvate dehydrogenase complex [GO:0045254]; dihydrolipoyllysine-residue acetyltransferase activity [GO:0004742]; pyruvate metabolic process [GO:0006090], mitochondrial matrix [GO:0005759]; pyruvate dehydrogenase complex [GO:0045254]; dihydrolipoyllysine-residue acetyltransferase activity [GO:0004742]; pyruvate metabolic process [GO:0006090], mitochondrial matri…	K00627	32037000	32218000	31720000	58818000	27216000	30419000	33789000	35004000	0.0126826	0.0173326	0.0172421	0.0204541	0.0184726	0.0188495	8	11	11	10	10	9	7	8
ENSONIP00000006256.2;ENSONIP00000047302.1;ENSONIP00000060865.1;ENSONIP00000027205.1;ENSONIP00000006255.2;ENSONIP00000044242.1;ENSONIP00000031756.1;ENSONIP00000052067.1	ENSONIP00000006256.2	8	diaphanous related formin 1 [Source:HGNC Symbol;Acc:HGNC:2876]	-1.00954	0.833486	-1.82748	0.222742	GO:0003779	actin binding	GO:0003779;GO:0030041;GO:0031267;GO:0003779;GO:0030041;GO:0031267;GO:0003779;GO:0030041;GO:0031267;GO:0003779;GO:0030041;GO:0031267;GO:0003779;GO:0030041;GO:0031267;GO:0003779;GO:0016021;GO:0030041;GO:0031267;GO:0003779;GO:0030041;GO:0031267;GO:0003779;GO:0030041;GO:0031267;GO:0003779;GO:0030041;GO:0031267;GO:0003779;GO:0030041;GO:0031267	actin binding [GO:0003779]; small GTPase binding [GO:0031267]; actin filament polymerization [GO:0030041], actin binding [GO:0003779]; small GTPase binding [GO:0031267]; actin filament polymerization [GO:0030041], actin binding [GO:0003779]; small GTPase binding [GO:0031267]; actin filament polymerization [GO:0030041], actin binding [GO:0003779]; small GTPase binding [GO:0031267]; actin filament …	K05740	12711000	11515000	12033000	12315000	9879900	13622000	10209000	14404000	0.000815143	0.000868143	0.000744628	0.000463743	0.000502564	0.000288596	4	4	4	4	4	4	2	3
ENSONIP00000006271.2;ENSONIP00000036572.1;ENSONIP00000028936.1;ENSONIP00000066903.1;ENSONIP00000059633.1;ENSONIP00000038144.1;ENSONIP00000077757.1;ENSONIP00000049170.1;ENSONIP00000065144.1;ENSONIP00000036050.1	ENSONIP00000006271.2	10	glycogen synthase kinase 3 alpha a [Source:ZFIN;Acc:ZDB-GENE-060503-796]	1.00672	0.818314	29.7391	0.124586	GO:0000166	nucleotide binding	GO:0005524;GO:0050321;GO:0004674;GO:0005524;GO:0050321;GO:0004674;GO:0005524;GO:0050321;GO:0004674;GO:0005524;GO:0050321;GO:0004674;GO:0005524;GO:0050321;GO:0004674;GO:0005524;GO:0050321	ATP binding [GO:0005524]; tau-protein kinase activity [GO:0050321], ATP binding [GO:0005524]; protein serine/threonine kinase activity [GO:0004674]; tau-protein kinase activity [GO:0050321], ATP binding [GO:0005524]; protein serine/threonine kinase activity [GO:0004674]; tau-protein kinase activity [GO:0050321], ATP binding [GO:0005524]; protein serine/threonine kinase activity [GO:0004674]; tau-…	K08822	24082000	20007000	18881000	20696000	13408000	25250000	14220000	31350000	0.00127901	0.00105369	0.00101175	0.0009826	0.0138285	0.0505131	1	1	1	2	2	2	1	1
ENSONIP00000006279.1;ENSONIP00000030329.1	ENSONIP00000006279.1	2	B cell receptor associated protein 29 [Source:NCBI gene;Acc:100703417]	-1.11964	0.910345	nd	nd	GO:0016020	membrane	GO:0005789;GO:0006886;GO:0006888;GO:0016021;GO:0070973;GO:0005789;GO:0006886;GO:0006888;GO:0016021;GO:0070973	endoplasmic reticulum membrane [GO:0005789]; integral component of membrane [GO:0016021]; endoplasmic reticulum to Golgi vesicle-mediated transport [GO:0006888]; intracellular protein transport [GO:0006886]; protein localization to endoplasmic reticulum exit site [GO:0070973], endoplasmic reticulum membrane [GO:0005789]; integral component of membrane [GO:0016021]; endoplasmic reticulum to Golgi …	0	7961600	10803000	8323400	21838000	11239000	9375800	10085000	12998000	0.00468916	0.00604467	0.00734031	0.00442847	nd	nd	2	2	3	2	2	3	2	2
ENSONIP00000006285.2;ENSONIP00000006286.2	ENSONIP00000006285.2	2	0	nd	nd	-5.55941	0.212427	GO:0016020	membrane	GO:0005201;GO:0005581;GO:0005604;GO:0016020;GO:0005201;GO:0005581;GO:0005604;GO:0016020	basement membrane [GO:0005604]; collagen trimer [GO:0005581]; membrane [GO:0016020]; extracellular matrix structural constituent [GO:0005201], basement membrane [GO:0005604]; collagen trimer [GO:0005581]; membrane [GO:0016020]; extracellular matrix structural constituent [GO:0005201]	K06237	1902400	22924000	38480000	38300000	nd	nd	nd	nd	0.000774563	0.00360945	0.00489639	0.00196515	0.000176045	0.000835354	4	5	5	2	2	2	0	0
ENSONIP00000006287.2;ENSONIP00000064953.1;ENSONIP00000069326.1;ENSONIP00000031212.1;ENSONIP00000054372.1;ENSONIP00000044343.1;ENSONIP00000053489.1;ENSONIP00000075702.1;ENSONIP00000043266.1;ENSONIP00000036258.1	ENSONIP00000006287.2	10	dedicator of cytokinesis 2 [Source:HGNC Symbol;Acc:HGNC:2988]	1.18409	0.452771	2.11592	0.265645	GO:0005737	cytoplasm	GO:0005085;GO:0005737;GO:0007264;GO:0030036;GO:0005085;GO:0005737;GO:0007264;GO:0030036;GO:0005085;GO:0005737;GO:0007264;GO:0030036;GO:0005085;GO:0005737;GO:0007264;GO:0030036;GO:0005085;GO:0005737;GO:0007264;GO:0030036;GO:0005085;GO:0005737;GO:0007264;GO:0030036;GO:0005085;GO:0005737;GO:0007264;GO:0030036;GO:0005085;GO:0005737;GO:0007264;GO:0030036;GO:0005085;GO:0005737;GO:0007264;GO:0030036;GO:…	cytoplasm [GO:0005737]; guanyl-nucleotide exchange factor activity [GO:0005085]; actin cytoskeleton organization [GO:0030036]; small GTPase mediated signal transduction [GO:0007264], cytoplasm [GO:0005737]; guanyl-nucleotide exchange factor activity [GO:0005085]; actin cytoskeleton organization [GO:0030036]; small GTPase mediated signal transduction [GO:0007264], cytoplasm [GO:0005737]; guanyl-nu…	K12367	6802000	7301900	5329000	4585000	9331600	5997300	4796400	8314000	0.000467809	0.000471288	0.000117686	7.59132e-05	0.000869686	0.00032866	6	5	4	6	6	4	4	5
ENSONIP00000006330.2;ENSONIP00000006322.1;ENSONIP00000020771.2;ENSONIP00000006321.2;ENSONIP00000026681.2;ENSONIP00000061569.1;ENSONIP00000006323.2;ENSONIP00000007884.2;ENSONIP00000006329.2;ENSONIP00000031048.1	ENSONIP00000006330.2	10	immune-associated nucleotide-binding protein 9-like [Source:NCBI gene;Acc:100708033]	-1.36672	0.0104149	nd	nd	GO:0000166	nucleotide binding	GO:0005525;GO:0005525;GO:0005525;GO:0005525;GO:0005525	GTP binding [GO:0005525], GTP binding [GO:0005525], GTP binding [GO:0005525], GTP binding [GO:0005525], GTP binding [GO:0005525]	0	6724200	7231500	6243900	8282800	5896700	5295800	5220200	4427300	0.00237451	0.002746	0.00211327	0.00329783	nd	nd	1	1	1	1	1	1	1	2
ENSONIP00000061390.1;ENSONIP00000006332.2;ENSONIP00000020772.2;ENSONIP00000010107.2	ENSONIP00000061390.1	4	GTPase IMAP family member 7-like [Source:NCBI gene;Acc:112841629]	1.06393	0.905043	nd	nd	GO:0005525	GTP binding	GO:0005525;GO:0005525;GO:0005525	GTP binding [GO:0005525], GTP binding [GO:0005525], GTP binding [GO:0005525]	0	19060000	21301000	17896000	34013000	20556000	20094000	41255000	16264000	0.00889461	0.00910761	0.00851035	0.0139664	nd	nd	2	2	2	2	2	2	2	1
ENSONIP00000048063.1;ENSONIP00000006333.1;ENSONIP00000020775.1;ENSONIP00000006334.1;ENSONIP00000022688.2;ENSONIP00000009239.1	ENSONIP00000048063.1	6	GTPase IMAP family member 7-like [Source:NCBI gene;Acc:100707234]	-1.13117	0.836804	nd	nd	GO:0005525	GTP binding	GO:0005525;GO:0005525	GTP binding [GO:0005525], GTP binding [GO:0005525]	0	5137300	10987000	9983500	17846000	7738100	8130900	14387000	8600800	0.00541061	0.00775443	0.00737582	0.0118642	nd	nd	2	2	2	2	2	2	2	2
ENSONIP00000006441.2	ENSONIP00000006441.2	1	cathepsin C [Source:ZFIN;Acc:ZDB-GENE-030619-9]	1.12871	0.480987	1.16216	0.97845	GO:0016787	hydrolase activity	GO:0005764;GO:0008234;GO:0008239	lysosome [GO:0005764]; cysteine-type peptidase activity [GO:0008234]; dipeptidyl-peptidase activity [GO:0008239]	K01275	59386000	45046000	42799000	29194000	41886000	42899000	48459000	65889000	0.0153576	0.0112324	0.0110623	0.00816124	0.00570998	0.0209113	2	2	2	3	3	2	3	3
ENSONIP00000006452.2;ENSONIP00000010048.2;ENSONIP00000034177.1;ENSONIP00000048620.1;ENSONIP00000018902.2;ENSONIP00000070027.1;ENSONIP00000027690.1;ENSONIP00000050020.1;ENSONIP00000036202.1;ENSONIP00000053453.1;ENSONIP00000081179.1;ENSONIP00000046231.1;ENSONIP00000079734.1;ENSONIP00000049605.1;ENSONIP00000042333.1;ENSONIP00000011469.2;ENSONIP00000039656.1;ENSONIP00000072952.1;ENSONIP00000022069.2;…	ENSONIP00000006452.2	52	0	1.00773	0.497035	nd	nd	GO:0016020	membrane	GO:0016021	integral component of membrane [GO:0016021]	0	0	8338800	8313300	16419000	9376000	6241000	9743900	7965700	0	0.00124081	0.001277	0.00218417	nd	nd	1	1	1	1	1	1	1	1
ENSONIP00000006454.2;ENSONIP00000006453.1;ENSONIP00000059729.1;ENSONIP00000028229.1	ENSONIP00000006454.2	4	poly(rC)-binding protein 2 [Source:NCBI gene;Acc:100691124]	-1.30508	0.0495279	-1.59735	0.060006	GO:0003723	RNA binding	GO:0003723;GO:0005634;GO:0003723;GO:0005634;GO:0003723;GO:0005634;GO:0003723;GO:0005634	nucleus [GO:0005634]; RNA binding [GO:0003723], nucleus [GO:0005634]; RNA binding [GO:0003723], nucleus [GO:0005634]; RNA binding [GO:0003723], nucleus [GO:0005634]; RNA binding [GO:0003723]	K13162	9577700	10897000	8358600	12400000	7667900	7265500	8502700	8158300	0.0107962	0.00849331	0.00860743	0.0119044	0.0068856	0.00557293	3	3	3	3	3	3	2	1
ENSONIP00000045434.1;ENSONIP00000075727.1;ENSONIP00000060080.1;ENSONIP00000011008.2;ENSONIP00000006461.2;ENSONIP00000046779.1;ENSONIP00000077278.1;ENSONIP00000042650.1;ENSONIP00000033942.1;ENSONIP00000010347.2;ENSONIP00000028103.1;ENSONIP00000079100.1;ENSONIP00000076700.1;ENSONIP00000058939.1;ENSONIP00000010348.1;ENSONIP00000011013.2;ENSONIP00000055518.1	ENSONIP00000045434.1	17	pyruvate dehydrogenase E1 alpha 1 subunit a [Source:ZFIN;Acc:ZDB-GENE-040426-2719]	-1.53831	0.102903	1.41514	0.00784936	GO:0006086	acetyl-CoA biosynthetic process from pyruvate	GO:0004739;GO:0006086;GO:0043231;GO:0004739;GO:0006086;GO:0043231;GO:0004739;GO:0006086;GO:0043231;GO:0004739;GO:0006086;GO:0043231;GO:0004739;GO:0006086;GO:0043231;GO:0004739;GO:0006086;GO:0043231;GO:0016624	intracellular membrane-bounded organelle [GO:0043231]; pyruvate dehydrogenase (acetyl-transferring) activity [GO:0004739]; acetyl-CoA biosynthetic process from pyruvate [GO:0006086], intracellular membrane-bounded organelle [GO:0043231]; pyruvate dehydrogenase (acetyl-transferring) activity [GO:0004739]; acetyl-CoA biosynthetic process from pyruvate [GO:0006086], intracellular membrane-bounded or…	K00161	42416000	60672000	41326000	55719000	37137000	37256000	16621000	39085000	0.0192625	0.0248984	0.0210978	0.0246526	0.0307071	0.0329112	13	14	13	12	12	13	10	14
ENSONIP00000006463.2	ENSONIP00000006463.2	1	linkage group 5 C12orf10 homolog [Source:NCBI gene;Acc:100698240]	-1.05139	0.689133	1.04253	0.843937	0	0	0	0	0	21853000	19070000	19962000	27097000	25805000	26724000	12160000	18993000	0.00383004	0.00415728	0.00494843	0.00606686	0.00576403	0.00414137	5	5	5	5	5	4	4	5
ENSONIP00000064176.1;ENSONIP00000006468.2;ENSONIP00000080301.1;ENSONIP00000054817.1;ENSONIP00000070225.1;ENSONIP00000054435.1	ENSONIP00000064176.1	6	collagen type II alpha 1 chain [Source:HGNC Symbol;Acc:HGNC:2200]	nd	nd	-29.1203	0.00699473	GO:0005201	extracellular matrix structural constituent	GO:0005201;GO:0005201;GO:0046872;GO:0005201;GO:0046872;GO:0005201;GO:0046872;GO:0005201;GO:0046872;GO:0005201;GO:0046872	extracellular matrix structural constituent [GO:0005201], extracellular matrix structural constituent [GO:0005201]; metal ion binding [GO:0046872], extracellular matrix structural constituent [GO:0005201]; metal ion binding [GO:0046872], extracellular matrix structural constituent [GO:0005201]; metal ion binding [GO:0046872], extracellular matrix structural constituent [GO:0005201]; metal ion bin…	K19719	20126000	121270000	129280000	98411000	nd	nd	nd	nd	0.00171333	0.0121741	0.0130024	0.00804174	0.000306217	0.000293564	1	4	4	1	1	3	0	1
ENSONIP00000006476.2	ENSONIP00000006476.2	1	ATPase H+ transporting V1 subunit A [Source:HGNC Symbol;Acc:HGNC:851]	1.21951	0.374564	2.08026	0.155269	GO:0000166	nucleotide binding	GO:0005524;GO:0016324;GO:0033180;GO:0046933;GO:0046961	apical plasma membrane [GO:0016324]; proton-transporting V-type ATPase, V1 domain [GO:0033180]; ATP binding [GO:0005524]; proton-transporting ATP synthase activity, rotational mechanism [GO:0046933]; proton-transporting ATPase activity, rotational mechanism [GO:0046961]	K02145	12263000	10338000	8420000	6037900	9592400	8504400	16271000	10826000	0.0012705	0.00109808	0.000855417	0.000733684	0.00156198	0.00255452	3	3	3	3	3	3	3	3
ENSONIP00000067254.1;ENSONIP00000072262.1;ENSONIP00000006516.1;ENSONIP00000068802.1;ENSONIP00000006024.2;ENSONIP00000071390.1;ENSONIP00000064347.1;ENSONIP00000006025.2;ENSONIP00000061460.1;ENSONIP00000070378.1;ENSONIP00000037317.1;ENSONIP00000028749.1	ENSONIP00000067254.1	12	RAC-beta serine/threonine-protein kinase [Source:NCBI gene;Acc:100707971]	1.09991	0.491052	1.10136	0.21197	GO:0006468	protein phosphorylation	GO:0005524;GO:0106310;GO:0106311;GO:0005524;GO:0042593;GO:0043066;GO:0046326;GO:0060348;GO:0106310;GO:0106311;GO:0004674;GO:0005524	ATP binding [GO:0005524]; protein serine kinase activity [GO:0106310]; protein threonine kinase activity [GO:0106311], ATP binding [GO:0005524]; protein serine kinase activity [GO:0106310]; protein threonine kinase activity [GO:0106311]; bone development [GO:0060348]; glucose homeostasis [GO:0042593]; negative regulation of apoptotic process [GO:0043066]; positive regulation of glucose import [GO…	K04456	6345000	4931600	4357600	6289800	4823500	5402100	7059900	6829000	0.00129066	0.00110544	0.000961381	0.00122595	0.00126994	0.00125407	2	2	2	1	1	1	1	1
ENSONIP00000006521.1;ENSONIP00000074281.1;ENSONIP00000032257.1;ENSONIP00000056164.1;ENSONIP00000032262.1;ENSONIP00000037952.1;ENSONIP00000044474.1	ENSONIP00000006521.1	7	eukaryotic translation elongation factor 1 gamma [Source:NCBI gene;Acc:195822]	1.2901	0.214609	-1.57986	0.128724	GO:0006412	translation	GO:0003746;GO:0006749;GO:0003746;GO:0006749;GO:0006749;GO:0003746;GO:0006749;GO:0003746;GO:0006749;GO:0003746;GO:0006749;GO:0003746;GO:0006749	translation elongation factor activity [GO:0003746]; glutathione metabolic process [GO:0006749], translation elongation factor activity [GO:0003746]; glutathione metabolic process [GO:0006749], glutathione metabolic process [GO:0006749], translation elongation factor activity [GO:0003746]; glutathione metabolic process [GO:0006749], translation elongation factor activity [GO:0003746]; glutathione…	K03233	104850000	96710000	93145000	90042000	90841000	101410000	129710000	174400000	0.0569315	0.0483498	0.0473805	0.0553371	0.0369225	0.028906	12	10	9	8	8	8	9	11
ENSONIP00000006524.2;ENSONIP00000079390.1;ENSONIP00000032575.1	ENSONIP00000006524.2	3	sarcalumenin [Source:NCBI gene;Acc:100704173]	1.49318	0.123475	1.97419	0.0830105	GO:0016020	membrane	GO:0005525;GO:0016020;GO:0005525;GO:0016020;GO:0005525;GO:0016020	membrane [GO:0016020]; GTP binding [GO:0005525], membrane [GO:0016020]; GTP binding [GO:0005525], membrane [GO:0016020]; GTP binding [GO:0005525]	0	32007000	45135000	46813000	55097000	53915000	45156000	98334000	69951000	0.0134827	0.0199623	0.0200343	0.0248678	0.0318438	0.0454922	6	8	7	4	4	4	4	6
ENSONIP00000006532.2;ENSONIP00000048647.1;ENSONIP00000074109.1;ENSONIP00000032123.1;ENSONIP00000058298.1	ENSONIP00000006532.2	5	mitochondrial import inner membrane translocase subunit TIM16 [Source:NCBI gene;Acc:100704978]	-1.04406	0.867472	-1.12044	0.397923	GO:0005515	protein binding	GO:0000139;GO:0005829;GO:0000139;GO:0005829;GO:0000139;GO:0005829;GO:0000139;GO:0005829;GO:0000139;GO:0005829	cytosol [GO:0005829]; Golgi membrane [GO:0000139], cytosol [GO:0005829]; Golgi membrane [GO:0000139], cytosol [GO:0005829]; Golgi membrane [GO:0000139], cytosol [GO:0005829]; Golgi membrane [GO:0000139], cytosol [GO:0005829]; Golgi membrane [GO:0000139]	K18619	24948000	20545000	12499000	17714000	15632000	23461000	18677000	14741000	0.00404579	0.00373842	0.00338422	0.00444018	0.00317914	0.00378625	7	8	10	8	8	7	4	8
ENSONIP00000006543.1	ENSONIP00000006543.1	1	heme oxygenase 2 [Source:NCBI gene;Acc:100705244]	1.22382	0.672433	nd	nd	GO:0046872	metal ion binding	GO:0004392;GO:0006788;GO:0016021;GO:0046872	integral component of membrane [GO:0016021]; heme oxygenase (decyclizing) activity [GO:0004392]; metal ion binding [GO:0046872]; heme oxidation [GO:0006788]	K21418	5589200	6950200	3813500	4867400	12188000	4417800	4906000	4458000	0.000961167	0.00111679	0.000753892	0.000699237	nd	nd	1	1	2	1	1	2	2	1
ENSONIP00000006556.1	ENSONIP00000006556.1	1	serpin family H member 1 [Source:NCBI gene;Acc:100707521]	-1.1491	0.523052	nd	nd	GO:0005615	extracellular space	GO:0004867;GO:0005518;GO:0005615;GO:0005783;GO:0031101	endoplasmic reticulum [GO:0005783]; extracellular space [GO:0005615]; collagen binding [GO:0005518]; serine-type endopeptidase inhibitor activity [GO:0004867]; fin regeneration [GO:0031101]	K09501	37642000	33210000	28709000	19965000	13038000	19748000	36349000	34882000	0.00743489	0.00522258	0.00445434	0.015276	nd	nd	9	9	9	6	6	7	6	5
ENSONIP00000056701.1;ENSONIP00000006591.1;ENSONIP00000057618.1	ENSONIP00000056701.1	3	thiosulfate:glutathione sulfurtransferase [Source:NCBI gene;Acc:100710757]	nd	nd	1.79652	0.715548	0	0	0	0	K01013	5526500	5623700	4910800	5796300	nd	nd	nd	nd	0.00248366	0.00251718	0.00154312	0.00236719	0.00651643	0.00148808	1	2	2	1	1	1	0	1
ENSONIP00000006633.2	ENSONIP00000006633.2	1	anionic trypsin-2 [Source:NCBI gene;Acc:100695763]	nd	nd	nd	nd	GO:0004252	serine-type endopeptidase activity	GO:0004252;GO:0005615;GO:0004252;GO:0005615;GO:0004252;GO:0005615;GO:0004252;GO:0005615;GO:0004252;GO:0005615;GO:0004252;GO:0005615;GO:0004252;GO:0005615;GO:0004252;GO:0005615	extracellular space [GO:0005615]; serine-type endopeptidase activity [GO:0004252], extracellular space [GO:0005615]; serine-type endopeptidase activity [GO:0004252], extracellular space [GO:0005615]; serine-type endopeptidase activity [GO:0004252], extracellular space [GO:0005615]; serine-type endopeptidase activity [GO:0004252], extracellular space [GO:0005615]; serine-type endopeptidase activit…	0	14746000	1417000	1379000	1231900	nd	nd	nd	nd	0.00566077	0.00103594	0.00102679	0.000750762	nd	nd	1	1	1	1	1	1	0	0
ENSONIP00000006634.2;C_TRINITY_DN699845_c0_g1_i2_i1.p1;B_TRINITY_DN58384_c0_g1_i1_i1.p1;ENSONIP00000007045.2	ENSONIP00000006634.2	4	EH-domain containing 1a [Source:ZFIN;Acc:ZDB-GENE-040426-2518]	1.09102	0.579497	1.03586	0.998823	GO:0005524	ATP binding	GO:0005509;GO:0005524;GO:0005525;GO:0005886;GO:0010008;GO:0060271	endosome membrane [GO:0010008]; plasma membrane [GO:0005886]; ATP binding [GO:0005524]; calcium ion binding [GO:0005509]; GTP binding [GO:0005525]; cilium assembly [GO:0060271]	K12483	68927000	48534000	40100000	41081000	58067000	54877000	39711000	64068000	0.0425224	0.0335899	0.0275138	0.0270928	0.0445923	0.0231111	20	20	21	20	20	20	12	17
ENSONIP00000006636.2;ENSONIP00000006635.2	ENSONIP00000006636.2	2	pre-mRNA-processing factor 39 [Source:NCBI gene;Acc:100701998]	-1.51222	0.220555	-1.95966	0.325074	GO:0006396	RNA processing	GO:0006396;GO:0006396	RNA processing [GO:0006396], RNA processing [GO:0006396]	K13217	6950600	11762000	8349300	16070000	4395100	10943000	3323400	9860700	0.00107361	0.00103302	0.00112254	0.0011574	0.00078515	0.000334068	3	2	3	2	2	3	2	3
ENSONIP00000006654.1	ENSONIP00000006654.1	1	UBX domain protein 1 [Source:NCBI gene;Acc:100711740]	1.16959	0.379527	nd	nd	GO:0003677	DNA binding	GO:0005737	cytoplasm [GO:0005737]	K24348	11803000	11153000	11444000	15981000	11609000	12080000	20010000	15226000	0.00709542	0.00143115	0.00710342	0.00875873	nd	nd	2	1	2	2	2	1	2	2
ENSONIP00000006660.2;ENSONIP00000054747.1	ENSONIP00000006660.2	2	pyrroline-5-carboxylate reductase 1, mitochondrial [Source:NCBI gene;Acc:100701200]	1.65825	0.145244	-2.48972	0.0095086	GO:0016491	oxidoreductase activity	GO:0004735;GO:0055129;GO:0004735;GO:0055129	pyrroline-5-carboxylate reductase activity [GO:0004735]; L-proline biosynthetic process [GO:0055129], pyrroline-5-carboxylate reductase activity [GO:0004735]; L-proline biosynthetic process [GO:0055129]	K00286	6195400	6127300	6589900	9592400	8511700	6784600	18739000	13233000	0.00306755	0.00315074	0.00351238	0.00251964	0.00133836	0.00112181	2	2	2	1	1	2	1	2
ENSONIP00000056475.1;ENSONIP00000063877.1;ENSONIP00000042499.1;ENSONIP00000006663.2;ENSONIP00000045590.1;ENSONIP00000006664.2;ENSONIP00000070743.1;ENSONIP00000077330.1;ENSONIP00000067757.1;ENSONIP00000043128.1	ENSONIP00000056475.1	10	glucosidase II alpha subunit [Source:NCBI gene;Acc:100702262]	-1.12617	0.410396	-1.55534	0.258678	GO:0030246	carbohydrate binding	GO:0004553;GO:0005975;GO:0030246;GO:0004553;GO:0005975;GO:0030246;GO:0004553;GO:0005975;GO:0030246;GO:0004553;GO:0005975;GO:0030246;GO:0004553;GO:0005975;GO:0030246;GO:0004553;GO:0005975;GO:0030246;GO:0004553;GO:0005975;GO:0030246;GO:0004553;GO:0005975;GO:0030246;GO:0004553;GO:0005975;GO:0030246;GO:0004553;GO:0005975;GO:0030246	carbohydrate binding [GO:0030246]; hydrolase activity, hydrolyzing O-glycosyl compounds [GO:0004553]; carbohydrate metabolic process [GO:0005975], carbohydrate binding [GO:0030246]; hydrolase activity, hydrolyzing O-glycosyl compounds [GO:0004553]; carbohydrate metabolic process [GO:0005975], carbohydrate binding [GO:0030246]; hydrolase activity, hydrolyzing O-glycosyl compounds [GO:0004553]; car…	K05546	28816000	28484000	27407000	32843000	20321000	31559000	17891000	34609000	0.00936725	0.00909298	0.00712561	0.00826961	0.00659102	0.00429262	15	15	14	15	15	15	11	12
ENSONIP00000040353.1;ENSONIP00000066050.1;ENSONIP00000006665.2;ENSONIP00000078522.1;ENSONIP00000066985.1;ENSONIP00000066364.1;ENSONIP00000066270.1;ENSONIP00000028620.1;ENSONIP00000044280.1;ENSONIP00000027931.1	ENSONIP00000040353.1	10	spectrin beta chain, non-erythrocytic 1 [Source:NCBI gene;Acc:100692350]	-1.04685	0.781984	-1.31677	0.336336	GO:0005543	phospholipid binding	GO:0003779;GO:0005200;GO:0005543;GO:0008091;GO:0051693;GO:0003779;GO:0005200;GO:0005543;GO:0008091;GO:0051693;GO:0003779;GO:0005200;GO:0005543;GO:0008091;GO:0051693;GO:0003779;GO:0005200;GO:0005543;GO:0008091;GO:0051693;GO:0003779;GO:0005200;GO:0005543;GO:0008091;GO:0051693;GO:0003779;GO:0005200;GO:0005543;GO:0008091;GO:0051693;GO:0003779;GO:0005200;GO:0005543;GO:0008091;GO:0051693;GO:0003779;GO:…	spectrin [GO:0008091]; actin binding [GO:0003779]; phospholipid binding [GO:0005543]; structural constituent of cytoskeleton [GO:0005200]; actin filament capping [GO:0051693], spectrin [GO:0008091]; actin binding [GO:0003779]; phospholipid binding [GO:0005543]; structural constituent of cytoskeleton [GO:0005200]; actin filament capping [GO:0051693], spectrin [GO:0008091]; actin binding [GO:000377…	K06115	16015000	13075000	12422000	20097000	14650000	16250000	11469000	16483000	0.00198621	0.00120888	0.000878219	0.00158092	0.00120891	0.000938091	15	13	12	14	14	12	10	12
ENSONIP00000037250.1;ENSONIP00000006687.2;ENSONIP00000073946.1;ENSONIP00000051054.1;ENSONIP00000039124.1;ENSONIP00000053380.1	ENSONIP00000037250.1	6	ilvB (bacterial acetolactate synthase)-like [Source:NCBI gene;Acc:393639]	nd	nd	nd	nd	GO:0030976	thiamine pyrophosphate binding	GO:0000287;GO:0003824;GO:0006631;GO:0016021;GO:0030976;GO:0000287;GO:0003824;GO:0006631;GO:0016021;GO:0030976;GO:0000287;GO:0003824;GO:0006631;GO:0016021;GO:0030976;GO:0000287;GO:0003824;GO:0006631;GO:0016021;GO:0030976;GO:0000287;GO:0003824;GO:0006631;GO:0016021;GO:0030976;GO:0000287;GO:0003824;GO:0006631;GO:0016021;GO:0030976	integral component of membrane [GO:0016021]; catalytic activity [GO:0003824]; magnesium ion binding [GO:0000287]; thiamine pyrophosphate binding [GO:0030976]; fatty acid metabolic process [GO:0006631], integral component of membrane [GO:0016021]; catalytic activity [GO:0003824]; magnesium ion binding [GO:0000287]; thiamine pyrophosphate binding [GO:0030976]; fatty acid metabolic process [GO:00066…	K11259	2901900	3007200	2343300	2696300	nd	nd	nd	nd	0.000618617	0.000515398	0.000448973	0.00051699	nd	nd	1	2	2	0	0	0	0	1
ENSONIP00000076127.1;ENSONIP00000077960.1;ENSONIP00000006700.2;ENSONIP00000046181.1;ENSONIP00000070195.1	ENSONIP00000076127.1	5	fermitin family member 3b [Source:ZFIN;Acc:ZDB-GENE-040426-1366]	1.0585	0.668726	-1.26989	0.524723	GO:0007229	integrin-mediated signaling pathway	GO:0007155;GO:0007229;GO:0007155;GO:0007229;GO:0007155;GO:0007229;GO:0007155;GO:0007229;GO:0007155;GO:0007229	cell adhesion [GO:0007155]; integrin-mediated signaling pathway [GO:0007229], cell adhesion [GO:0007155]; integrin-mediated signaling pathway [GO:0007229], cell adhesion [GO:0007155]; integrin-mediated signaling pathway [GO:0007229], cell adhesion [GO:0007155]; integrin-mediated signaling pathway [GO:0007229], cell adhesion [GO:0007155]; integrin-mediated signaling pathway [GO:0007229]	K17084	22868000	23005000	21315000	27907000	25995000	30837000	19997000	23829000	0.0108306	0.010425	0.0105198	0.00864649	0.0103206	0.0055949	9	7	8	9	9	8	6	6
ENSONIP00000006703.2;ENSONIP00000038029.1;ENSONIP00000041325.1;ENSONIP00000077273.1;ENSONIP00000049711.1;ENSONIP00000006702.2	ENSONIP00000006703.2	6	serine/threonine-protein kinase 4 [Source:NCBI gene;Acc:100695319]	1.20833	0.353922	1.37607	0.345503	GO:0000166	nucleotide binding	GO:0005524;GO:0007165;GO:0106310;GO:0106311;GO:0005524;GO:0007165;GO:0106310;GO:0106311;GO:0005524;GO:0007165;GO:0106310;GO:0106311;GO:0004672;GO:0005524;GO:0005524;GO:0007165;GO:0106310;GO:0106311;GO:0005524;GO:0007165;GO:0106310;GO:0106311;GO:0005524;GO:0007165;GO:0106310;GO:0106311	ATP binding [GO:0005524]; protein serine kinase activity [GO:0106310]; protein threonine kinase activity [GO:0106311]; signal transduction [GO:0007165], ATP binding [GO:0005524]; protein serine kinase activity [GO:0106310]; protein threonine kinase activity [GO:0106311]; signal transduction [GO:0007165], ATP binding [GO:0005524]; protein serine kinase activity [GO:0106310]; protein threonine kina…	K04411	6817300	5231900	5548400	9958300	11539000	8067400	6269900	7420400	0.00130596	0.00121055	0.00197491	0.00272598	0.00304585	0.00191998	2	1	2	2	2	2	1	1
ENSONIP00000039676.1;ENSONIP00000046904.1;ENSONIP00000006732.2;ENSONIP00000064055.1	ENSONIP00000039676.1	4	matrilin 4 [Source:ZFIN;Acc:ZDB-GENE-050208-64]	1.16227	0.632154	nd	nd	GO:0005509	calcium ion binding	GO:0005509;GO:0005509;GO:0005509;GO:0005509	calcium ion binding [GO:0005509], calcium ion binding [GO:0005509], calcium ion binding [GO:0005509], calcium ion binding [GO:0005509]	K19467	4578600	4189700	12468000	3917800	3091600	9900700	7840400	8403100	0.00157315	0.00126129	0.00315754	0.00081264	nd	nd	3	3	4	1	1	3	2	3
ENSONIP00000006769.2	ENSONIP00000006769.2	1	tRNA methyltransferase subunit 11-2 [Source:NCBI gene;Acc:100690190]	nd	nd	nd	nd	GO:0046982	protein heterodimerization activity	GO:0046982	protein heterodimerization activity [GO:0046982]	K15448	nd	nd	nd	nd	nd	nd	nd	nd	nd	nd	nd	nd	0.00567215	0.00717393	0	0	0	0	0	0	1	1
ENSONIP00000006790.2;ENSONIP00000073949.1;ENSONIP00000066727.1;ENSONIP00000033206.1;ENSONIP00000066833.1;ENSONIP00000052524.1	ENSONIP00000006790.2	6	brain-specific angiogenesis inhibitor 1-associated protein 2 [Source:NCBI gene;Acc:100696811]	nd	nd	nd	nd	GO:0016020	membrane	GO:0001726;GO:0005737;GO:0005856;GO:0007009;GO:0008093;GO:0016020;GO:0030175;GO:0032956;GO:0001726;GO:0005737;GO:0005856;GO:0007009;GO:0008093;GO:0016020;GO:0030175;GO:0032956;GO:0001726;GO:0005737;GO:0005856;GO:0007009;GO:0008093;GO:0016020;GO:0030175;GO:0032956;GO:0001726;GO:0005737;GO:0005856;GO:0007009;GO:0008093;GO:0016020;GO:0030175;GO:0032956;GO:0001726;GO:0005737;GO:0005856;GO:0007009;GO:…	cytoplasm [GO:0005737]; cytoskeleton [GO:0005856]; filopodium [GO:0030175]; membrane [GO:0016020]; ruffle [GO:0001726]; cytoskeletal anchor activity [GO:0008093]; plasma membrane organization [GO:0007009]; regulation of actin cytoskeleton organization [GO:0032956], cytoplasm [GO:0005737]; cytoskeleton [GO:0005856]; filopodium [GO:0030175]; membrane [GO:0016020]; ruffle [GO:0001726]; cytoskeletal …	K05627	3387700	3037700	2945800	3863300	nd	nd	nd	nd	0.00122862	0.00043791	0.00042514	0.00135711	nd	nd	2	1	1	1	1	0	1	0
ENSONIP00000006795.2;ENSONIP00000068901.1;ENSONIP00000054308.1	ENSONIP00000006795.2	3	vasodilator stimulated phosphoprotein [Source:NCBI gene;Acc:100691610]	-1.03444	0.737741	1.1242	0.626731	GO:0005737	cytoplasm	GO:0003779;GO:0005737;GO:0005856;GO:0008154;GO:0017124;GO:0042995;GO:0008154;GO:0003779;GO:0005737;GO:0005856;GO:0008154;GO:0017124;GO:0042995	cell projection [GO:0042995]; cytoplasm [GO:0005737]; cytoskeleton [GO:0005856]; actin binding [GO:0003779]; SH3 domain binding [GO:0017124]; actin polymerization or depolymerization [GO:0008154], actin polymerization or depolymerization [GO:0008154], cell projection [GO:0042995]; cytoplasm [GO:0005737]; cytoskeleton [GO:0005856]; actin binding [GO:0003779]; SH3 domain binding [GO:0017124]; actin…	K06274	41704000	35889000	33189000	43398000	37305000	43626000	26692000	41424000	0.0170836	0.012283	0.0145974	0.0194488	0.0208795	0.0147649	10	7	9	9	9	9	6	5
ENSONIP00000006806.2;ENSONIP00000043934.1;ENSONIP00000042381.1;ENSONIP00000031161.1	ENSONIP00000006806.2	4	VPS35 retromer complex component [Source:NCBI gene;Acc:100690785]	-1.22749	0.427486	1.80589	0.00226281	GO:0016020	membrane	GO:0005829;GO:0015031;GO:0030906;GO:0042147;GO:0005829;GO:0015031;GO:0030906;GO:0042147;GO:0005829;GO:0015031;GO:0030906;GO:0042147;GO:0005829;GO:0015031;GO:0030906;GO:0042147;	cytosol [GO:0005829]; retromer, cargo-selective complex [GO:0030906]; protein transport [GO:0015031]; retrograde transport, endosome to Golgi [GO:0042147], cytosol [GO:0005829]; retromer, cargo-selective complex [GO:0030906]; protein transport [GO:0015031]; retrograde transport, endosome to Golgi [GO:0042147], cytosol [GO:0005829]; retromer, cargo-selective complex [GO:0030906]; protein transport…	K18468	29362000	18955000	15979000	23160000	17403000	27180000	5857900	20807000	0.00167948	0.00138334	0.00123888	0.00168426	0.00281202	0.00259298	5	4	5	3	3	4	2	3
ENSONIP00000006822.2;ENSONIP00000065118.1	ENSONIP00000006822.2	2	F11 receptor, tandem duplicate 1 [Source:ZFIN;Acc:ZDB-GENE-030131-2416]	-1.11299	0.556822	nd	nd	GO:0016020	membrane	GO:0005886;GO:0005923;GO:0007155;GO:0016021;GO:0005886;GO:0005923;GO:0007155;GO:0016021	bicellular tight junction [GO:0005923]; integral component of membrane [GO:0016021]; plasma membrane [GO:0005886]; cell adhesion [GO:0007155], bicellular tight junction [GO:0005923]; integral component of membrane [GO:0016021]; plasma membrane [GO:0005886]; cell adhesion [GO:0007155]	K06089	12289000	16757000	11049000	18258000	16996000	12252000	3476100	19705000	0.00532287	0.00608603	0.00629399	0.00903111	nd	nd	2	1	3	2	2	2	2	1
ENSONIP00000067985.1;ENSONIP00000006833.2	ENSONIP00000067985.1	2	ribosomal protein S25 [Source:NCBI gene;Acc:100690179]	1.04682	0.890306	-1.21371	0.364282	0	0	GO:0005840;GO:0005840	ribosome [GO:0005840], ribosome [GO:0005840]	K02975	141440000	115410000	91777000	180060000	81072000	131050000	157810000	183510000	0.330888	0.266293	0.242101	0.352154	0.212265	0.278561	6	6	6	5	5	6	3	5
ENSONIP00000006848.2	ENSONIP00000006848.2	1	cofilin 1 [Source:ZFIN;Acc:ZDB-GENE-030131-215]	1.57603	0.189547	-1.75545	0.0901533	GO:0003779	actin binding	GO:0003779;GO:0005634;GO:0015629;GO:0016020;GO:0030042;GO:0055113;GO:0060271;GO:0061371;GO:0070586	actin cytoskeleton [GO:0015629]; membrane [GO:0016020]; nucleus [GO:0005634]; actin binding [GO:0003779]; actin filament depolymerization [GO:0030042]; cell-cell adhesion involved in gastrulation [GO:0070586]; cilium assembly [GO:0060271]; determination of heart left/right asymmetry [GO:0061371]; epiboly involved in gastrulation with mouth forming second [GO:0055113]	K05765	145370000	103070000	99914000	43237000	115510000	101140000	242200000	158310000	0.0427966	0.0346612	0.031475	0.0603009	0.0203828	0.0278195	6	5	6	4	4	4	5	6
ENSONIP00000006850.2;ENSONIP00000006849.2;ENSONIP00000030241.1;ENSONIP00000064807.1;ENSONIP00000031438.1;ENSONIP00000038051.1;ENSONIP00000053926.1;ENSONIP00000069774.1;ENSONIP00000029056.1;ENSONIP00000032951.1	ENSONIP00000006850.2	10	atlastin-3 [Source:NCBI gene;Acc:100707350]	-1.22279	0.437625	-2.10286	0.0207169	GO:0016020	membrane	GO:0003924;GO:0005525;GO:0016021;GO:0003924;GO:0005525;GO:0016021;GO:0003924;GO:0005525;GO:0016021;GO:0003924;GO:0005525;GO:0016021;GO:0003924;GO:0005525;GO:0016021;GO:0003924;GO:0005525;GO:0016021;GO:0003924;GO:0005525;GO:0016021;GO:0003924;GO:0005525;GO:0016021;GO:0003924;GO:0005525;GO:0016021;GO:0003924;GO:0005525;GO:0016021	integral component of membrane [GO:0016021]; GTP binding [GO:0005525]; GTPase activity [GO:0003924], integral component of membrane [GO:0016021]; GTP binding [GO:0005525]; GTPase activity [GO:0003924], integral component of membrane [GO:0016021]; GTP binding [GO:0005525]; GTPase activity [GO:0003924], integral component of membrane [GO:0016021]; GTP binding [GO:0005525]; GTPase activity [GO:00039…	K17339	21740000	28502000	29708000	13856000	16826000	24359000	16413000	19117000	0.00290925	0.00366695	0.00425667	0.00206017	0.00152538	0.00154021	5	6	5	6	6	6	5	4
ENSONIP00000040736.1;ENSONIP00000073756.1;ENSONIP00000044883.1;ENSONIP00000064851.1;ENSONIP00000006872.2;ENSONIP00000076067.1	ENSONIP00000040736.1	6	EGF containing fibulin extracellular matrix protein 2a [Source:ZFIN;Acc:ZDB-GENE-041212-8]	nd	nd	nd	nd	GO:0005509	calcium ion binding	GO:0005509;GO:0005615;GO:0048251;GO:0005509;GO:0005615;GO:0048251;GO:0005509;GO:0005615;GO:0048251;GO:0005509;GO:0005615;GO:0048251;GO:0005509;GO:0005615;GO:0048251;GO:0005509;GO:0005615;GO:0048251	extracellular space [GO:0005615]; calcium ion binding [GO:0005509]; elastic fiber assembly [GO:0048251], extracellular space [GO:0005615]; calcium ion binding [GO:0005509]; elastic fiber assembly [GO:0048251], extracellular space [GO:0005615]; calcium ion binding [GO:0005509]; elastic fiber assembly [GO:0048251], extracellular space [GO:0005615]; calcium ion binding [GO:0005509]; elastic fiber as…	K19866	2640200	6903800	7425100	6403800	nd	nd	nd	nd	0.00117399	0.00234681	0.00378372	0.00133471	nd	nd	2	2	3	1	1	2	1	0
ENSONIP00000006889.2;ENSONIP00000006890.2;ENSONIP00000035711.1	ENSONIP00000006889.2	3	collagen type VI alpha 6 chain [Source:HGNC Symbol;Acc:HGNC:27023]	-1.67246	0.293489	-7.6554	0.0498889	0	0	0	0	K06238	27745000	100820000	105230000	49404000	34671000	25931000	42579000	66150000	0.00245264	0.00837932	0.00923212	0.00508088	0.000505839	0.00113646	8	10	11	7	7	8	2	4
ENSONIP00000077641.1;ENSONIP00000006926.2;ENSONIP00000006925.2;ENSONIP00000006924.2	ENSONIP00000077641.1	4	SPT6 homolog, histone chaperone and transcription elongation factor [Source:NCBI gene;Acc:100698710]	1.49993	0.16445	nd	nd	GO:0006139	nucleobase-containing compound metabolic process	GO:0003677;GO:0005634;GO:0006139;GO:0032968;GO:0001756;GO:0003677;GO:0005634;GO:0006139;GO:0032968;GO:0035050;GO:0061086;GO:0071599;GO:0003677;GO:0005634;GO:0006139;GO:0032968;GO:0003677;GO:0005634;GO:0032968	nucleus [GO:0005634]; DNA binding [GO:0003677]; nucleobase-containing compound metabolic process [GO:0006139]; positive regulation of transcription elongation from RNA polymerase II promoter [GO:0032968], nucleus [GO:0005634]; DNA binding [GO:0003677]; embryonic heart tube development [GO:0035050]; negative regulation of histone H3-K27 methylation [GO:0061086]; nucleobase-containing compound meta…	K11292	2608300	1889500	1634000	3472700	2568900	2436100	4223500	5177600	0.000186865	0.000135348	0.000120831	0.000222398	nd	nd	1	1	1	1	1	1	1	1
ENSONIP00000006931.2;ENSONIP00000006930.2;ENSONIP00000071927.1;ENSONIP00000064979.1;ENSONIP00000047317.1;ENSONIP00000039921.1;ENSONIP00000053141.1;ENSONIP00000069214.1	ENSONIP00000006931.2	8	myomesin-2 [Source:NCBI gene;Acc:100698303]	1.46982	0.0755177	-1.40274	0.480035	GO:0016020	membrane	GO:0016021;GO:0016021;GO:0016021;GO:0016021;GO:0016021;GO:0016021;GO:0016021;GO:0016021	integral component of membrane [GO:0016021], integral component of membrane [GO:0016021], integral component of membrane [GO:0016021], integral component of membrane [GO:0016021], integral component of membrane [GO:0016021], integral component of membrane [GO:0016021], integral component of membrane [GO:0016021], integral component of membrane [GO:0016021]	K24495	12335000	19184000	22537000	17873000	24144000	22862000	37322000	21395000	0.00290596	0.00443104	0.00509317	0.00362125	0.00184704	0.00387439	9	11	12	10	10	9	9	10
ENSONIP00000006935.2;ENSONIP00000054983.1;ENSONIP00000042430.1;ENSONIP00000046462.1;ENSONIP00000006934.2	ENSONIP00000006935.2	5	guanine monophosphate synthase [Source:ZFIN;Acc:ZDB-GENE-040426-1503]	1.20102	0.263362	-1.34559	0.464614	GO:0006177	GMP biosynthetic process	GO:0003922;GO:0005524;GO:0006541;GO:0016462;GO:0003922;GO:0005524;GO:0006541;GO:0016462;GO:0003922;GO:0005524;GO:0006541;GO:0016462;GO:0003922;GO:0005524;GO:0006541;GO:0016462;GO:0003922;GO:0005524;GO:0006541;GO:0016462	ATP binding [GO:0005524]; GMP synthase (glutamine-hydrolyzing) activity [GO:0003922]; pyrophosphatase activity [GO:0016462]; glutamine metabolic process [GO:0006541], ATP binding [GO:0005524]; GMP synthase (glutamine-hydrolyzing) activity [GO:0003922]; pyrophosphatase activity [GO:0016462]; glutamine metabolic process [GO:0006541], ATP binding [GO:0005524]; GMP synthase (glutamine-hydrolyzing) ac…	K01951	10569000	12643000	8528800	13663000	11077000	11212000	16494000	15748000	0.00365373	0.00395065	0.00334566	0.00449799	0.00372214	0.00201813	4	4	4	3	3	4	3	4
ENSONIP00000006951.2;ENSONIP00000053822.1;ENSONIP00000006950.2;ENSONIP00000052279.1	ENSONIP00000006951.2	4	transmembrane protein 214 [Source:NCBI gene;Acc:100702006]	-1.86865	0.0316215	nd	nd	GO:0016020	membrane	GO:0005789;GO:0016021;GO:0005789;GO:0016021;GO:0005789;GO:0016021;GO:0005789;GO:0016021	endoplasmic reticulum membrane [GO:0005789]; integral component of membrane [GO:0016021], endoplasmic reticulum membrane [GO:0005789]; integral component of membrane [GO:0016021], endoplasmic reticulum membrane [GO:0005789]; integral component of membrane [GO:0016021], endoplasmic reticulum membrane [GO:0005789]; integral component of membrane [GO:0016021]	0	5300000	6381500	4640500	9762100	4227400	4035900	2179800	3515700	0.00101371	0.00119189	0.00115311	0.000973988	nd	nd	1	2	2	1	1	1	1	1
ENSONIP00000006958.2	ENSONIP00000006958.2	1	signal sequence receptor subunit 3 [Source:NCBI gene;Acc:100692517]	1.05626	0.435968	-1.66344	0.161538	GO:0016020	membrane	GO:0005789;GO:0006614;GO:0016021	endoplasmic reticulum membrane [GO:0005789]; integral component of membrane [GO:0016021]; SRP-dependent cotranslational protein targeting to membrane [GO:0006614]	K13251	12387000	11013000	11080000	9597300	11592000	12604000	10168000	12193000	0.00456523	0.011645	0.00509217	0.00448285	0.00358652	0.00416407	2	1	2	2	2	2	1	2
ENSONIP00000006973.1;ENSONIP00000047833.1;ENSONIP00000051584.1	ENSONIP00000006973.1	3	eukaryotic translation initiation factor 3 subunit M [Source:NCBI gene;Acc:100701352]	-1.0335	0.781368	-2.215	0.0325846	GO:0005737	cytoplasm	GO:0001732;GO:0003743;GO:0016282;GO:0033290;GO:0071541;GO:0001732;GO:0003743;GO:0016282;GO:0033290;GO:0071541;	eukaryotic 43S preinitiation complex [GO:0016282]; eukaryotic 48S preinitiation complex [GO:0033290]; eukaryotic translation initiation factor 3 complex, eIF3m [GO:0071541]; translation initiation factor activity [GO:0003743]; formation of cytoplasmic translation initiation complex [GO:0001732], eukaryotic 43S preinitiation complex [GO:0016282]; eukaryotic 48S preinitiation complex [GO:0033290]; …	K15030	8101700	6493500	7823600	5716200	8222500	7557300	5960900	5482300	0.00186426	0.00347802	0.0018583	0.00408139	0.0011674	0.00137932	1	2	1	1	1	2	1	1
ENSONIP00000039826.1;ENSONIP00000006992.1;ENSONIP00000065043.1;ENSONIP00000064882.1;ENSONIP00000079461.1;ENSONIP00000028385.1;ENSONIP00000076384.1;ENSONIP00000006993.2;ENSONIP00000055688.1	ENSONIP00000039826.1	9	periostin [Source:NCBI gene;Acc:100704356]	-3.7704	0.0764171	-10.0595	0.0194207	GO:0005515	protein binding	GO:0007155;GO:0007155;GO:0016021;GO:0007155;GO:0007155	cell adhesion [GO:0007155], cell adhesion [GO:0007155], integral component of membrane [GO:0016021], cell adhesion [GO:0007155], cell adhesion [GO:0007155]	K24790	16639000	53241000	48166000	55425000	17493000	13819000	1266700	13430000	0.00390969	0.0141234	0.0103911	0.0111361	0.00129275	0.000673569	5	11	12	7	7	8	3	6
ENSONIP00000006994.2	ENSONIP00000006994.2	1	cleavage stimulation factor subunit 3 [Source:NCBI gene;Acc:100701810]	nd	nd	nd	nd	GO:0005634	nucleus	GO:0006396;GO:0005634;GO:0006397	RNA processing [GO:0006396], nucleus [GO:0005634]; mRNA processing [GO:0006397]	K14408	5333200	0	0	7249200	nd	nd	nd	nd	0.000704111	0.00077509	0.000789121	0.000855505	nd	nd	1	1	1	0	0	0	1	1
ENSONIP00000047026.1;ENSONIP00000056875.1;ENSONIP00000007008.1;ENSONIP00000081039.1	ENSONIP00000047026.1	4	protein-L-isoaspartate (D-aspartate) O-methyltransferase [Source:NCBI gene;Acc:30751]	-1.07707	0.692601	nd	nd	GO:0004719	protein-L-isoaspartate (D-aspartate) O-methyltransferase activity	GO:0004719;GO:0016021;GO:0004719;GO:0016021;GO:0004719;GO:0016021;GO:0004719;GO:0016021	integral component of membrane [GO:0016021]; protein-L-isoaspartate (D-aspartate) O-methyltransferase activity [GO:0004719], integral component of membrane [GO:0016021]; protein-L-isoaspartate (D-aspartate) O-methyltransferase activity [GO:0004719], integral component of membrane [GO:0016021]; protein-L-isoaspartate (D-aspartate) O-methyltransferase activity [GO:0004719], integral component of me…	K00573	11120000	7424700	13074000	8037400	9609900	13077000	5950700	8180900	0.00376398	0.00279467	0.00105736	0.00533584	nd	nd	1	1	4	4	4	3	1	1
ENSONIP00000073621.1;ENSONIP00000007017.2;ENSONIP00000058415.1;ENSONIP00000046242.1;ENSONIP00000061279.1;ENSONIP00000029483.1;ENSONIP00000052199.1	ENSONIP00000073621.1	7	0	1.96896	0.0184476	1.00383	0.886435	GO:0004104	cholinesterase activity	GO:0004104;GO:0004104;GO:0004104;GO:0004104;GO:0004104;GO:0004104;GO:0004104	cholinesterase activity [GO:0004104], cholinesterase activity [GO:0004104], cholinesterase activity [GO:0004104], cholinesterase activity [GO:0004104], cholinesterase activity [GO:0004104], cholinesterase activity [GO:0004104], cholinesterase activity [GO:0004104]	K01050	8988800	11478000	9763300	11533000	19425000	13033000	22692000	27080000	0.00182018	0.00232386	0.00204065	0.00208765	0.00127107	0.00288095	1	1	1	1	1	1	1	2
ENSONIP00000046885.1;ENSONIP00000007038.2;ENSONIP00000054024.1;ENSONIP00000052738.1	ENSONIP00000046885.1	4	hydroxyacyl-CoA dehydrogenase trifunctional multienzyme complex subunit beta [Source:NCBI gene;Acc:100709781]	1.20174	0.294325	-1.58889	0.0266593	GO:0016746	acyltransferase activity	GO:0016747;GO:0016021;GO:0016747;GO:0016747;GO:0016747	acyltransferase activity, transferring groups other than amino-acyl groups [GO:0016747], integral component of membrane [GO:0016021]; acyltransferase activity, transferring groups other than amino-acyl groups [GO:0016747], acyltransferase activity, transferring groups other than amino-acyl groups [GO:0016747], acyltransferase activity, transferring groups other than amino-acyl groups [GO:0016747]	K07509	31810000	29250000	30349000	48566000	38394000	31180000	51466000	47173000	0.0223673	0.0255268	0.0244714	0.031136	0.0150333	0.0175372	15	15	16	11	11	11	11	11
ENSONIP00000080363.1;ENSONIP00000074250.1;ENSONIP00000007053.2	ENSONIP00000080363.1	3	mitochondrial fission factor [Source:NCBI gene;Acc:100693060]	nd	nd	nd	nd	0	0	GO:0005739;GO:0016021;GO:0005739;GO:0016021;GO:0005739;GO:0016021	integral component of membrane [GO:0016021]; mitochondrion [GO:0005739], integral component of membrane [GO:0016021]; mitochondrion [GO:0005739], integral component of membrane [GO:0016021]; mitochondrion [GO:0005739]	K22076	nd	nd	nd	nd	2385700	5183900	1792400	1973900	nd	nd	nd	nd	0.00068202	0.00122672	1	1	1	1	1	2	1	1
ENSONIP00000052257.1;ENSONIP00000037942.1;ENSONIP00000007073.2;ENSONIP00000072345.1	ENSONIP00000052257.1	4	cytochrome c oxidase subunit 4I1 [Source:ZFIN;Acc:ZDB-GENE-030131-5175]	-1.03157	0.879889	-1.27254	0.359207	GO:0005751	mitochondrial respiratory chain complex IV	GO:0004129;GO:0005751;GO:0006123;GO:0016021;GO:0004129;GO:0005751;GO:0006123;GO:0016021;GO:0001666;GO:0004129;GO:0005751;GO:0006123;GO:0016021;GO:0005751;GO:0006123;GO:0016021	integral component of membrane [GO:0016021]; mitochondrial respiratory chain complex IV [GO:0005751]; cytochrome-c oxidase activity [GO:0004129]; mitochondrial electron transport, cytochrome c to oxygen [GO:0006123], integral component of membrane [GO:0016021]; mitochondrial respiratory chain complex IV [GO:0005751]; cytochrome-c oxidase activity [GO:0004129]; mitochondrial electron transport, cy…	K02263	105880000	99591000	81284000	135980000	93280000	92719000	116990000	106810000	0.0602688	0.0603055	0.0422139	0.0994453	0.0544891	0.0485465	8	9	8	7	7	8	7	8
ENSONIP00000048213.1;ENSONIP00000054877.1;ENSONIP00000058266.1;ENSONIP00000059358.1;ENSONIP00000037504.1;ENSONIP00000067240.1;ENSONIP00000007122.2;ENSONIP00000007111.2	ENSONIP00000048213.1	8	1,4-alpha-glucan branching enzyme 1 [Source:NCBI gene;Acc:100695672]	nd	nd	nd	nd	GO:0005978	glycogen biosynthetic process	GO:0003844;GO:0004553;GO:0005978;GO:0043169;GO:0102752;GO:0005886;GO:0006865;GO:0016021;GO:0022857;GO:0003844;GO:0004553;GO:0005978;GO:0043169;GO:0102752;GO:0003844;GO:0004553;GO:0005978;GO:0043169;GO:0102752;GO:0003844;GO:0004553;GO:0005978;GO:0043169;GO:0102752;GO:0003844;GO:0004553;GO:0005978;GO:0043169;GO:0102752;GO:0003844;GO:0004553;GO:0005978;GO:0043169;GO:0102752;GO:0003844;GO:0004553;GO:…	1,4-alpha-glucan branching enzyme activity [GO:0003844]; 1,4-alpha-glucan branching enzyme activity (using a glucosylated glycogenin as primer for glycogen synthesis) [GO:0102752]; cation binding [GO:0043169]; hydrolase activity, hydrolyzing O-glycosyl compounds [GO:0004553]; glycogen biosynthetic process [GO:0005978], integral component of membrane [GO:0016021]; plasma membrane [GO:0005886]; tra…	K00700	nd	nd	nd	nd	5606900	5240600	5754900	4736200	nd	nd	nd	nd	0.000623158	0.0010051	0	1	0	2	2	1	2	1
ENSONIP00000007124.1;ENSONIP00000057317.1	ENSONIP00000007124.1	2	ABRA C-terminal like [Source:NCBI gene;Acc:100711925]	-2.45519	0.0108731	1.58461	0.0605679	0	0	0	0	0	46357000	29848000	32152000	27060000	9021400	9351900	17429000	19353000	0.0411321	0.0278539	0.0379604	0.026176	0.046769	0.0587043	2	2	2	2	2	2	2	2
ENSONIP00000007128.2	ENSONIP00000007128.2	1	programmed cell death 5 [Source:ZFIN;Acc:ZDB-GENE-040426-980]	1.04329	0.698948	1.20821	0.317662	GO:0003677	DNA binding	GO:0003677	DNA binding [GO:0003677]	K06875	21145000	15715000	13651000	21881000	18563000	16813000	23008000	17142000	0.0257861	0.0168045	0.0173669	0.0221421	0.0217967	0.0278	4	5	5	4	4	5	3	4
ENSONIP00000007193.2;ENSONIP00000070792.1;ENSONIP00000007194.2;ENSONIP00000070072.1;ENSONIP00000049544.1	ENSONIP00000007193.2	5	prolylcarboxypeptidase (angiotensinase C) [Source:ZFIN;Acc:ZDB-GENE-040718-447]	-1.87836	0.00937261	-2.09325	0.0316504	GO:0016787	hydrolase activity	GO:0008236;GO:0008236;GO:0008236;GO:0008236;GO:0008236	serine-type peptidase activity [GO:0008236], serine-type peptidase activity [GO:0008236], serine-type peptidase activity [GO:0008236], serine-type peptidase activity [GO:0008236], serine-type peptidase activity [GO:0008236]	K01285	11727000	12355000	12741000	19428000	7791700	7078400	6926500	8150300	0.00440928	0.00453166	0.00462449	0.00641907	0.00266814	0.00210541	2	2	2	2	2	2	1	2
ENSONIP00000007202.2;ENSONIP00000062253.1;ENSONIP00000048290.1;ENSONIP00000071213.1;ENSONIP00000039974.1;ENSONIP00000041827.1	ENSONIP00000007202.2	6	dynein regulatory complex subunit 4 [Source:NCBI gene;Acc:100705311]	1.21394	0.219974	-1.19261	0.411688	GO:0016740	transferase activity	GO:0005737;GO:0005856;GO:0008017;GO:0031267;GO:0031514;GO:0048870;GO:0004069;GO:0006520;GO:0009058;GO:0030170;GO:0004069;GO:0006520;GO:0009058;GO:0030170;GO:0004069;GO:0006520;GO:0009058;GO:0030170;GO:0004069;GO:0006520;GO:0009058;GO:0030170;GO:0004069;GO:0006520;GO:0009058;GO:0030170;GO:0004069;GO:0006520;GO:0009058;GO:0030170	cytoplasm [GO:0005737]; cytoskeleton [GO:0005856]; motile cilium [GO:0031514]; microtubule binding [GO:0008017]; small GTPase binding [GO:0031267]; cell motility [GO:0048870], L-aspartate:2-oxoglutarate aminotransferase activity [GO:0004069]; pyridoxal phosphate binding [GO:0030170]; biosynthetic process [GO:0009058]; cellular amino acid metabolic process [GO:0006520], L-aspartate:2-oxoglutarate …	K14455	168720000	189910000	173090000	183380000	194980000	161100000	256620000	255390000	0.0878232	0.0962558	0.0887817	0.127844	0.0722882	0.0957074	20	17	18	18	18	20	16	18
ENSONIP00000007226.1	ENSONIP00000007226.1	1	nudix hydrolase 21 [Source:NCBI gene;Acc:100708512]	1.56651	0.134884	1.084	0.401144	GO:0003723	RNA binding	GO:0003729;GO:0005737;GO:0005849;GO:0006378;GO:0016787	cytoplasm [GO:0005737]; mRNA cleavage factor complex [GO:0005849]; hydrolase activity [GO:0016787]; mRNA binding [GO:0003729]; mRNA polyadenylation [GO:0006378]	K14397	9534600	8180100	6920700	9531700	10364000	7986100	19192000	15981000	0.00233492	0.00256242	0.00172853	0.00196936	0.00223324	0.00242537	2	3	2	2	2	3	2	3
ENSONIP00000007243.2;ENSONIP00000062874.1;ENSONIP00000063565.1;ENSONIP00000060096.1;ENSONIP00000030854.1;ENSONIP00000048012.1;ENSONIP00000039915.1;ENSONIP00000067897.1;ENSONIP00000058309.1;ENSONIP00000042439.1;ENSONIP00000038169.1;ENSONIP00000043142.1;ENSONIP00000015205.1;ENSONIP00000036005.1;ENSONIP00000062204.1;ENSONIP00000035450.1;ENSONIP00000038297.1;ENSONIP00000050226.1;ENSONIP00000040197.1;…	ENSONIP00000007243.2	30	Oreochromis niloticus thrombospondin 1 (thbs1), mRNA. [Source:RefSeq mRNA;Acc:NM_001279735]	-1.31731	0.301683	nd	nd	GO:0005576	extracellular region	GO:0005509;GO:0005615;GO:0006954;GO:0007155;GO:0008201;GO:0016525;GO:0050840;GO:0005509;GO:0005615;GO:0006954;GO:0007155;GO:0008201;GO:0016021;GO:0016525;GO:0050840;GO:0005509;GO:0005615;GO:0006954;GO:0007155;GO:0008201;GO:0016525;GO:0050840;GO:0005509;GO:0005615;GO:0006954;GO:0007155;GO:0008201;GO:0016021;GO:0016525;GO:0050840;GO:0005509;GO:0005615;GO:0006954;GO:0007155;GO:0008201;GO:0016525;GO:…	extracellular space [GO:0005615]; calcium ion binding [GO:0005509]; extracellular matrix binding [GO:0050840]; heparin binding [GO:0008201]; cell adhesion [GO:0007155]; inflammatory response [GO:0006954]; negative regulation of angiogenesis [GO:0016525], extracellular space [GO:0005615]; integral component of membrane [GO:0016021]; calcium ion binding [GO:0005509]; extracellular matrix binding [G…	K16857	6382900	8360300	13905000	12246000	7037100	9746800	5170500	9089400	0.000491702	0.000860779	0.00122501	0.000959667	nd	nd	3	4	4	2	2	1	2	1
ENSONIP00000007273.2;ENSONIP00000027976.1	ENSONIP00000007273.2	2	family with sequence similarity 162 member A [Source:NCBI gene;Acc:336363]	-1.42725	0.0163116	-2.4808	0.260818	GO:0016020	membrane	GO:0016021;GO:0016021	integral component of membrane [GO:0016021], integral component of membrane [GO:0016021]	0	16038000	16236000	15775000	18045000	9283500	11981000	11118000	13926000	0.0162595	0.0171132	0.0189003	0.0175247	0.00992436	0.0041432	4	4	4	3	3	4	3	3
ENSONIP00000036455.1;ENSONIP00000049279.1;ENSONIP00000060994.1;ENSONIP00000007274.2;ENSONIP00000043037.1;ENSONIP00000053666.1	ENSONIP00000036455.1	6	MYC associated factor X [Source:HGNC Symbol;Acc:HGNC:6913]	nd	nd	nd	nd	GO:0046983	protein dimerization activity	GO:0006357;GO:0046982;GO:0071339;GO:0090575;GO:1990837;GO:0006357;GO:0016021;GO:0046982;GO:0071339;GO:0090575;GO:1990837;GO:0006357;GO:0046982;GO:0071339;GO:0090575;GO:1990837;GO:0006357;GO:0046982;GO:0071339;GO:0090575;GO:1990837	MLL1 complex [GO:0071339]; RNA polymerase II transcription regulator complex [GO:0090575]; protein heterodimerization activity [GO:0046982]; sequence-specific double-stranded DNA binding [GO:1990837]; regulation of transcription by RNA polymerase II [GO:0006357], integral component of membrane [GO:0016021]; MLL1 complex [GO:0071339]; RNA polymerase II transcription regulator complex [GO:0090575];…	K04453	nd	nd	nd	nd	nd	nd	nd	nd	nd	nd	nd	nd	0.0062532	0.00219074	1	0	1	1	1	1	0	0
ENSONIP00000007275.2	ENSONIP00000007275.2	1	proteasome 20S subunit alpha 4 [Source:ZFIN;Acc:ZDB-GENE-040426-1932]	1.71188	0.0057732	2.71702	0.0297086	GO:0005634	nucleus	GO:0004298;GO:0005634;GO:0005737;GO:0006511;GO:0019773	cytoplasm [GO:0005737]; nucleus [GO:0005634]; proteasome core complex, alpha-subunit complex [GO:0019773]; threonine-type endopeptidase activity [GO:0004298]; ubiquitin-dependent protein catabolic process [GO:0006511]	K02728	12010000	11302000	11152000	13725000	15683000	24605000	21069000	21137000	0.0130116	0.0113036	0.0107567	0.00457734	0.0219059	0.0319578	4	3	4	3	3	3	2	3
ENSONIP00000079412.1;ENSONIP00000039380.1;ENSONIP00000064236.1;ENSONIP00000030487.1;ENSONIP00000039919.1;ENSONIP00000080427.1;ENSONIP00000078650.1;ENSONIP00000026772.1;ENSONIP00000007294.2;ENSONIP00000072023.1;ENSONIP00000056464.1;ENSONIP00000037808.1;ENSONIP00000031323.1;ENSONIP00000059028.1;ENSONIP00000047831.1;ENSONIP00000059607.1;ENSONIP00000033339.1;ENSONIP00000016171.1	ENSONIP00000079412.1	18	paired amphipathic helix protein Sin3a [Source:NCBI gene;Acc:100694434]	nd	nd	nd	nd	GO:0003714	transcription corepressor activity	GO:0003714;GO:0016580;GO:0003714;GO:0016580;GO:0003714;GO:0016580;GO:0003714;GO:0016580;GO:0003714;GO:0016580;GO:0003714;GO:0016580;GO:0003714;GO:0016580;GO:0003714;GO:0016580;GO:0003714;GO:0016580;GO:0003714;GO:0016580	Sin3 complex [GO:0016580]; transcription corepressor activity [GO:0003714], Sin3 complex [GO:0016580]; transcription corepressor activity [GO:0003714], Sin3 complex [GO:0016580]; transcription corepressor activity [GO:0003714], Sin3 complex [GO:0016580]; transcription corepressor activity [GO:0003714], Sin3 complex [GO:0016580]; transcription corepressor activity [GO:0003714], Sin3 complex [GO:00…	K11644	4920000	5485700	4564900	2544600	nd	nd	nd	nd	0.000548999	0.000750427	0.00048783	0.000135866	nd	nd	1	2	1	1	1	1	0	0
ENSONIP00000007303.1;ENSONIP00000057840.1;ENSONIP00000062666.1	ENSONIP00000007303.1	3	transaldolase 1 [Source:NCBI gene;Acc:100701115]	1.21828	0.423322	2.59446	0.0018759	GO:0016740	transferase activity	GO:0004801;GO:0005737;GO:0005975;GO:0006098;GO:0004801;GO:0005737;GO:0005975;GO:0006098;GO:0004801;GO:0005737;GO:0005975;GO:0006098	cytoplasm [GO:0005737]; transaldolase activity [GO:0004801]; carbohydrate metabolic process [GO:0005975]; pentose-phosphate shunt [GO:0006098], cytoplasm [GO:0005737]; transaldolase activity [GO:0004801]; carbohydrate metabolic process [GO:0005975]; pentose-phosphate shunt [GO:0006098], cytoplasm [GO:0005737]; transaldolase activity [GO:0004801]; carbohydrate metabolic process [GO:0005975]; pento…	K00616	58334000	58664000	42058000	51479000	47547000	46890000	68898000	93155000	0.023674	0.0228245	0.0157658	0.023788	0.0548189	0.0568109	15	16	13	13	13	14	9	12
ENSONIP00000007309.2;ENSONIP00000071715.1;ENSONIP00000059862.1;ENSONIP00000060751.1	ENSONIP00000007309.2	4	damage specific DNA binding protein 1 [Source:NCBI gene;Acc:100701659]	nd	nd	nd	nd	GO:0016567	protein ubiquitination	GO:0003676;GO:0005634;GO:0003676;GO:0005634;GO:0006281;GO:0016567;GO:0043161;GO:0003676;GO:0005634;GO:0006281;GO:0016567;GO:0043161;GO:0003676;GO:0005634;GO:0006281;GO:0016567;GO:0043161	nucleus [GO:0005634]; nucleic acid binding [GO:0003676], nucleus [GO:0005634]; nucleic acid binding [GO:0003676]; DNA repair [GO:0006281]; proteasome-mediated ubiquitin-dependent protein catabolic process [GO:0043161]; protein ubiquitination [GO:0016567], nucleus [GO:0005634]; nucleic acid binding [GO:0003676]; DNA repair [GO:0006281]; proteasome-mediated ubiquitin-dependent protein catabolic pro…	K10610	nd	nd	nd	nd	nd	nd	nd	nd	nd	nd	nd	nd	0.000753313	0.000985847	1	1	2	1	1	1	0	1
ENSONIP00000007310.2;ENSONIP00000079188.1;ENSONIP00000062916.1;ENSONIP00000043292.1;ENSONIP00000007308.2	ENSONIP00000007310.2	5	glycyl-tRNA synthetase 1 [Source:ZFIN;Acc:ZDB-GENE-030131-9174]	1.03611	0.878027	1.49512	0.0408837	GO:0006426	glycyl-tRNA aminoacylation	GO:0004820;GO:0005524;GO:0005737;GO:0006426;GO:0016740;GO:0004820;GO:0005524;GO:0005737;GO:0006426;GO:0016740;GO:0004820;GO:0005524;GO:0005737;GO:0006426;GO:0016740;GO:0004820;GO:0005524;GO:0005737;GO:0006426;GO:0016740;GO:0004820;GO:0005524;GO:0005737;GO:0006426;GO:0016740	cytoplasm [GO:0005737]; ATP binding [GO:0005524]; glycine-tRNA ligase activity [GO:0004820]; transferase activity [GO:0016740]; glycyl-tRNA aminoacylation [GO:0006426], cytoplasm [GO:0005737]; ATP binding [GO:0005524]; glycine-tRNA ligase activity [GO:0004820]; transferase activity [GO:0016740]; glycyl-tRNA aminoacylation [GO:0006426], cytoplasm [GO:0005737]; ATP binding [GO:0005524]; glycine-tRN…	K01880	30987000	25761000	21039000	30673000	27132000	19965000	35445000	29835000	0.00461573	0.00457801	0.00362023	0.00659566	0.00719531	0.00731456	8	6	8	8	8	7	6	5
ENSONIP00000033200.1;ENSONIP00000063469.1;ENSONIP00000069083.1;ENSONIP00000034550.1;ENSONIP00000055052.1;ENSONIP00000063777.1;ENSONIP00000045495.1;ENSONIP00000054116.1;ENSONIP00000007335.2	ENSONIP00000033200.1	9	phospholipase C delta 1 [Source:NCBI gene;Acc:100710733]	nd	nd	1.14922	0.46983	GO:0004435	phosphatidylinositol phospholipase C activity	GO:0004435;GO:0005509;GO:0016042;GO:0035556;GO:0004435;GO:0005509;GO:0016042;GO:0035556;GO:0004435;GO:0005509;GO:0016042;GO:0035556;GO:0004435;GO:0005509;GO:0016042;GO:0035556;GO:0004435;GO:0005509;GO:0016042;GO:0035556;GO:0004435;GO:0005509;GO:0016042;GO:0035556;GO:0004435;GO:0005509;GO:0016042;GO:0035556;GO:0004435;GO:0005509;GO:0016042;GO:0035556;GO:0004435;GO:0005509;GO:0016042;GO:0035556	calcium ion binding [GO:0005509]; phosphatidylinositol phospholipase C activity [GO:0004435]; intracellular signal transduction [GO:0035556]; lipid catabolic process [GO:0016042], calcium ion binding [GO:0005509]; phosphatidylinositol phospholipase C activity [GO:0004435]; intracellular signal transduction [GO:0035556]; lipid catabolic process [GO:0016042], calcium ion binding [GO:0005509]; phosp…	K05857	4428000	7029900	3498200	3159400	nd	nd	nd	nd	0.000422137	0.000958624	0.000748955	0.000224677	0.000748935	0.000603926	1	2	2	2	2	2	0	0
ENSONIP00000007349.2;ENSONIP00000027772.1;ENSONIP00000065940.1;ENSONIP00000068062.1;ENSONIP00000054391.1;ENSONIP00000056240.1;ENSONIP00000045176.1;ENSONIP00000081156.1;ENSONIP00000037679.1;ENSONIP00000059655.1;ENSONIP00000038399.1;ENSONIP00000045031.1;ENSONIP00000063282.1;ENSONIP00000010496.2;ENSONIP00000058774.1;ENSONIP00000044992.1;ENSONIP00000035797.1;ENSONIP00000034239.1;ENSONIP00000035349.1;…	ENSONIP00000007349.2	20	ADAM metallopeptidase domain 10 [Source:NCBI gene;Acc:100710655]	-1.19792	0.517479	-3.97328	0.0882781	GO:0046872	metal ion binding	GO:0004222;GO:0006509;GO:0007219;GO:0016021;GO:0017124;GO:0046872;GO:0004222;GO:0006509;GO:0007219;GO:0016021;GO:0017124;GO:0046872;GO:0004222;GO:0006509;GO:0007219;GO:0016021;GO:0017124;GO:0046872;GO:0004222;GO:0006509;GO:0007219;GO:0016021;GO:0017124;GO:0046872;GO:0004222;GO:0006509;GO:0007219;GO:0016021;GO:0017124;GO:0046872;GO:0004222;GO:0006509;GO:0007219;GO:0016021;GO:0017124;GO:0046872;GO:…	integral component of membrane [GO:0016021]; metal ion binding [GO:0046872]; metalloendopeptidase activity [GO:0004222]; SH3 domain binding [GO:0017124]; membrane protein ectodomain proteolysis [GO:0006509]; Notch signaling pathway [GO:0007219], integral component of membrane [GO:0016021]; metal ion binding [GO:0046872]; metalloendopeptidase activity [GO:0004222]; SH3 domain binding [GO:0017124];…	K06704	9777900	10339000	6829600	16497000	11081000	9209700	5918100	10057000	0.00193497	0.00210219	0.000863628	0.00638617	0.000501494	0.000918865	3	3	2	3	3	3	2	2
ENSONIP00000052259.1;ENSONIP00000062123.1;ENSONIP00000007362.2;ENSONIP00000058900.1;ENSONIP00000066509.1	ENSONIP00000052259.1	5	3'(2'), 5'-bisphosphate nucleotidase 1 [Source:NCBI gene;Acc:100692439]	1.36821	0.148571	2.97939	0.0199958	GO:0046854	phosphatidylinositol phosphate biosynthetic process	GO:0046854;GO:0046855;GO:0046872;GO:0046854;GO:0046855;GO:0046872;GO:0046854;GO:0046855;GO:0046872;GO:0046854;GO:0046855;GO:0046872;GO:0046854;GO:0046855;GO:0046872	metal ion binding [GO:0046872]; inositol phosphate dephosphorylation [GO:0046855]; phosphatidylinositol phosphate biosynthetic process [GO:0046854], metal ion binding [GO:0046872]; inositol phosphate dephosphorylation [GO:0046855]; phosphatidylinositol phosphate biosynthetic process [GO:0046854], metal ion binding [GO:0046872]; inositol phosphate dephosphorylation [GO:0046855]; phosphatidylinosit…	K01082	11147000	9116800	8941300	11163000	10394000	10313000	16288000	18237000	0.00480954	0.00357672	0.00318578	0.00259037	0.00891577	0.0121819	3	3	3	2	2	3	2	3
ENSONIP00000073374.1;ENSONIP00000068827.1;ENSONIP00000007381.2	ENSONIP00000073374.1	3	D-beta-hydroxybutyrate dehydrogenase, mitochondrial [Source:NCBI gene;Acc:100702424]	1.52159	0.0158216	1.27952	0.662263	GO:0016491	oxidoreductase activity	GO:0016021;GO:0016491;GO:0016021;GO:0016491;GO:0016757;GO:0016491;GO:0016757	integral component of membrane [GO:0016021]; oxidoreductase activity [GO:0016491], integral component of membrane [GO:0016021]; oxidoreductase activity [GO:0016491], glycosyltransferase activity [GO:0016757], oxidoreductase activity [GO:0016491], glycosyltransferase activity [GO:0016757]	K00750	5921400	6469200	6161200	6730200	9257600	7819100	12071000	9321200	0.00239357	0.000964575	0.00242983	0.0031121	0.0039551	0.00173882	3	2	3	4	4	4	2	3
ENSONIP00000049500.1;ENSONIP00000053407.1;ENSONIP00000074654.1;ENSONIP00000045127.1;ENSONIP00000061215.1;ENSONIP00000007398.2;ENSONIP00000074366.1;ENSONIP00000064112.1;ENSONIP00000054543.1	ENSONIP00000049500.1	9	adaptor related protein complex 1 subunit gamma 1 [Source:NCBI gene;Acc:100711017]	-1.84391	0.0419795	1.59062	0.0994365	GO:0030121	AP-1 adaptor complex	GO:0006886;GO:0016192;GO:0030121;GO:0006886;GO:0016192;GO:0030121;GO:0006886;GO:0016192;GO:0030121;GO:0006886;GO:0016192;GO:0030121;GO:0006886;GO:0016192;GO:0030121;GO:0006886;GO:0016192;GO:0030121;GO:0006886;GO:0016192;GO:0030121;GO:0006886;GO:0016192;GO:0030121;GO:0006886;GO:0016192;GO:0030121	AP-1 adaptor complex [GO:0030121]; intracellular protein transport [GO:0006886]; vesicle-mediated transport [GO:0016192], AP-1 adaptor complex [GO:0030121]; intracellular protein transport [GO:0006886]; vesicle-mediated transport [GO:0016192], AP-1 adaptor complex [GO:0030121]; intracellular protein transport [GO:0006886]; vesicle-mediated transport [GO:0016192], AP-1 adaptor complex [GO:0030121]…	K12391	10563000	10431000	7990600	8860900	2863900	4587700	5361200	7711800	0.00202804	0.00158977	0.0009631	0.00283449	0.00267819	0.00321934	2	1	1	2	2	1	1	1
ENSONIP00000054981.1;ENSONIP00000061188.1;ENSONIP00000038601.1;ENSONIP00000028284.1;ENSONIP00000032373.1;ENSONIP00000075908.1;ENSONIP00000069121.1;ENSONIP00000055926.1;ENSONIP00000007406.2;ENSONIP00000048737.1	ENSONIP00000054981.1	10	procollagen-lysine,2-oxoglutarate 5-dioxygenase 2 [Source:NCBI gene;Acc:100703780]	-1.16068	0.359162	nd	nd	GO:0008475	procollagen-lysine 5-dioxygenase activity	GO:0005506;GO:0005789;GO:0008475;GO:0031418;GO:0005506;GO:0005789;GO:0008475;GO:0031418;GO:0005506;GO:0005789;GO:0008475;GO:0031418;GO:0005506;GO:0005789;GO:0008475;GO:0031418;GO:0005506;GO:0005789;GO:0008475;GO:0031418;GO:0005506;GO:0005789;GO:0008475;GO:0031418;GO:0005506;GO:0005789;GO:0008475;GO:0031418;GO:0005506;GO:0005789;GO:0008475;GO:0031418;GO:0005506;GO:0005789;GO:0008475;GO:0031418;GO:…	endoplasmic reticulum membrane [GO:0005789]; iron ion binding [GO:0005506]; L-ascorbic acid binding [GO:0031418]; procollagen-lysine 5-dioxygenase activity [GO:0008475], endoplasmic reticulum membrane [GO:0005789]; iron ion binding [GO:0005506]; L-ascorbic acid binding [GO:0031418]; procollagen-lysine 5-dioxygenase activity [GO:0008475], endoplasmic reticulum membrane [GO:0005789]; iron ion bindi…	K13645	8570600	8558100	9670800	10290000	5177500	6312300	9303200	11162000	0.00285065	0.00289574	0.00321352	0.00285128	nd	nd	3	3	3	2	2	3	3	2
ENSONIP00000007411.2	ENSONIP00000007411.2	1	cytosolic 5'-nucleotidase 1A [Source:NCBI gene;Acc:100693789]	1.50027	0.056116	-1.5605	0.234497	GO:0005737	cytoplasm	GO:0000166;GO:0000287;GO:0005737;GO:0008253;GO:0009117	cytoplasm [GO:0005737]; 5'-nucleotidase activity [GO:0008253]; magnesium ion binding [GO:0000287]; nucleotide binding [GO:0000166]; nucleotide metabolic process [GO:0009117]	K01081	11659000	10468000	11886000	19856000	19229000	17277000	17588000	26724000	0.00596577	0.00908844	0.00610038	0.0115827	0.00415482	0.00633455	3	4	3	1	1	4	2	2
ENSONIP00000079874.1;ENSONIP00000045129.1;ENSONIP00000007449.2;ENSONIP00000047587.1;ENSONIP00000063175.1	ENSONIP00000079874.1	5	ubiquitin like modifier activating enzyme 5 [Source:NCBI gene;Acc:100705655]	1.29044	0.159438	-1.58656	0.184638	GO:0008641	ubiquitin-like modifier activating enzyme activity	GO:0008641;GO:0005789;GO:0005794;GO:0008641;GO:0046872;GO:0005789;GO:0005794;GO:0008641;GO:0046872;GO:0005789;GO:0005794;GO:0008641;GO:0046872;GO:0005789;GO:0005794;GO:0008641;GO:0046872	ubiquitin-like modifier activating enzyme activity [GO:0008641], endoplasmic reticulum membrane [GO:0005789]; Golgi apparatus [GO:0005794]; metal ion binding [GO:0046872]; ubiquitin-like modifier activating enzyme activity [GO:0008641], endoplasmic reticulum membrane [GO:0005789]; Golgi apparatus [GO:0005794]; metal ion binding [GO:0046872]; ubiquitin-like modifier activating enzyme activity [GO:…	K12164	7255400	6452900	4817300	8668100	6483400	8797000	9045500	10766000	0.00444297	0.00252656	0.0018254	0.00443447	0.00183991	0.0023293	2	1	1	1	1	1	1	2
ENSONIP00000067541.1;ENSONIP00000079864.1;ENSONIP00000007458.2;ENSONIP00000045577.1	ENSONIP00000067541.1	4	ATPase H+ transporting V1 subunit D [Source:ZFIN;Acc:ZDB-GENE-040426-727]	1.2209	0.155135	-1.81153	0.00502709	GO:0046961	proton-transporting ATPase activity, rotational mechanism	GO:0006811;GO:0042626;GO:0006811;GO:0042626;GO:0006811;GO:0042626;GO:0006811;GO:0042626	ATPase-coupled transmembrane transporter activity [GO:0042626]; ion transport [GO:0006811], ATPase-coupled transmembrane transporter activity [GO:0042626]; ion transport [GO:0006811], ATPase-coupled transmembrane transporter activity [GO:0042626]; ion transport [GO:0006811], ATPase-coupled transmembrane transporter activity [GO:0042626]; ion transport [GO:0006811]	K02149	7435900	8718500	8053900	11142000	9752700	8759600	12188000	12459000	0.00366323	0.00473618	0.00439087	0.00535277	0.00248928	0.00251839	2	3	3	2	2	3	2	2
ENSONIP00000007465.1	ENSONIP00000007465.1	1	eukaryotic translation initiation factor 2 subunit alpha [Source:NCBI gene;Acc:100696887]	-1.01047	0.947263	-1.10088	0.505356	GO:0003723	RNA binding	GO:0003743;GO:0005737;GO:0010494	cytoplasm [GO:0005737]; cytoplasmic stress granule [GO:0010494]; translation initiation factor activity [GO:0003743]	K03237	45547000	39420000	27668000	45976000	36725000	41435000	38283000	40525000	0.0180791	0.0156738	0.0160066	0.021069	0.0176164	0.0145525	8	6	8	10	10	9	6	9
ENSONIP00000007470.1	ENSONIP00000007470.1	1	ribosomal protein L13 [Source:NCBI gene;Acc:100712089]	-1.59802	0.0978575	-1.2339	0.23525	GO:0003735	structural constituent of ribosome	GO:0003735;GO:0005840;GO:0006412;GO:0051726	ribosome [GO:0005840]; structural constituent of ribosome [GO:0003735]; regulation of cell cycle [GO:0051726]; translation [GO:0006412]	K02873	234950000	236670000	159510000	232060000	80292000	139360000	92549000	227960000	0.214691	0.196834	0.163916	0.227638	0.146085	0.179339	20	18	18	12	12	18	12	10
ENSONIP00000007472.2;ENSONIP00000047383.1;ENSONIP00000067808.1;ENSONIP00000047128.1;ENSONIP00000027655.1;ENSONIP00000074512.1;ENSONIP00000032806.1;ENSONIP00000030530.1;ENSONIP00000067637.1;ENSONIP00000045548.1	ENSONIP00000007472.2	10	heat shock protein 90, alpha (cytosolic), class A member 1, tandem duplicate 2 [Source:ZFIN;Acc:ZDB-GENE-031001-3]	1.1117	0.400216	1.44033	0.0170601	GO:0000166	nucleotide binding	GO:0005524;GO:0006457;GO:0051082;GO:0005524;GO:0006457;GO:0051082;GO:0005524;GO:0006457;GO:0051082;GO:0005524;GO:0006457;GO:0051082;GO:0005524;GO:0006457;GO:0051082;GO:0005524;GO:0006457;GO:0051082;GO:0005524;GO:0006457;GO:0051082;GO:0005524;GO:0006457;GO:0051082;GO:0005524;GO:0005634;GO:0005737;GO:0006457;GO:0043627;GO:0051082;GO:0005524;GO:0006457;GO:0051082	ATP binding [GO:0005524]; unfolded protein binding [GO:0051082]; protein folding [GO:0006457], ATP binding [GO:0005524]; unfolded protein binding [GO:0051082]; protein folding [GO:0006457], ATP binding [GO:0005524]; unfolded protein binding [GO:0051082]; protein folding [GO:0006457], ATP binding [GO:0005524]; unfolded protein binding [GO:0051082]; protein folding [GO:0006457], ATP binding [GO:000…	K04079	288020000	223350000	203240000	242150000	236350000	220210000	283310000	323760000	0.103522	0.107236	0.104199	0.136756	0.171689	0.153618	14	14	14	12	12	15	9	7
ENSONIP00000050422.1;ENSONIP00000007473.2;ENSONIP00000029744.1;ENSONIP00000040100.1;ENSONIP00000049325.1;ENSONIP00000033185.1	ENSONIP00000050422.1	6	lysyl-tRNA synthetase 1 [Source:NCBI gene;Acc:100689916]	-3.11666	0.00321105	-1.95906	0.0855031	GO:0006430	lysyl-tRNA aminoacylation	GO:0003676;GO:0004824;GO:0005524;GO:0005737;GO:0006430;GO:0003676;GO:0004824;GO:0005524;GO:0005737;GO:0006430;GO:0003676;GO:0004824;GO:0005524;GO:0005737;GO:0006430;GO:0003676;GO:0004824;GO:0005524;GO:0005737;GO:0006430;GO:0003676;GO:0004824;GO:0005524;GO:0005737;GO:0006430;GO:0003676;GO:0004824;GO:0005524;GO:0005737;GO:0006430	cytoplasm [GO:0005737]; ATP binding [GO:0005524]; lysine-tRNA ligase activity [GO:0004824]; nucleic acid binding [GO:0003676]; lysyl-tRNA aminoacylation [GO:0006430], cytoplasm [GO:0005737]; ATP binding [GO:0005524]; lysine-tRNA ligase activity [GO:0004824]; nucleic acid binding [GO:0003676]; lysyl-tRNA aminoacylation [GO:0006430], cytoplasm [GO:0005737]; ATP binding [GO:0005524]; lysine-tRNA lig…	K04567	57171000	42680000	28398000	60648000	14963000	17957000	9105800	18583000	0.0150985	0.0132937	0.00515381	0.0100703	0.00588349	0.00524846	9	7	8	8	8	6	5	8
ENSONIP00000028309.1;ENSONIP00000007566.2;ENSONIP00000035662.1;ENSONIP00000077319.1;ENSONIP00000081381.1;ENSONIP00000078243.1;ENSONIP00000007565.2;ENSONIP00000031320.1;ENSONIP00000037346.1;ENSONIP00000045090.1	ENSONIP00000028309.1	10	ezrin [Source:NCBI gene;Acc:100692529]	1.6045	0.059279	3.39993	0.102504	GO:0008092	cytoskeletal protein binding	GO:0003779;GO:0005737;GO:0005856;GO:0005886;GO:0003779;GO:0005737;GO:0005856;GO:0005886;GO:0003779;GO:0005856;GO:0003779;GO:0005737;GO:0005856;GO:0005886;GO:0003779;GO:0005737;GO:0005856;GO:0005886;GO:0003779;GO:0005737;GO:0005856;GO:0005886;GO:0003779;GO:0005737;GO:0005856;GO:0005886;GO:0003779;GO:0005737;GO:0005856;GO:0005886;GO:0003779;GO:0005737;GO:0005856;GO:0005886;GO:0003779;GO:0005737;GO:…	cytoplasm [GO:0005737]; cytoskeleton [GO:0005856]; plasma membrane [GO:0005886]; actin binding [GO:0003779], cytoplasm [GO:0005737]; cytoskeleton [GO:0005856]; plasma membrane [GO:0005886]; actin binding [GO:0003779], cytoskeleton [GO:0005856]; actin binding [GO:0003779], cytoplasm [GO:0005737]; cytoskeleton [GO:0005856]; plasma membrane [GO:0005886]; actin binding [GO:0003779], cytoplasm [GO:000…	K08007	8166300	7662300	9096600	9833800	12451000	9507900	20096000	13716000	0.000875934	0.000928211	0.000722658	0.000903934	0.0035695	0.00226265	3	3	2	2	2	2	2	3
ENSONIP00000058165.1;ENSONIP00000007586.2	ENSONIP00000058165.1	2	GTPase IMAP family member 4 [Source:NCBI gene;Acc:100708319]	nd	nd	nd	nd	GO:0005525	GTP binding	GO:0005525;GO:0005525	GTP binding [GO:0005525], GTP binding [GO:0005525]	0	nd	nd	nd	nd	nd	nd	nd	nd	nd	nd	nd	nd	0.00167694	0.00180719	2	0	2	2	2	2	0	1
ENSONIP00000007602.2;ENSONIP00000007603.2;ENSONIP00000063910.1;ENSONIP00000048583.1	ENSONIP00000007602.2	4	endoplasmic reticulum protein 44 [Source:NCBI gene;Acc:100711128]	1.17101	0.295341	-1.40478	0.0773698	0	0	0	0	K17264	32576000	32895000	26862000	39126000	30998000	32314000	48105000	42523000	0.00738945	0.00730656	0.00582188	0.00925027	0.00483413	0.00576117	4	5	5	4	4	5	3	4
ENSONIP00000030529.1;ENSONIP00000050093.1;ENSONIP00000007644.2;ENSONIP00000077343.1;ENSONIP00000065713.1;ENSONIP00000075040.1;ENSONIP00000059691.1;ENSONIP00000066059.1;ENSONIP00000048872.1	ENSONIP00000030529.1	9	importin 7 [Source:ZFIN;Acc:ZDB-GENE-030131-458]	-1.0105	0.857091	-1.73017	0.00949852	GO:0006886	intracellular protein transport	GO:0005737;GO:0006886;GO:0031267;GO:0005737;GO:0006886;GO:0031267;GO:0005737;GO:0006886;GO:0031267;GO:0005737;GO:0006886;GO:0031267;GO:0005737;GO:0006886;GO:0031267;GO:0005737;GO:0006886;GO:0031267;GO:0005737;GO:0006886;GO:0031267;GO:0005737;GO:0006886;GO:0031267;GO:0005737;GO:0006886;GO:0031267	cytoplasm [GO:0005737]; small GTPase binding [GO:0031267]; intracellular protein transport [GO:0006886], cytoplasm [GO:0005737]; small GTPase binding [GO:0031267]; intracellular protein transport [GO:0006886], cytoplasm [GO:0005737]; small GTPase binding [GO:0031267]; intracellular protein transport [GO:0006886], cytoplasm [GO:0005737]; small GTPase binding [GO:0031267]; intracellular protein tra…	K20223	16533000	15347000	10576000	14607000	9563000	11450000	20231000	15226000	0.00500993	0.00422835	0.00344508	0.00326348	0.00237183	0.00223664	4	4	4	4	4	4	1	4
[truncated: 1,941 more rows]
