# Supplementary material for: The Tilapia Cyst Tissue Enclosing the Proliferating Myxobolus bejeranoi Parasite Exhibits Cornified Structure and Immune Barrier Function
Source: Int J Mol Sci. 2024 May 23;25(11):5683. doi: 10.3390/ijms25115683 (PMC11171596; doi:10.3390/ijms25115683)
Supplement: Supplementary file 1 [file ijms-25-05683-s001.zip › Table S2.xlsx]

## Sheet: Infec vs. con upregulated
category	term ID	term description	observed gene count	background gene count	FDR	matching proteins (IDs)
GO Process	GO:0044281	Small molecule metabolic process	50	1623	9.59e-07	8128.ENSONIP00000002371,8128.ENSONIP00000003663,8128.ENSONIP00000005944,8128.ENSONIP00000006155,8128.ENSONIP00000008365,8128.ENSONIP00000008514,8128.ENSONIP00000009246,8128.ENSONIP00000010738,8128.ENSONIP00000012057,8128.ENSONIP00000014173,8128.ENSONIP00000014732,8128.ENSONIP00000015108,8128.ENSONIP00000016758,8128.ENSONIP00000017429,8128.ENSONIP00000017869,8128.ENSONIP00000018869,8128.ENSONIP000…
GO Process	GO:0006518	Peptide metabolic process	23	486	5.59e-05	8128.ENSONIP00000003346,8128.ENSONIP00000005954,8128.ENSONIP00000008365,8128.ENSONIP00000010059,8128.ENSONIP00000011307,8128.ENSONIP00000012201,8128.ENSONIP00000017429,8128.ENSONIP00000019193,8128.ENSONIP00000020250,8128.ENSONIP00000021704,8128.ENSONIP00000022862,8128.ENSONIP00000030580,8128.ENSONIP00000037965,8128.ENSONIP00000041692,8128.ENSONIP00000049633,8128.ENSONIP00000051226,8128.ENSONIP000…
GO Process	GO:0032970	Regulation of actin filament-based process	18	314	9.7e-05	8128.ENSONIP00000000013,8128.ENSONIP00000002788,8128.ENSONIP00000006135,8128.ENSONIP00000015456,8128.ENSONIP00000020533,8128.ENSONIP00000020860,8128.ENSONIP00000021368,8128.ENSONIP00000021627,8128.ENSONIP00000023020,8128.ENSONIP00000031141,8128.ENSONIP00000035480,8128.ENSONIP00000038400,8128.ENSONIP00000041689,8128.ENSONIP00000044081,8128.ENSONIP00000059404,8128.ENSONIP00000061162,8128.ENSONIP000…
GO Process	GO:0043603	Cellular amide metabolic process	27	709	0.00012	8128.ENSONIP00000003346,8128.ENSONIP00000005954,8128.ENSONIP00000008365,8128.ENSONIP00000010059,8128.ENSONIP00000011307,8128.ENSONIP00000012201,8128.ENSONIP00000017429,8128.ENSONIP00000018507,8128.ENSONIP00000019193,8128.ENSONIP00000020250,8128.ENSONIP00000021704,8128.ENSONIP00000022862,8128.ENSONIP00000025440,8128.ENSONIP00000030580,8128.ENSONIP00000037965,8128.ENSONIP00000041692,8128.ENSONIP000…
GO Process	GO:0030036	Actin cytoskeleton organization	28	765	0.00012	8128.ENSONIP00000000013,8128.ENSONIP00000002788,8128.ENSONIP00000008180,8128.ENSONIP00000010137,8128.ENSONIP00000012587,8128.ENSONIP00000012986,8128.ENSONIP00000015456,8128.ENSONIP00000015495,8128.ENSONIP00000020860,8128.ENSONIP00000021368,8128.ENSONIP00000021627,8128.ENSONIP00000024661,8128.ENSONIP00000025121,8128.ENSONIP00000032190,8128.ENSONIP00000035480,8128.ENSONIP00000040417,8128.ENSONIP000…
GO Process	GO:0032956	Regulation of actin cytoskeleton organization	17	299	0.00013	8128.ENSONIP00000000013,8128.ENSONIP00000002788,8128.ENSONIP00000006135,8128.ENSONIP00000015456,8128.ENSONIP00000020533,8128.ENSONIP00000020860,8128.ENSONIP00000021368,8128.ENSONIP00000021627,8128.ENSONIP00000031141,8128.ENSONIP00000035480,8128.ENSONIP00000038400,8128.ENSONIP00000041689,8128.ENSONIP00000044081,8128.ENSONIP00000059404,8128.ENSONIP00000061162,8128.ENSONIP00000063416,8128.ENSONIP000…
GO Process	GO:0007010	Cytoskeleton organization	39	1368	0.00014	8128.ENSONIP00000000013,8128.ENSONIP00000002788,8128.ENSONIP00000008180,8128.ENSONIP00000010137,8128.ENSONIP00000010248,8128.ENSONIP00000012587,8128.ENSONIP00000012986,8128.ENSONIP00000015456,8128.ENSONIP00000015495,8128.ENSONIP00000020533,8128.ENSONIP00000020860,8128.ENSONIP00000021368,8128.ENSONIP00000021627,8128.ENSONIP00000024172,8128.ENSONIP00000024661,8128.ENSONIP00000025121,8128.ENSONIP000…
GO Process	GO:0008064	Regulation of actin polymerization or depolymerization	11	145	0.0012	8128.ENSONIP00000000013,8128.ENSONIP00000006135,8128.ENSONIP00000020533,8128.ENSONIP00000020860,8128.ENSONIP00000031141,8128.ENSONIP00000035480,8128.ENSONIP00000038400,8128.ENSONIP00000041689,8128.ENSONIP00000061162,8128.ENSONIP00000063416,8128.ENSONIP00000071928
GO Process	GO:0043043	Peptide biosynthetic process	17	386	0.0021	8128.ENSONIP00000003346,8128.ENSONIP00000008365,8128.ENSONIP00000010059,8128.ENSONIP00000011307,8128.ENSONIP00000012201,8128.ENSONIP00000017429,8128.ENSONIP00000019193,8128.ENSONIP00000020250,8128.ENSONIP00000030580,8128.ENSONIP00000037965,8128.ENSONIP00000041692,8128.ENSONIP00000051226,8128.ENSONIP00000053992,8128.ENSONIP00000070271,8128.ENSONIP00000070392,8128.ENSONIP00000072715,8128.ENSONIP000…
GO Process	GO:0030833	Regulation of actin filament polymerization	10	131	0.0025	8128.ENSONIP00000000013,8128.ENSONIP00000006135,8128.ENSONIP00000020533,8128.ENSONIP00000031141,8128.ENSONIP00000035480,8128.ENSONIP00000038400,8128.ENSONIP00000041689,8128.ENSONIP00000061162,8128.ENSONIP00000063416,8128.ENSONIP00000071928
GO Process	GO:0110053	Regulation of actin filament organization	13	235	0.0025	8128.ENSONIP00000000013,8128.ENSONIP00000002788,8128.ENSONIP00000006135,8128.ENSONIP00000020533,8128.ENSONIP00000020860,8128.ENSONIP00000031141,8128.ENSONIP00000035480,8128.ENSONIP00000038400,8128.ENSONIP00000041689,8128.ENSONIP00000059404,8128.ENSONIP00000061162,8128.ENSONIP00000063416,8128.ENSONIP00000071928
GO Process	GO:0051493	Regulation of cytoskeleton organization	18	439	0.0025	8128.ENSONIP00000000013,8128.ENSONIP00000002788,8128.ENSONIP00000006135,8128.ENSONIP00000014173,8128.ENSONIP00000015456,8128.ENSONIP00000020533,8128.ENSONIP00000020860,8128.ENSONIP00000021368,8128.ENSONIP00000021627,8128.ENSONIP00000031141,8128.ENSONIP00000035480,8128.ENSONIP00000038400,8128.ENSONIP00000041689,8128.ENSONIP00000044081,8128.ENSONIP00000059404,8128.ENSONIP00000061162,8128.ENSONIP000…
GO Process	GO:0006412	Translation	16	360	0.0027	8128.ENSONIP00000003346,8128.ENSONIP00000008365,8128.ENSONIP00000010059,8128.ENSONIP00000011307,8128.ENSONIP00000012201,8128.ENSONIP00000019193,8128.ENSONIP00000020250,8128.ENSONIP00000030580,8128.ENSONIP00000037965,8128.ENSONIP00000041692,8128.ENSONIP00000051226,8128.ENSONIP00000053992,8128.ENSONIP00000070271,8128.ENSONIP00000070392,8128.ENSONIP00000072715,8128.ENSONIP00000079945
GO Process	GO:0034314	Arp2/3 complex-mediated actin nucleation	5	19	0.0028	8128.ENSONIP00000035480,8128.ENSONIP00000041689,8128.ENSONIP00000059989,8128.ENSONIP00000061162,8128.ENSONIP00000071928
GO Process	GO:0006790	Sulfur compound metabolic process	14	289	0.0037	8128.ENSONIP00000000668,8128.ENSONIP00000002371,8128.ENSONIP00000005954,8128.ENSONIP00000010738,8128.ENSONIP00000016758,8128.ENSONIP00000017429,8128.ENSONIP00000021704,8128.ENSONIP00000022356,8128.ENSONIP00000022862,8128.ENSONIP00000025440,8128.ENSONIP00000027607,8128.ENSONIP00000049633,8128.ENSONIP00000054508,8128.ENSONIP00000066249
GO Process	GO:0019752	Carboxylic acid metabolic process	25	815	0.0037	8128.ENSONIP00000002371,8128.ENSONIP00000003663,8128.ENSONIP00000005944,8128.ENSONIP00000006155,8128.ENSONIP00000008365,8128.ENSONIP00000008514,8128.ENSONIP00000009246,8128.ENSONIP00000010738,8128.ENSONIP00000012057,8128.ENSONIP00000014173,8128.ENSONIP00000015108,8128.ENSONIP00000017429,8128.ENSONIP00000021704,8128.ENSONIP00000022356,8128.ENSONIP00000025440,8128.ENSONIP00000027208,8128.ENSONIP000…
GO Process	GO:0051248	Negative regulation of protein metabolic process	23	729	0.0046	8128.ENSONIP00000002214,8128.ENSONIP00000005684,8128.ENSONIP00000009801,8128.ENSONIP00000013819,8128.ENSONIP00000014173,8128.ENSONIP00000020671,8128.ENSONIP00000020932,8128.ENSONIP00000021120,8128.ENSONIP00000032283,8128.ENSONIP00000036235,8128.ENSONIP00000038048,8128.ENSONIP00000039984,8128.ENSONIP00000041609,8128.ENSONIP00000042223,8128.ENSONIP00000049897,8128.ENSONIP00000054571,8128.ENSONIP000…
GO Process	GO:1901576	Organic substance biosynthetic process	48	2258	0.0051	8128.ENSONIP00000000668,8128.ENSONIP00000002371,8128.ENSONIP00000002902,8128.ENSONIP00000003346,8128.ENSONIP00000007111,8128.ENSONIP00000008365,8128.ENSONIP00000010059,8128.ENSONIP00000011307,8128.ENSONIP00000012201,8128.ENSONIP00000014173,8128.ENSONIP00000014732,8128.ENSONIP00000016758,8128.ENSONIP00000017134,8128.ENSONIP00000017429,8128.ENSONIP00000017869,8128.ENSONIP00000018507,8128.ENSONIP000…
GO Process	GO:0071840	Cellular component organization or biogenesis	98	5903	0.0051	8128.ENSONIP00000000013,8128.ENSONIP00000000655,8128.ENSONIP00000000668,8128.ENSONIP00000002788,8128.ENSONIP00000005106,8128.ENSONIP00000006135,8128.ENSONIP00000007053,8128.ENSONIP00000007911,8128.ENSONIP00000008148,8128.ENSONIP00000008180,8128.ENSONIP00000010059,8128.ENSONIP00000010128,8128.ENSONIP00000010137,8128.ENSONIP00000010248,8128.ENSONIP00000010258,8128.ENSONIP00000012201,8128.ENSONIP000…
GO Process	GO:0043604	Amide biosynthetic process	18	493	0.0057	8128.ENSONIP00000003346,8128.ENSONIP00000008365,8128.ENSONIP00000010059,8128.ENSONIP00000011307,8128.ENSONIP00000012201,8128.ENSONIP00000017429,8128.ENSONIP00000018507,8128.ENSONIP00000019193,8128.ENSONIP00000020250,8128.ENSONIP00000030580,8128.ENSONIP00000037965,8128.ENSONIP00000041692,8128.ENSONIP00000051226,8128.ENSONIP00000053992,8128.ENSONIP00000070271,8128.ENSONIP00000070392,8128.ENSONIP000…
GO Process	GO:0008152	Metabolic process	146	9874	0.006	8128.ENSONIP00000000655,8128.ENSONIP00000000668,8128.ENSONIP00000000799,8128.ENSONIP00000002206,8128.ENSONIP00000002214,8128.ENSONIP00000002371,8128.ENSONIP00000002902,8128.ENSONIP00000003056,8128.ENSONIP00000003346,8128.ENSONIP00000003663,8128.ENSONIP00000004524,8128.ENSONIP00000005248,8128.ENSONIP00000005684,8128.ENSONIP00000005944,8128.ENSONIP00000005954,8128.ENSONIP00000006112,8128.ENSONIP000…
GO Process	GO:0002181	Cytoplasmic translation	6	46	0.007	8128.ENSONIP00000003346,8128.ENSONIP00000012201,8128.ENSONIP00000030580,8128.ENSONIP00000070392,8128.ENSONIP00000072715,8128.ENSONIP00000079945
GO Process	GO:0044249	Cellular biosynthetic process	46	2166	0.007	8128.ENSONIP00000000668,8128.ENSONIP00000002371,8128.ENSONIP00000002902,8128.ENSONIP00000003346,8128.ENSONIP00000007111,8128.ENSONIP00000008365,8128.ENSONIP00000010059,8128.ENSONIP00000011307,8128.ENSONIP00000012201,8128.ENSONIP00000014173,8128.ENSONIP00000014732,8128.ENSONIP00000016758,8128.ENSONIP00000017134,8128.ENSONIP00000017429,8128.ENSONIP00000017869,8128.ENSONIP00000018507,8128.ENSONIP000…
GO Process	GO:1902903	Regulation of supramolecular fiber organization	14	323	0.0071	8128.ENSONIP00000000013,8128.ENSONIP00000002788,8128.ENSONIP00000006135,8128.ENSONIP00000020533,8128.ENSONIP00000020860,8128.ENSONIP00000031141,8128.ENSONIP00000035480,8128.ENSONIP00000038400,8128.ENSONIP00000041689,8128.ENSONIP00000059404,8128.ENSONIP00000061162,8128.ENSONIP00000063416,8128.ENSONIP00000065892,8128.ENSONIP00000071928
GO Process	GO:0016043	Cellular component organization	94	5690	0.0072	8128.ENSONIP00000000013,8128.ENSONIP00000000655,8128.ENSONIP00000000668,8128.ENSONIP00000002788,8128.ENSONIP00000005106,8128.ENSONIP00000006135,8128.ENSONIP00000007053,8128.ENSONIP00000007911,8128.ENSONIP00000008180,8128.ENSONIP00000010059,8128.ENSONIP00000010137,8128.ENSONIP00000010248,8128.ENSONIP00000010258,8128.ENSONIP00000012201,8128.ENSONIP00000012347,8128.ENSONIP00000012495,8128.ENSONIP000…
GO Process	GO:0010467	Gene expression	39	1735	0.0076	8128.ENSONIP00000000655,8128.ENSONIP00000003346,8128.ENSONIP00000006112,8128.ENSONIP00000008148,8128.ENSONIP00000008365,8128.ENSONIP00000010059,8128.ENSONIP00000010128,8128.ENSONIP00000011307,8128.ENSONIP00000012201,8128.ENSONIP00000019193,8128.ENSONIP00000019951,8128.ENSONIP00000020250,8128.ENSONIP00000020808,8128.ENSONIP00000023567,8128.ENSONIP00000024321,8128.ENSONIP00000024366,8128.ENSONIP000…
GO Process	GO:0007015	Actin filament organization	18	519	0.0078	8128.ENSONIP00000000013,8128.ENSONIP00000008180,8128.ENSONIP00000012587,8128.ENSONIP00000015456,8128.ENSONIP00000020860,8128.ENSONIP00000021368,8128.ENSONIP00000021627,8128.ENSONIP00000035480,8128.ENSONIP00000041689,8128.ENSONIP00000044081,8128.ENSONIP00000059404,8128.ENSONIP00000059989,8128.ENSONIP00000061162,8128.ENSONIP00000062759,8128.ENSONIP00000063416,8128.ENSONIP00000071928,8128.ENSONIP000…
GO Process	GO:0097435	Supramolecular fiber organization	22	735	0.0088	8128.ENSONIP00000000013,8128.ENSONIP00000008180,8128.ENSONIP00000012587,8128.ENSONIP00000015456,8128.ENSONIP00000015495,8128.ENSONIP00000020860,8128.ENSONIP00000021368,8128.ENSONIP00000021627,8128.ENSONIP00000023998,8128.ENSONIP00000024172,8128.ENSONIP00000035480,8128.ENSONIP00000041689,8128.ENSONIP00000044081,8128.ENSONIP00000059404,8128.ENSONIP00000059989,8128.ENSONIP00000061162,8128.ENSONIP000…
GO Process	GO:0033043	Regulation of organelle organization	24	847	0.0088	8128.ENSONIP00000000013,8128.ENSONIP00000002788,8128.ENSONIP00000004532,8128.ENSONIP00000006135,8128.ENSONIP00000007053,8128.ENSONIP00000014173,8128.ENSONIP00000015456,8128.ENSONIP00000020533,8128.ENSONIP00000020860,8128.ENSONIP00000021368,8128.ENSONIP00000021627,8128.ENSONIP00000031141,8128.ENSONIP00000035323,8128.ENSONIP00000035480,8128.ENSONIP00000036930,8128.ENSONIP00000038400,8128.ENSONIP000…
GO Process	GO:0044271	Cellular nitrogen compound biosynthetic process	30	1192	0.0088	8128.ENSONIP00000002902,8128.ENSONIP00000003346,8128.ENSONIP00000008365,8128.ENSONIP00000010059,8128.ENSONIP00000011307,8128.ENSONIP00000012201,8128.ENSONIP00000017429,8128.ENSONIP00000018507,8128.ENSONIP00000018869,8128.ENSONIP00000019193,8128.ENSONIP00000020250,8128.ENSONIP00000021860,8128.ENSONIP00000023567,8128.ENSONIP00000029720,8128.ENSONIP00000030580,8128.ENSONIP00000037965,8128.ENSONIP000…
GO Process	GO:1901566	Organonitrogen compound biosynthetic process	32	1332	0.0102	8128.ENSONIP00000000668,8128.ENSONIP00000002371,8128.ENSONIP00000002902,8128.ENSONIP00000003346,8128.ENSONIP00000008365,8128.ENSONIP00000010059,8128.ENSONIP00000011307,8128.ENSONIP00000012201,8128.ENSONIP00000014732,8128.ENSONIP00000017429,8128.ENSONIP00000018507,8128.ENSONIP00000019193,8128.ENSONIP00000020250,8128.ENSONIP00000021860,8128.ENSONIP00000022356,8128.ENSONIP00000029720,8128.ENSONIP000…
GO Process	GO:0006749	Glutathione metabolic process	6	58	0.0147	8128.ENSONIP00000005954,8128.ENSONIP00000017429,8128.ENSONIP00000021704,8128.ENSONIP00000022862,8128.ENSONIP00000049633,8128.ENSONIP00000066249
GO Process	GO:0051346	Negative regulation of hydrolase activity	12	278	0.0191	8128.ENSONIP00000002214,8128.ENSONIP00000009801,8128.ENSONIP00000013819,8128.ENSONIP00000020671,8128.ENSONIP00000038048,8128.ENSONIP00000041609,8128.ENSONIP00000042223,8128.ENSONIP00000049897,8128.ENSONIP00000054571,8128.ENSONIP00000057891,8128.ENSONIP00000069446,8128.ENSONIP00000080318
GO Process	GO:0009987	Cellular process	249	19713	0.0194	8128.ENSONIP00000000013,8128.ENSONIP00000000655,8128.ENSONIP00000000668,8128.ENSONIP00000000799,8128.ENSONIP00000002092,8128.ENSONIP00000002206,8128.ENSONIP00000002214,8128.ENSONIP00000002371,8128.ENSONIP00000002788,8128.ENSONIP00000002902,8128.ENSONIP00000003346,8128.ENSONIP00000003663,8128.ENSONIP00000003934,8128.ENSONIP00000004524,8128.ENSONIP00000004532,8128.ENSONIP00000004673,8128.ENSONIP000…
GO Process	GO:0044237	Cellular metabolic process	114	7524	0.022	8128.ENSONIP00000000655,8128.ENSONIP00000000668,8128.ENSONIP00000002206,8128.ENSONIP00000002214,8128.ENSONIP00000002371,8128.ENSONIP00000002902,8128.ENSONIP00000003346,8128.ENSONIP00000003663,8128.ENSONIP00000004524,8128.ENSONIP00000005944,8128.ENSONIP00000005954,8128.ENSONIP00000006112,8128.ENSONIP00000006155,8128.ENSONIP00000007111,8128.ENSONIP00000007275,8128.ENSONIP00000008148,8128.ENSONIP000…
GO Process	GO:0044085	Cellular component biogenesis	47	2397	0.0221	8128.ENSONIP00000000013,8128.ENSONIP00000000668,8128.ENSONIP00000005106,8128.ENSONIP00000006135,8128.ENSONIP00000008148,8128.ENSONIP00000010059,8128.ENSONIP00000010128,8128.ENSONIP00000012201,8128.ENSONIP00000012495,8128.ENSONIP00000013385,8128.ENSONIP00000014005,8128.ENSONIP00000015495,8128.ENSONIP00000016595,8128.ENSONIP00000016758,8128.ENSONIP00000020860,8128.ENSONIP00000020932,8128.ENSONIP000…
GO Process	GO:0006996	Organelle organization	63	3546	0.0224	8128.ENSONIP00000000013,8128.ENSONIP00000000655,8128.ENSONIP00000002788,8128.ENSONIP00000005106,8128.ENSONIP00000007053,8128.ENSONIP00000007911,8128.ENSONIP00000008180,8128.ENSONIP00000010137,8128.ENSONIP00000010248,8128.ENSONIP00000010258,8128.ENSONIP00000012587,8128.ENSONIP00000012986,8128.ENSONIP00000014173,8128.ENSONIP00000015456,8128.ENSONIP00000015495,8128.ENSONIP00000017512,8128.ENSONIP000…
GO Process	GO:0052548	Regulation of endopeptidase activity	13	337	0.025	8128.ENSONIP00000002214,8128.ENSONIP00000009801,8128.ENSONIP00000013819,8128.ENSONIP00000020671,8128.ENSONIP00000038048,8128.ENSONIP00000040725,8128.ENSONIP00000041609,8128.ENSONIP00000042223,8128.ENSONIP00000049897,8128.ENSONIP00000054571,8128.ENSONIP00000057891,8128.ENSONIP00000071989,8128.ENSONIP00000080318
GO Process	GO:0051707	Response to other organism	22	807	0.025	8128.ENSONIP00000000655,8128.ENSONIP00000003346,8128.ENSONIP00000005684,8128.ENSONIP00000008510,8128.ENSONIP00000013385,8128.ENSONIP00000014005,8128.ENSONIP00000014732,8128.ENSONIP00000020671,8128.ENSONIP00000022405,8128.ENSONIP00000023998,8128.ENSONIP00000034871,8128.ENSONIP00000041518,8128.ENSONIP00000042733,8128.ENSONIP00000043031,8128.ENSONIP00000046143,8128.ENSONIP00000059404,8128.ENSONIP000…
GO Process	GO:0030835	Negative regulation of actin filament depolymerization	5	43	0.0283	8128.ENSONIP00000020533,8128.ENSONIP00000020860,8128.ENSONIP00000031141,8128.ENSONIP00000038400,8128.ENSONIP00000063416
GO Process	GO:0008380	RNA splicing	13	345	0.0287	8128.ENSONIP00000000655,8128.ENSONIP00000006112,8128.ENSONIP00000024321,8128.ENSONIP00000024711,8128.ENSONIP00000047399,8128.ENSONIP00000051974,8128.ENSONIP00000053667,8128.ENSONIP00000055879,8128.ENSONIP00000056472,8128.ENSONIP00000059762,8128.ENSONIP00000060986,8128.ENSONIP00000068117,8128.ENSONIP00000081377
GO Process	GO:0051246	Regulation of protein metabolic process	40	1974	0.0311	8128.ENSONIP00000002214,8128.ENSONIP00000005684,8128.ENSONIP00000006135,8128.ENSONIP00000009801,8128.ENSONIP00000012201,8128.ENSONIP00000013819,8128.ENSONIP00000014173,8128.ENSONIP00000019193,8128.ENSONIP00000020671,8128.ENSONIP00000020808,8128.ENSONIP00000020932,8128.ENSONIP00000021120,8128.ENSONIP00000030580,8128.ENSONIP00000032283,8128.ENSONIP00000036235,8128.ENSONIP00000037965,8128.ENSONIP000…
GO Process	GO:0022607	Cellular component assembly	43	2176	0.0311	8128.ENSONIP00000000013,8128.ENSONIP00000000668,8128.ENSONIP00000005106,8128.ENSONIP00000006135,8128.ENSONIP00000010059,8128.ENSONIP00000012201,8128.ENSONIP00000012495,8128.ENSONIP00000013385,8128.ENSONIP00000014005,8128.ENSONIP00000015495,8128.ENSONIP00000016758,8128.ENSONIP00000020860,8128.ENSONIP00000020932,8128.ENSONIP00000020947,8128.ENSONIP00000021012,8128.ENSONIP00000021368,8128.ENSONIP000…
GO Process	GO:0043254	Regulation of protein-containing complex assembly	11	261	0.0332	8128.ENSONIP00000000013,8128.ENSONIP00000006135,8128.ENSONIP00000020533,8128.ENSONIP00000023797,8128.ENSONIP00000031141,8128.ENSONIP00000035480,8128.ENSONIP00000038400,8128.ENSONIP00000041689,8128.ENSONIP00000061162,8128.ENSONIP00000063416,8128.ENSONIP00000071928
GO Process	GO:0043086	Negative regulation of catalytic activity	16	514	0.04	8128.ENSONIP00000002214,8128.ENSONIP00000009801,8128.ENSONIP00000013819,8128.ENSONIP00000020671,8128.ENSONIP00000021120,8128.ENSONIP00000035323,8128.ENSONIP00000038048,8128.ENSONIP00000041609,8128.ENSONIP00000042223,8128.ENSONIP00000042976,8128.ENSONIP00000049897,8128.ENSONIP00000054571,8128.ENSONIP00000057891,8128.ENSONIP00000069446,8128.ENSONIP00000070271,8128.ENSONIP00000080318
GO Process	GO:0044419	Biological process involved in interspecies interaction between organisms	23	911	0.0406	8128.ENSONIP00000000655,8128.ENSONIP00000003346,8128.ENSONIP00000005684,8128.ENSONIP00000008510,8128.ENSONIP00000013385,8128.ENSONIP00000014005,8128.ENSONIP00000014732,8128.ENSONIP00000020671,8128.ENSONIP00000022405,8128.ENSONIP00000023998,8128.ENSONIP00000024413,8128.ENSONIP00000034871,8128.ENSONIP00000041518,8128.ENSONIP00000042733,8128.ENSONIP00000043031,8128.ENSONIP00000046143,8128.ENSONIP000…
GO Process	GO:0098869	Cellular oxidant detoxification	6	78	0.0442	8128.ENSONIP00000002214,8128.ENSONIP00000016189,8128.ENSONIP00000016680,8128.ENSONIP00000023424,8128.ENSONIP00000050340,8128.ENSONIP00000060431
GO Process	GO:0071704	Organic substance metabolic process	129	8965	0.0442	8128.ENSONIP00000000655,8128.ENSONIP00000000668,8128.ENSONIP00000000799,8128.ENSONIP00000002206,8128.ENSONIP00000002371,8128.ENSONIP00000002902,8128.ENSONIP00000003056,8128.ENSONIP00000003346,8128.ENSONIP00000003663,8128.ENSONIP00000004524,8128.ENSONIP00000005248,8128.ENSONIP00000005684,8128.ENSONIP00000005944,8128.ENSONIP00000005954,8128.ENSONIP00000006112,8128.ENSONIP00000006155,8128.ENSONIP000…
GO Function	GO:0005200	Structural constituent of cytoskeleton	10	68	3.58e-05	8128.ENSONIP00000020533,8128.ENSONIP00000024172,8128.ENSONIP00000024413,8128.ENSONIP00000025480,8128.ENSONIP00000028797,8128.ENSONIP00000031141,8128.ENSONIP00000042162,8128.ENSONIP00000042966,8128.ENSONIP00000062480,8128.ENSONIP00000068157
GO Function	GO:0005198	Structural molecule activity	28	704	3.58e-05	8128.ENSONIP00000003346,8128.ENSONIP00000010059,8128.ENSONIP00000011307,8128.ENSONIP00000012347,8128.ENSONIP00000015495,8128.ENSONIP00000020250,8128.ENSONIP00000020533,8128.ENSONIP00000023591,8128.ENSONIP00000024172,8128.ENSONIP00000024272,8128.ENSONIP00000024413,8128.ENSONIP00000025480,8128.ENSONIP00000028797,8128.ENSONIP00000029128,8128.ENSONIP00000031141,8128.ENSONIP00000040725,8128.ENSONIP000…
GO Function	GO:0000166	Nucleotide binding	62	2900	0.00045	8128.ENSONIP00000000655,8128.ENSONIP00000003934,8128.ENSONIP00000004532,8128.ENSONIP00000005106,8128.ENSONIP00000005684,8128.ENSONIP00000006155,8128.ENSONIP00000008514,8128.ENSONIP00000009573,8128.ENSONIP00000013385,8128.ENSONIP00000014173,8128.ENSONIP00000015108,8128.ENSONIP00000015456,8128.ENSONIP00000016758,8128.ENSONIP00000017134,8128.ENSONIP00000018869,8128.ENSONIP00000019193,8128.ENSONIP000…
GO Function	GO:0036094	Small molecule binding	66	3203	0.00045	8128.ENSONIP00000000655,8128.ENSONIP00000000668,8128.ENSONIP00000002371,8128.ENSONIP00000003934,8128.ENSONIP00000004532,8128.ENSONIP00000005106,8128.ENSONIP00000005684,8128.ENSONIP00000006155,8128.ENSONIP00000008514,8128.ENSONIP00000009573,8128.ENSONIP00000013385,8128.ENSONIP00000014173,8128.ENSONIP00000015108,8128.ENSONIP00000015456,8128.ENSONIP00000016758,8128.ENSONIP00000017134,8128.ENSONIP000…
GO Function	GO:0016491	Oxidoreductase activity	28	900	0.00074	8128.ENSONIP00000002214,8128.ENSONIP00000004524,8128.ENSONIP00000006155,8128.ENSONIP00000007381,8128.ENSONIP00000008514,8128.ENSONIP00000013093,8128.ENSONIP00000014104,8128.ENSONIP00000015108,8128.ENSONIP00000016189,8128.ENSONIP00000016680,8128.ENSONIP00000017134,8128.ENSONIP00000020947,8128.ENSONIP00000021585,8128.ENSONIP00000023092,8128.ENSONIP00000023424,8128.ENSONIP00000029720,8128.ENSONIP000…
GO Function	GO:0004866	Endopeptidase inhibitor activity	11	164	0.0014	8128.ENSONIP00000002214,8128.ENSONIP00000009801,8128.ENSONIP00000013819,8128.ENSONIP00000020671,8128.ENSONIP00000038048,8128.ENSONIP00000041609,8128.ENSONIP00000042223,8128.ENSONIP00000049897,8128.ENSONIP00000054571,8128.ENSONIP00000057891,8128.ENSONIP00000080318
GO Function	GO:0008092	Cytoskeletal protein binding	36	1396	0.0014	8128.ENSONIP00000000013,8128.ENSONIP00000002788,8128.ENSONIP00000006135,8128.ENSONIP00000010137,8128.ENSONIP00000012587,8128.ENSONIP00000012986,8128.ENSONIP00000015495,8128.ENSONIP00000016403,8128.ENSONIP00000020533,8128.ENSONIP00000020860,8128.ENSONIP00000023036,8128.ENSONIP00000023797,8128.ENSONIP00000024413,8128.ENSONIP00000024661,8128.ENSONIP00000025121,8128.ENSONIP00000026563,8128.ENSONIP000…
GO Function	GO:0005515	Protein binding	125	7883	0.0014	8128.ENSONIP00000000013,8128.ENSONIP00000000668,8128.ENSONIP00000002206,8128.ENSONIP00000002371,8128.ENSONIP00000002788,8128.ENSONIP00000002902,8128.ENSONIP00000003934,8128.ENSONIP00000004532,8128.ENSONIP00000004673,8128.ENSONIP00000004903,8128.ENSONIP00000005684,8128.ENSONIP00000006135,8128.ENSONIP00000006155,8128.ENSONIP00000007053,8128.ENSONIP00000007911,8128.ENSONIP00000008180,8128.ENSONIP000…
GO Function	GO:0003723	RNA binding	33	1261	0.0019	8128.ENSONIP00000000655,8128.ENSONIP00000003346,8128.ENSONIP00000006112,8128.ENSONIP00000006135,8128.ENSONIP00000008148,8128.ENSONIP00000008365,8128.ENSONIP00000010128,8128.ENSONIP00000010217,8128.ENSONIP00000010258,8128.ENSONIP00000011307,8128.ENSONIP00000012201,8128.ENSONIP00000016595,8128.ENSONIP00000019951,8128.ENSONIP00000020808,8128.ENSONIP00000020947,8128.ENSONIP00000022405,8128.ENSONIP000…
GO Function	GO:0051287	NAD binding	7	62	0.0023	8128.ENSONIP00000005684,8128.ENSONIP00000006155,8128.ENSONIP00000008514,8128.ENSONIP00000015108,8128.ENSONIP00000020932,8128.ENSONIP00000023092,8128.ENSONIP00000054508
GO Function	GO:0017111	Nucleoside-triphosphatase activity	24	810	0.0039	8128.ENSONIP00000000655,8128.ENSONIP00000004532,8128.ENSONIP00000009573,8128.ENSONIP00000015456,8128.ENSONIP00000021368,8128.ENSONIP00000021627,8128.ENSONIP00000023383,8128.ENSONIP00000024366,8128.ENSONIP00000032240,8128.ENSONIP00000033325,8128.ENSONIP00000033599,8128.ENSONIP00000037965,8128.ENSONIP00000039984,8128.ENSONIP00000042733,8128.ENSONIP00000044081,8128.ENSONIP00000047399,8128.ENSONIP000…
GO Function	GO:0016616	Oxidoreductase activity, acting on the CH-OH group of donors, NAD or NADP as acceptor	10	164	0.0042	8128.ENSONIP00000006155,8128.ENSONIP00000007381,8128.ENSONIP00000008514,8128.ENSONIP00000015108,8128.ENSONIP00000017134,8128.ENSONIP00000029864,8128.ENSONIP00000038783,8128.ENSONIP00000050245,8128.ENSONIP00000068779,8128.ENSONIP00000070471
GO Function	GO:0003779	Actin binding	25	880	0.0042	8128.ENSONIP00000000013,8128.ENSONIP00000002788,8128.ENSONIP00000006135,8128.ENSONIP00000010137,8128.ENSONIP00000012587,8128.ENSONIP00000012986,8128.ENSONIP00000020533,8128.ENSONIP00000020860,8128.ENSONIP00000023036,8128.ENSONIP00000024661,8128.ENSONIP00000026563,8128.ENSONIP00000031141,8128.ENSONIP00000032190,8128.ENSONIP00000035480,8128.ENSONIP00000038400,8128.ENSONIP00000040417,8128.ENSONIP000…
GO Function	GO:0016462	Pyrophosphatase activity	25	873	0.0042	8128.ENSONIP00000000655,8128.ENSONIP00000004532,8128.ENSONIP00000009573,8128.ENSONIP00000015456,8128.ENSONIP00000021368,8128.ENSONIP00000021627,8128.ENSONIP00000023383,8128.ENSONIP00000024366,8128.ENSONIP00000032240,8128.ENSONIP00000033325,8128.ENSONIP00000033599,8128.ENSONIP00000037965,8128.ENSONIP00000039984,8128.ENSONIP00000042733,8128.ENSONIP00000044081,8128.ENSONIP00000047399,8128.ENSONIP000…
GO Function	GO:0042802	Identical protein binding	35	1501	0.0051	8128.ENSONIP00000000668,8128.ENSONIP00000002371,8128.ENSONIP00000002902,8128.ENSONIP00000006155,8128.ENSONIP00000007053,8128.ENSONIP00000007911,8128.ENSONIP00000008514,8128.ENSONIP00000009801,8128.ENSONIP00000016758,8128.ENSONIP00000017869,8128.ENSONIP00000018830,8128.ENSONIP00000020947,8128.ENSONIP00000021179,8128.ENSONIP00000021860,8128.ENSONIP00000023567,8128.ENSONIP00000024661,8128.ENSONIP000…
GO Function	GO:0003924	GTPase activity	15	391	0.0059	8128.ENSONIP00000004532,8128.ENSONIP00000009573,8128.ENSONIP00000015456,8128.ENSONIP00000021368,8128.ENSONIP00000021627,8128.ENSONIP00000023383,8128.ENSONIP00000032240,8128.ENSONIP00000033325,8128.ENSONIP00000033599,8128.ENSONIP00000037965,8128.ENSONIP00000042733,8128.ENSONIP00000044081,8128.ENSONIP00000057415,8128.ENSONIP00000074170,8128.ENSONIP00000081299
GO Function	GO:0016787	Hydrolase activity	57	3016	0.0064	8128.ENSONIP00000000655,8128.ENSONIP00000002206,8128.ENSONIP00000003056,8128.ENSONIP00000003663,8128.ENSONIP00000004532,8128.ENSONIP00000005038,8128.ENSONIP00000007111,8128.ENSONIP00000009246,8128.ENSONIP00000009573,8128.ENSONIP00000010740,8128.ENSONIP00000010800,8128.ENSONIP00000015401,8128.ENSONIP00000015456,8128.ENSONIP00000016403,8128.ENSONIP00000017429,8128.ENSONIP00000017869,8128.ENSONIP000…
GO Function	GO:0051015	Actin filament binding	13	307	0.0066	8128.ENSONIP00000000013,8128.ENSONIP00000006135,8128.ENSONIP00000012587,8128.ENSONIP00000020533,8128.ENSONIP00000020860,8128.ENSONIP00000023036,8128.ENSONIP00000024661,8128.ENSONIP00000026563,8128.ENSONIP00000031141,8128.ENSONIP00000032190,8128.ENSONIP00000062759,8128.ENSONIP00000063416,8128.ENSONIP00000071952
GO Function	GO:0005525	GTP binding	19	603	0.0071	8128.ENSONIP00000004532,8128.ENSONIP00000005106,8128.ENSONIP00000009573,8128.ENSONIP00000015456,8128.ENSONIP00000019193,8128.ENSONIP00000021368,8128.ENSONIP00000021627,8128.ENSONIP00000023383,8128.ENSONIP00000025480,8128.ENSONIP00000032240,8128.ENSONIP00000033325,8128.ENSONIP00000033599,8128.ENSONIP00000037965,8128.ENSONIP00000042162,8128.ENSONIP00000042733,8128.ENSONIP00000042966,8128.ENSONIP000…
GO Function	GO:0003724	RNA helicase activity	7	89	0.0094	8128.ENSONIP00000000655,8128.ENSONIP00000024366,8128.ENSONIP00000039984,8128.ENSONIP00000047399,8128.ENSONIP00000051226,8128.ENSONIP00000055879,8128.ENSONIP00000068117
GO Function	GO:0004869	Cysteine-type endopeptidase inhibitor activity	5	40	0.0115	8128.ENSONIP00000002214,8128.ENSONIP00000013819,8128.ENSONIP00000038048,8128.ENSONIP00000042223,8128.ENSONIP00000049897
GO Function	GO:0004857	Enzyme inhibitor activity	13	335	0.0119	8128.ENSONIP00000002214,8128.ENSONIP00000009801,8128.ENSONIP00000013819,8128.ENSONIP00000020671,8128.ENSONIP00000038048,8128.ENSONIP00000041609,8128.ENSONIP00000042223,8128.ENSONIP00000042976,8128.ENSONIP00000049897,8128.ENSONIP00000054571,8128.ENSONIP00000057891,8128.ENSONIP00000070271,8128.ENSONIP00000080318
GO Function	GO:0003824	Catalytic activity	118	7958	0.0173	8128.ENSONIP00000000655,8128.ENSONIP00000000668,8128.ENSONIP00000000799,8128.ENSONIP00000002206,8128.ENSONIP00000002214,8128.ENSONIP00000002371,8128.ENSONIP00000002902,8128.ENSONIP00000003056,8128.ENSONIP00000003663,8128.ENSONIP00000004524,8128.ENSONIP00000004532,8128.ENSONIP00000005038,8128.ENSONIP00000005684,8128.ENSONIP00000005944,8128.ENSONIP00000005954,8128.ENSONIP00000006155,8128.ENSONIP000…
GO Function	GO:0043168	Anion binding	56	3105	0.0177	8128.ENSONIP00000000655,8128.ENSONIP00000000668,8128.ENSONIP00000002371,8128.ENSONIP00000003934,8128.ENSONIP00000004532,8128.ENSONIP00000005106,8128.ENSONIP00000005684,8128.ENSONIP00000006155,8128.ENSONIP00000008514,8128.ENSONIP00000009573,8128.ENSONIP00000013385,8128.ENSONIP00000014173,8128.ENSONIP00000015456,8128.ENSONIP00000016758,8128.ENSONIP00000018869,8128.ENSONIP00000019193,8128.ENSONIP000…
GO Function	GO:0044877	Protein-containing complex binding	28	1215	0.0223	8128.ENSONIP00000000013,8128.ENSONIP00000002092,8128.ENSONIP00000002788,8128.ENSONIP00000006135,8128.ENSONIP00000010248,8128.ENSONIP00000012495,8128.ENSONIP00000012587,8128.ENSONIP00000013385,8128.ENSONIP00000016595,8128.ENSONIP00000020533,8128.ENSONIP00000020860,8128.ENSONIP00000021120,8128.ENSONIP00000023036,8128.ENSONIP00000024661,8128.ENSONIP00000026563,8128.ENSONIP00000028797,8128.ENSONIP000…
GO Function	GO:0003743	Translation initiation factor activity	5	50	0.0259	8128.ENSONIP00000012201,8128.ENSONIP00000019193,8128.ENSONIP00000030580,8128.ENSONIP00000051226,8128.ENSONIP00000070392
GO Function	GO:0016209	Antioxidant activity	6	81	0.0279	8128.ENSONIP00000002214,8128.ENSONIP00000016189,8128.ENSONIP00000016680,8128.ENSONIP00000023424,8128.ENSONIP00000050340,8128.ENSONIP00000060431
GO Function	GO:0035639	Purine ribonucleoside triphosphate binding	47	2557	0.0336	8128.ENSONIP00000000655,8128.ENSONIP00000003934,8128.ENSONIP00000004532,8128.ENSONIP00000005106,8128.ENSONIP00000009573,8128.ENSONIP00000013385,8128.ENSONIP00000014173,8128.ENSONIP00000015456,8128.ENSONIP00000016758,8128.ENSONIP00000018869,8128.ENSONIP00000019193,8128.ENSONIP00000021368,8128.ENSONIP00000021627,8128.ENSONIP00000022889,8128.ENSONIP00000023383,8128.ENSONIP00000024366,8128.ENSONIP000…
GO Function	GO:0008135	Translation factor activity, RNA binding	6	90	0.0438	8128.ENSONIP00000012201,8128.ENSONIP00000019193,8128.ENSONIP00000030580,8128.ENSONIP00000037965,8128.ENSONIP00000051226,8128.ENSONIP00000070392
GO Component	GO:0005737	Cytoplasm	229	13775	4.53e-15	8128.ENSONIP00000000013,8128.ENSONIP00000000655,8128.ENSONIP00000000668,8128.ENSONIP00000000799,8128.ENSONIP00000002092,8128.ENSONIP00000002206,8128.ENSONIP00000002214,8128.ENSONIP00000002371,8128.ENSONIP00000002788,8128.ENSONIP00000002902,8128.ENSONIP00000003346,8128.ENSONIP00000003483,8128.ENSONIP00000003663,8128.ENSONIP00000003934,8128.ENSONIP00000004524,8128.ENSONIP00000004673,8128.ENSONIP000…
GO Component	GO:0005622	Intracellular anatomical structure	260	18110	1.58e-10	8128.ENSONIP00000000013,8128.ENSONIP00000000655,8128.ENSONIP00000000668,8128.ENSONIP00000000799,8128.ENSONIP00000002092,8128.ENSONIP00000002206,8128.ENSONIP00000002214,8128.ENSONIP00000002371,8128.ENSONIP00000002788,8128.ENSONIP00000002902,8128.ENSONIP00000003346,8128.ENSONIP00000003483,8128.ENSONIP00000003663,8128.ENSONIP00000003934,8128.ENSONIP00000004524,8128.ENSONIP00000004673,8128.ENSONIP000…
GO Component	GO:0005829	Cytosol	73	2890	1.18e-08	8128.ENSONIP00000000013,8128.ENSONIP00000000655,8128.ENSONIP00000000668,8128.ENSONIP00000002206,8128.ENSONIP00000002214,8128.ENSONIP00000002902,8128.ENSONIP00000003346,8128.ENSONIP00000003483,8128.ENSONIP00000003934,8128.ENSONIP00000005684,8128.ENSONIP00000006155,8128.ENSONIP00000007111,8128.ENSONIP00000007275,8128.ENSONIP00000007911,8128.ENSONIP00000008514,8128.ENSONIP00000010059,8128.ENSONIP000…
GO Component	GO:0043232	Intracellular non-membrane-bounded organelle	90	4098	3.56e-08	8128.ENSONIP00000000013,8128.ENSONIP00000000655,8128.ENSONIP00000002206,8128.ENSONIP00000002788,8128.ENSONIP00000003346,8128.ENSONIP00000004903,8128.ENSONIP00000007275,8128.ENSONIP00000008148,8128.ENSONIP00000008180,8128.ENSONIP00000008510,8128.ENSONIP00000010059,8128.ENSONIP00000010128,8128.ENSONIP00000010137,8128.ENSONIP00000010248,8128.ENSONIP00000011307,8128.ENSONIP00000012587,8128.ENSONIP000…
GO Component	GO:0005856	Cytoskeleton	54	2156	5.12e-06	8128.ENSONIP00000000013,8128.ENSONIP00000002206,8128.ENSONIP00000002788,8128.ENSONIP00000008180,8128.ENSONIP00000010137,8128.ENSONIP00000010248,8128.ENSONIP00000012587,8128.ENSONIP00000012986,8128.ENSONIP00000015456,8128.ENSONIP00000018869,8128.ENSONIP00000020533,8128.ENSONIP00000020860,8128.ENSONIP00000020932,8128.ENSONIP00000021012,8128.ENSONIP00000021368,8128.ENSONIP00000021627,8128.ENSONIP000…
GO Component	GO:0015629	Actin cytoskeleton	20	440	4.14e-05	8128.ENSONIP00000000013,8128.ENSONIP00000012587,8128.ENSONIP00000012986,8128.ENSONIP00000020860,8128.ENSONIP00000023797,8128.ENSONIP00000024661,8128.ENSONIP00000026563,8128.ENSONIP00000035480,8128.ENSONIP00000038400,8128.ENSONIP00000038960,8128.ENSONIP00000040417,8128.ENSONIP00000041689,8128.ENSONIP00000056912,8128.ENSONIP00000059404,8128.ENSONIP00000059989,8128.ENSONIP00000061162,8128.ENSONIP000…
GO Component	GO:0099080	Supramolecular complex	30	1043	0.00045	8128.ENSONIP00000000655,8128.ENSONIP00000004903,8128.ENSONIP00000007275,8128.ENSONIP00000010248,8128.ENSONIP00000012986,8128.ENSONIP00000015495,8128.ENSONIP00000021368,8128.ENSONIP00000021627,8128.ENSONIP00000021856,8128.ENSONIP00000023998,8128.ENSONIP00000024172,8128.ENSONIP00000024321,8128.ENSONIP00000024366,8128.ENSONIP00000024661,8128.ENSONIP00000025480,8128.ENSONIP00000026563,8128.ENSONIP000…
GO Component	GO:0032432	Actin filament bundle	6	35	0.00069	8128.ENSONIP00000012986,8128.ENSONIP00000020860,8128.ENSONIP00000023797,8128.ENSONIP00000040417,8128.ENSONIP00000056912,8128.ENSONIP00000062759
GO Component	GO:0043229	Intracellular organelle	204	14837	0.0007	8128.ENSONIP00000000013,8128.ENSONIP00000000655,8128.ENSONIP00000000668,8128.ENSONIP00000000799,8128.ENSONIP00000002206,8128.ENSONIP00000002214,8128.ENSONIP00000002371,8128.ENSONIP00000002788,8128.ENSONIP00000003346,8128.ENSONIP00000004524,8128.ENSONIP00000004673,8128.ENSONIP00000004903,8128.ENSONIP00000005106,8128.ENSONIP00000005684,8128.ENSONIP00000006112,8128.ENSONIP00000007053,8128.ENSONIP000…
GO Component	GO:0043226	Organelle	209	15354	0.00085	8128.ENSONIP00000000013,8128.ENSONIP00000000655,8128.ENSONIP00000000668,8128.ENSONIP00000000799,8128.ENSONIP00000002206,8128.ENSONIP00000002214,8128.ENSONIP00000002371,8128.ENSONIP00000002788,8128.ENSONIP00000003346,8128.ENSONIP00000004524,8128.ENSONIP00000004673,8128.ENSONIP00000004903,8128.ENSONIP00000005106,8128.ENSONIP00000005684,8128.ENSONIP00000006112,8128.ENSONIP00000007053,8128.ENSONIP000…
GO Component	GO:1990904	Ribonucleoprotein complex	20	589	0.0016	8128.ENSONIP00000000655,8128.ENSONIP00000003346,8128.ENSONIP00000010059,8128.ENSONIP00000010128,8128.ENSONIP00000012201,8128.ENSONIP00000016595,8128.ENSONIP00000024321,8128.ENSONIP00000030580,8128.ENSONIP00000045192,8128.ENSONIP00000047399,8128.ENSONIP00000051974,8128.ENSONIP00000053667,8128.ENSONIP00000056472,8128.ENSONIP00000059762,8128.ENSONIP00000061359,8128.ENSONIP00000070392,8128.ENSONIP000…
GO Component	GO:0001725	Stress fiber	5	26	0.0019	8128.ENSONIP00000012986,8128.ENSONIP00000020860,8128.ENSONIP00000023797,8128.ENSONIP00000040417,8128.ENSONIP00000056912
GO Component	GO:0099512	Supramolecular fiber	22	743	0.0034	8128.ENSONIP00000004903,8128.ENSONIP00000010248,8128.ENSONIP00000012986,8128.ENSONIP00000015495,8128.ENSONIP00000021856,8128.ENSONIP00000023998,8128.ENSONIP00000024172,8128.ENSONIP00000024661,8128.ENSONIP00000025480,8128.ENSONIP00000026563,8128.ENSONIP00000032190,8128.ENSONIP00000040417,8128.ENSONIP00000042162,8128.ENSONIP00000042966,8128.ENSONIP00000056912,8128.ENSONIP00000059404,8128.ENSONIP000…
GO Component	GO:0016607	Nuclear speck	12	269	0.0049	8128.ENSONIP00000006112,8128.ENSONIP00000014173,8128.ENSONIP00000020808,8128.ENSONIP00000024711,8128.ENSONIP00000036235,8128.ENSONIP00000047399,8128.ENSONIP00000051974,8128.ENSONIP00000053667,8128.ENSONIP00000055879,8128.ENSONIP00000060986,8128.ENSONIP00000068117,8128.ENSONIP00000081299
GO Component	GO:0005739	Mitochondrion	35	1558	0.0052	8128.ENSONIP00000000655,8128.ENSONIP00000000668,8128.ENSONIP00000002214,8128.ENSONIP00000007053,8128.ENSONIP00000007381,8128.ENSONIP00000010738,8128.ENSONIP00000012057,8128.ENSONIP00000013093,8128.ENSONIP00000013247,8128.ENSONIP00000014104,8128.ENSONIP00000015108,8128.ENSONIP00000016189,8128.ENSONIP00000016680,8128.ENSONIP00000017512,8128.ENSONIP00000021704,8128.ENSONIP00000021860,8128.ENSONIP000…
GO Component	GO:0032991	Protein-containing complex	88	5390	0.0052	8128.ENSONIP00000000655,8128.ENSONIP00000002092,8128.ENSONIP00000002788,8128.ENSONIP00000003346,8128.ENSONIP00000004903,8128.ENSONIP00000006135,8128.ENSONIP00000006155,8128.ENSONIP00000007275,8128.ENSONIP00000008365,8128.ENSONIP00000010059,8128.ENSONIP00000010128,8128.ENSONIP00000010248,8128.ENSONIP00000012201,8128.ENSONIP00000012495,8128.ENSONIP00000012986,8128.ENSONIP00000013093,8128.ENSONIP000…
GO Component	GO:0070069	Cytochrome complex	5	39	0.0068	8128.ENSONIP00000013093,8128.ENSONIP00000013247,8128.ENSONIP00000014104,8128.ENSONIP00000046143,8128.ENSONIP00000048939
GO Component	GO:0030018	Z disc	7	93	0.0068	8128.ENSONIP00000004903,8128.ENSONIP00000012986,8128.ENSONIP00000015495,8128.ENSONIP00000024661,8128.ENSONIP00000032190,8128.ENSONIP00000040417,8128.ENSONIP00000056912
GO Component	GO:0005746	Mitochondrial respirasome	6	78	0.0151	8128.ENSONIP00000013093,8128.ENSONIP00000013247,8128.ENSONIP00000014104,8128.ENSONIP00000023092,8128.ENSONIP00000046143,8128.ENSONIP00000048939
GO Component	GO:0097525	Spliceosomal snRNP complex	5	54	0.0202	8128.ENSONIP00000024321,8128.ENSONIP00000053667,8128.ENSONIP00000056472,8128.ENSONIP00000059762,8128.ENSONIP00000081377
GO Component	GO:0098803	Respiratory chain complex	6	86	0.0222	8128.ENSONIP00000013093,8128.ENSONIP00000013247,8128.ENSONIP00000014104,8128.ENSONIP00000023092,8128.ENSONIP00000046143,8128.ENSONIP00000048939
GO Component	GO:0071013	Catalytic step 2 spliceosome	5	65	0.0379	8128.ENSONIP00000024321,8128.ENSONIP00000051974,8128.ENSONIP00000053667,8128.ENSONIP00000056472,8128.ENSONIP00000081377
GO Component	GO:0016604	Nuclear body	16	585	0.039	8128.ENSONIP00000000655,8128.ENSONIP00000006112,8128.ENSONIP00000010128,8128.ENSONIP00000014173,8128.ENSONIP00000016595,8128.ENSONIP00000020808,8128.ENSONIP00000024711,8128.ENSONIP00000036235,8128.ENSONIP00000047399,8128.ENSONIP00000051974,8128.ENSONIP00000053667,8128.ENSONIP00000055879,8128.ENSONIP00000060986,8128.ENSONIP00000061359,8128.ENSONIP00000068117,8128.ENSONIP00000081299
GO Component	GO:0098800	Inner mitochondrial membrane protein complex	7	139	0.0399	8128.ENSONIP00000013093,8128.ENSONIP00000013247,8128.ENSONIP00000014104,8128.ENSONIP00000023092,8128.ENSONIP00000044449,8128.ENSONIP00000046143,8128.ENSONIP00000048939
GO Component	GO:0005884	Actin filament	5	71	0.0444	8128.ENSONIP00000012986,8128.ENSONIP00000040417,8128.ENSONIP00000056912,8128.ENSONIP00000059404,8128.ENSONIP00000062759
GO Component	GO:1990204	Oxidoreductase complex	6	110	0.0488	8128.ENSONIP00000013093,8128.ENSONIP00000013247,8128.ENSONIP00000015108,8128.ENSONIP00000023092,8128.ENSONIP00000025440,8128.ENSONIP00000048939
KEGG	onl01100	Metabolic pathways	50	1655	3.77e-08	8128.ENSONIP00000000668,8128.ENSONIP00000002371,8128.ENSONIP00000002902,8128.ENSONIP00000003663,8128.ENSONIP00000005944,8128.ENSONIP00000006155,8128.ENSONIP00000007111,8128.ENSONIP00000007381,8128.ENSONIP00000009246,8128.ENSONIP00000010248,8128.ENSONIP00000010738,8128.ENSONIP00000012057,8128.ENSONIP00000013093,8128.ENSONIP00000013247,8128.ENSONIP00000015108,8128.ENSONIP00000016758,8128.ENSONIP000…
KEGG	onl04810	Regulation of actin cytoskeleton	14	252	0.00014	8128.ENSONIP00000002788,8128.ENSONIP00000006135,8128.ENSONIP00000012587,8128.ENSONIP00000021368,8128.ENSONIP00000021627,8128.ENSONIP00000024661,8128.ENSONIP00000035480,8128.ENSONIP00000041689,8128.ENSONIP00000044081,8128.ENSONIP00000062327,8128.ENSONIP00000063416,8128.ENSONIP00000071928,8128.ENSONIP00000075987,8128.ENSONIP00000081515
KEGG	onl03013	RNA transport	10	145	0.00044	8128.ENSONIP00000006135,8128.ENSONIP00000012201,8128.ENSONIP00000024366,8128.ENSONIP00000024711,8128.ENSONIP00000030580,8128.ENSONIP00000051226,8128.ENSONIP00000051974,8128.ENSONIP00000060986,8128.ENSONIP00000061359,8128.ENSONIP00000081501
KEGG	onl04530	Tight junction	12	212	0.00044	8128.ENSONIP00000000013,8128.ENSONIP00000002206,8128.ENSONIP00000012347,8128.ENSONIP00000014173,8128.ENSONIP00000021627,8128.ENSONIP00000023383,8128.ENSONIP00000024661,8128.ENSONIP00000042162,8128.ENSONIP00000044081,8128.ENSONIP00000059404,8128.ENSONIP00000059989,8128.ENSONIP00000076996
KEGG	onl05132	Salmonella infection	12	254	0.0014	8128.ENSONIP00000006135,8128.ENSONIP00000021627,8128.ENSONIP00000032190,8128.ENSONIP00000032240,8128.ENSONIP00000035480,8128.ENSONIP00000041689,8128.ENSONIP00000044081,8128.ENSONIP00000057415,8128.ENSONIP00000071928,8128.ENSONIP00000071989,8128.ENSONIP00000075987,8128.ENSONIP00000079357
KEGG	onl00270	Cysteine and methionine metabolism	6	57	0.0016	8128.ENSONIP00000002371,8128.ENSONIP00000002902,8128.ENSONIP00000010738,8128.ENSONIP00000016758,8128.ENSONIP00000022356,8128.ENSONIP00000054508
KEGG	onl04520	Adherens junction	8	112	0.0016	8128.ENSONIP00000002788,8128.ENSONIP00000021120,8128.ENSONIP00000021368,8128.ENSONIP00000021627,8128.ENSONIP00000024661,8128.ENSONIP00000044081,8128.ENSONIP00000059404,8128.ENSONIP00000075987
KEGG	onl01200	Carbon metabolism	8	134	0.0038	8128.ENSONIP00000012057,8128.ENSONIP00000015108,8128.ENSONIP00000017869,8128.ENSONIP00000025440,8128.ENSONIP00000043892,8128.ENSONIP00000068779,8128.ENSONIP00000070522,8128.ENSONIP00000079276
KEGG	onl04144	Endocytosis	12	310	0.0048	8128.ENSONIP00000005106,8128.ENSONIP00000008180,8128.ENSONIP00000009573,8128.ENSONIP00000023383,8128.ENSONIP00000032240,8128.ENSONIP00000035480,8128.ENSONIP00000038400,8128.ENSONIP00000041689,8128.ENSONIP00000044081,8128.ENSONIP00000055815,8128.ENSONIP00000057415,8128.ENSONIP00000071928
KEGG	onl03015	mRNA surveillance pathway	6	86	0.009	8128.ENSONIP00000002206,8128.ENSONIP00000010217,8128.ENSONIP00000024366,8128.ENSONIP00000024711,8128.ENSONIP00000051974,8128.ENSONIP00000060986
KEGG	onl03010	Ribosome	7	124	0.0096	8128.ENSONIP00000003346,8128.ENSONIP00000010059,8128.ENSONIP00000011307,8128.ENSONIP00000020250,8128.ENSONIP00000041692,8128.ENSONIP00000072715,8128.ENSONIP00000079945
KEGG	onl00480	Glutathione metabolism	5	68	0.0176	8128.ENSONIP00000002902,8128.ENSONIP00000017429,8128.ENSONIP00000022862,8128.ENSONIP00000050340,8128.ENSONIP00000068779
KEGG	onl03008	Ribosome biogenesis in eukaryotes	5	71	0.0194	8128.ENSONIP00000010128,8128.ENSONIP00000016595,8128.ENSONIP00000023567,8128.ENSONIP00000059762,8128.ENSONIP00000061359
KEGG	onl04510	Focal adhesion	9	238	0.0208	8128.ENSONIP00000021368,8128.ENSONIP00000021627,8128.ENSONIP00000024661,8128.ENSONIP00000032190,8128.ENSONIP00000044081,8128.ENSONIP00000046013,8128.ENSONIP00000062327,8128.ENSONIP00000075987,8128.ENSONIP00000081515
KEGG	onl01230	Biosynthesis of amino acids	5	89	0.04	8128.ENSONIP00000002371,8128.ENSONIP00000015108,8128.ENSONIP00000016758,8128.ENSONIP00000043892,8128.ENSONIP00000070522
KEGG	onl00190	Oxidative phosphorylation	6	133	0.0403	8128.ENSONIP00000013093,8128.ENSONIP00000013247,8128.ENSONIP00000023092,8128.ENSONIP00000044449,8128.ENSONIP00000048939,8128.ENSONIP00000079698
KEGG	onl03040	Spliceosome	6	131	0.0403	8128.ENSONIP00000024321,8128.ENSONIP00000053667,8128.ENSONIP00000056472,8128.ENSONIP00000059762,8128.ENSONIP00000060986,8128.ENSONIP00000081377
STRING clusters	CL:17566	RHO GTPases Activate WASPs and WAVEs	8	37	0.00017	8128.ENSONIP00000002788,8128.ENSONIP00000006135,8128.ENSONIP00000021368,8128.ENSONIP00000035480,8128.ENSONIP00000041689,8128.ENSONIP00000059989,8128.ENSONIP00000061162,8128.ENSONIP00000071928
STRING clusters	CL:17560	RHO GTPases Activate WASPs and WAVEs, and HR1 rho-binding domain	9	65	0.00017	8128.ENSONIP00000002788,8128.ENSONIP00000006135,8128.ENSONIP00000021368,8128.ENSONIP00000035480,8128.ENSONIP00000041689,8128.ENSONIP00000059404,8128.ENSONIP00000059989,8128.ENSONIP00000061162,8128.ENSONIP00000071928
STRING clusters	CL:15254	Glutathione metabolism, and Detoxification of Reactive Oxygen Species	11	107	0.00017	8128.ENSONIP00000002214,8128.ENSONIP00000005954,8128.ENSONIP00000016189,8128.ENSONIP00000016680,8128.ENSONIP00000017429,8128.ENSONIP00000022862,8128.ENSONIP00000023424,8128.ENSONIP00000050340,8128.ENSONIP00000060431,8128.ENSONIP00000066249,8128.ENSONIP00000081464
STRING clusters	CL:15252	Mixed, incl. Glutathione metabolism, and Detoxification of Reactive Oxygen Species	13	149	0.00017	8128.ENSONIP00000002214,8128.ENSONIP00000005954,8128.ENSONIP00000016189,8128.ENSONIP00000016680,8128.ENSONIP00000017429,8128.ENSONIP00000020947,8128.ENSONIP00000022862,8128.ENSONIP00000023424,8128.ENSONIP00000050340,8128.ENSONIP00000060431,8128.ENSONIP00000066249,8128.ENSONIP00000081299,8128.ENSONIP00000081464
STRING clusters	CL:8880	GTP hydrolysis and joining of the 60S ribosomal subunit, and Translation elongation factor activity	12	174	0.00083	8128.ENSONIP00000003346,8128.ENSONIP00000010059,8128.ENSONIP00000011307,8128.ENSONIP00000012201,8128.ENSONIP00000020250,8128.ENSONIP00000030580,8128.ENSONIP00000041692,8128.ENSONIP00000053992,8128.ENSONIP00000070392,8128.ENSONIP00000072715,8128.ENSONIP00000079095,8128.ENSONIP00000079945
STRING clusters	CL:17569	Arp2/3 protein complex	5	18	0.0018	8128.ENSONIP00000035480,8128.ENSONIP00000041689,8128.ENSONIP00000059989,8128.ENSONIP00000061162,8128.ENSONIP00000071928
STRING clusters	CL:8882	GTP hydrolysis and joining of the 60S ribosomal subunit, and Translation elongation factor activity	11	165	0.0018	8128.ENSONIP00000003346,8128.ENSONIP00000010059,8128.ENSONIP00000011307,8128.ENSONIP00000012201,8128.ENSONIP00000020250,8128.ENSONIP00000030580,8128.ENSONIP00000041692,8128.ENSONIP00000053992,8128.ENSONIP00000070392,8128.ENSONIP00000072715,8128.ENSONIP00000079945
STRING clusters	CL:15382	Mixed, incl. Detoxification of Reactive Oxygen Species, and Oxidoreductase activity, acting on a sulfur group of donors, disulfide as acceptor	6	43	0.0057	8128.ENSONIP00000002214,8128.ENSONIP00000016189,8128.ENSONIP00000016680,8128.ENSONIP00000023424,8128.ENSONIP00000060431,8128.ENSONIP00000081464
STRING clusters	CL:11349	Nuclear-transcribed mRNA catabolic process, nonsense-mediated decay, and Transcription export complex	6	45	0.006	8128.ENSONIP00000020808,8128.ENSONIP00000024711,8128.ENSONIP00000051974,8128.ENSONIP00000055879,8128.ENSONIP00000060986,8128.ENSONIP00000068117
STRING clusters	CL:8911	Formation of a pool of free 40S subunits	8	95	0.006	8128.ENSONIP00000003346,8128.ENSONIP00000010059,8128.ENSONIP00000011307,8128.ENSONIP00000020250,8128.ENSONIP00000041692,8128.ENSONIP00000053992,8128.ENSONIP00000072715,8128.ENSONIP00000079945
STRING clusters	CL:11175	RNA Polymerase II Transcription Termination, and mRNA Splicing - Major Pathway	9	132	0.007	8128.ENSONIP00000006112,8128.ENSONIP00000010217,8128.ENSONIP00000019951,8128.ENSONIP00000020808,8128.ENSONIP00000024711,8128.ENSONIP00000051974,8128.ENSONIP00000055879,8128.ENSONIP00000060986,8128.ENSONIP00000068117
STRING clusters	CL:13584	Cysteine and methionine metabolism	5	29	0.008	8128.ENSONIP00000002371,8128.ENSONIP00000002902,8128.ENSONIP00000022356,8128.ENSONIP00000031141,8128.ENSONIP00000054508
STRING clusters	CL:8913	Nonsense Mediated Decay (NMD) independent of the Exon Junction Complex (EJC)	7	75	0.008	8128.ENSONIP00000003346,8128.ENSONIP00000010059,8128.ENSONIP00000011307,8128.ENSONIP00000020250,8128.ENSONIP00000041692,8128.ENSONIP00000072715,8128.ENSONIP00000079945
STRING clusters	CL:8924	Nonsense Mediated Decay (NMD) independent of the Exon Junction Complex (EJC)	6	60	0.0159	8128.ENSONIP00000003346,8128.ENSONIP00000010059,8128.ENSONIP00000011307,8128.ENSONIP00000020250,8128.ENSONIP00000041692,8128.ENSONIP00000079945
STRING clusters	CL:15384	Detoxification of Reactive Oxygen Species, and Oxidoreductase activity, acting on a sulfur group of donors, disulfide as acceptor	5	37	0.0166	8128.ENSONIP00000002214,8128.ENSONIP00000016189,8128.ENSONIP00000016680,8128.ENSONIP00000023424,8128.ENSONIP00000060431
STRING clusters	CL:17883	Mixed, incl. Vault protein Inter-alpha-Trypsin domain, and Vault protein inter-alpha-trypsin domain	5	44	0.0268	8128.ENSONIP00000012587,8128.ENSONIP00000048976,8128.ENSONIP00000054571,8128.ENSONIP00000057891,8128.ENSONIP00000080318
STRING clusters	CL:8932	Nonsense Mediated Decay (NMD) independent of the Exon Junction Complex (EJC)	5	49	0.0398	8128.ENSONIP00000003346,8128.ENSONIP00000010059,8128.ENSONIP00000011307,8128.ENSONIP00000020250,8128.ENSONIP00000079945

## Sheet: Infec vs. con down-regulated
category	term ID	term description	observed gene count	background gene count	FDR	matching proteins(IDs)
GO Process	GO:0033036	Macromolecule localization	95	2259	5.16e-11	8128.ENSONIP00000000689,8128.ENSONIP00000001819,8128.ENSONIP00000039664,8128.ENSONIP00000051231,8128.ENSONIP00000072120
GO Process	GO:0045184	Establishment of protein localization	66	1278	1.09e-10	8128.ENSONIP00000003039,8128.ENSONIP00000016285,8128.ENSONIP00000043506,8128.ENSONIP00000044896,8128.ENSONIP00000052384
GO Process	GO:0051641	Cellular localization	98	2486	2.73e-10	8128.ENSONIP00000012257,8128.ENSONIP00000017280,8128.ENSONIP00000020343,8128.ENSONIP00000072355,8128.ENSONIP00000073858,8128.ENSONIP00000076138
GO Process	GO:0015031	Protein transport	62	1207	4.52e-10	8128.ENSONIP00000012185,8128.ENSONIP00000016448,8128.ENSONIP00000017312,8128.ENSONIP00000053334,8128.ENSONIP00000058253,8128.ENSONIP00000059064
GO Process	GO:0046907	Intracellular transport	66	1376	1.04e-09	8128.ENSONIP00000000689,8128.ENSONIP00000001819,8128.ENSONIP00000009228,8128.ENSONIP00000039664,8128.ENSONIP00000051231,8128.ENSONIP00000064430,8128.ENSONIP00000072120
GO Process	GO:0071705	Nitrogen compound transport	72	1595	1.04e-09	8128.ENSONIP00000008037,8128.ENSONIP00000011868,8128.ENSONIP00000024895,8128.ENSONIP00000040602,8128.ENSONIP00000058611,8128.ENSONIP00000058694,8128.ENSONIP00000073636
GO Process	GO:0008104	Protein localization	78	1801	1.04e-09	8128.ENSONIP00000000689,8128.ENSONIP00000001819,8128.ENSONIP00000009228,8128.ENSONIP00000020211,8128.ENSONIP00000039664,8128.ENSONIP00000051231,8128.ENSONIP00000072120
GO Process	GO:0071702	Organic substance transport	83	2027	1.59e-09	8128.ENSONIP00000003039,8128.ENSONIP00000016285,8128.ENSONIP00000030356,8128.ENSONIP00000044896,8128.ENSONIP00000047952,8128.ENSONIP00000052384,8128.ENSONIP00000065139,8128.ENSONIP00000066519
GO Process	GO:0009987	Cellular process	412	19713	3.69e-08	8128.ENSONIP00000012257,8128.ENSONIP00000017280,8128.ENSONIP00000020211,8128.ENSONIP00000020343,8128.ENSONIP00000046847,8128.ENSONIP00000072355,8128.ENSONIP00000073858,8128.ENSONIP00000076138
GO Process	GO:0051649	Establishment of localization in cell	70	1674	3.87e-08	8128.ENSONIP00000004137,8128.ENSONIP00000022679,8128.ENSONIP00000026623,8128.ENSONIP00000031520,8128.ENSONIP00000035853,8128.ENSONIP00000042615,8128.ENSONIP00000060501,8128.ENSONIP00000071076
GO Process	GO:0044237	Cellular metabolic process	197	7524	2.82e-07	8128.ENSONIP00000003039,8128.ENSONIP00000003599,8128.ENSONIP00000014464,8128.ENSONIP00000016285,8128.ENSONIP00000022978,8128.ENSONIP00000043506,8128.ENSONIP00000044896,8128.ENSONIP00000052384,8128.ENSONIP00000067914
GO Process	GO:0006397	mRNA processing	29	438	2.63e-06	8128.ENSONIP00000004137,8128.ENSONIP00000015425,8128.ENSONIP00000022679,8128.ENSONIP00000026623,8128.ENSONIP00000035853,8128.ENSONIP00000045474,8128.ENSONIP00000051724,8128.ENSONIP00000060501,8128.ENSONIP00000071076,8128.ENSONIP00000080541
GO Process	GO:0051179	Localization	137	4793	2.67e-06	8128.ENSONIP00000004137,8128.ENSONIP00000015425,8128.ENSONIP00000022679,8128.ENSONIP00000026623,8128.ENSONIP00000035853,8128.ENSONIP00000037722,8128.ENSONIP00000045474,8128.ENSONIP00000051724,8128.ENSONIP00000060501,8128.ENSONIP00000071076,8128.ENSONIP00000080541
GO Process	GO:0072594	Establishment of protein localization to organelle	22	266	4.22e-06	8128.ENSONIP00000003039,8128.ENSONIP00000003281,8128.ENSONIP00000003599,8128.ENSONIP00000014464,8128.ENSONIP00000016285,8128.ENSONIP00000022978,8128.ENSONIP00000043506,8128.ENSONIP00000044896,8128.ENSONIP00000052218,8128.ENSONIP00000052384,8128.ENSONIP00000067914
GO Process	GO:0010467	Gene expression	66	1735	4.22e-06	8128.ENSONIP00000003039,8128.ENSONIP00000014464,8128.ENSONIP00000016285,8128.ENSONIP00000030356,8128.ENSONIP00000041331,8128.ENSONIP00000044896,8128.ENSONIP00000047952,8128.ENSONIP00000052384,8128.ENSONIP00000065139,8128.ENSONIP00000066519,8128.ENSONIP00000071071
GO Process	GO:0072657	Protein localization to membrane	26	373	4.85e-06	8128.ENSONIP00000005956,8128.ENSONIP00000015054,8128.ENSONIP00000019367,8128.ENSONIP00000030204,8128.ENSONIP00000041716,8128.ENSONIP00000055583,8128.ENSONIP00000065829,8128.ENSONIP00000070273,8128.ENSONIP00000072355,8128.ENSONIP00000073858,8128.ENSONIP00000075501,8128.ENSONIP00000076886
GO Process	GO:0008152	Metabolic process	236	9874	5.45e-06	8128.ENSONIP00000003039,8128.ENSONIP00000014464,8128.ENSONIP00000016285,8128.ENSONIP00000030356,8128.ENSONIP00000041331,8128.ENSONIP00000044896,8128.ENSONIP00000047952,8128.ENSONIP00000050355,8128.ENSONIP00000052384,8128.ENSONIP00000065139,8128.ENSONIP00000066519,8128.ENSONIP00000071071
GO Process	GO:0051234	Establishment of localization	124	4275	6.31e-06	8128.ENSONIP00000003039,8128.ENSONIP00000003281,8128.ENSONIP00000003599,8128.ENSONIP00000014464,8128.ENSONIP00000016285,8128.ENSONIP00000022978,8128.ENSONIP00000043506,8128.ENSONIP00000044896,8128.ENSONIP00000052218,8128.ENSONIP00000052384,8128.ENSONIP00000067914,8128.ENSONIP00000068672
GO Process	GO:0034641	Cellular nitrogen compound metabolic process	113	3783	7.09e-06	8128.ENSONIP00000001584,8128.ENSONIP00000002487,8128.ENSONIP00000008915,8128.ENSONIP00000017312,8128.ENSONIP00000018120,8128.ENSONIP00000038669,8128.ENSONIP00000042882,8128.ENSONIP00000044143,8128.ENSONIP00000058253,8128.ENSONIP00000066368,8128.ENSONIP00000070006,8128.ENSONIP00000070461
GO Process	GO:0006886	Intracellular protein transport	33	594	8.1e-06	8128.ENSONIP00000000689,8128.ENSONIP00000001819,8128.ENSONIP00000009228,8128.ENSONIP00000012185,8128.ENSONIP00000020211,8128.ENSONIP00000029258,8128.ENSONIP00000033714,8128.ENSONIP00000038401,8128.ENSONIP00000039664,8128.ENSONIP00000051231,8128.ENSONIP00000059064,8128.ENSONIP00000066679,8128.ENSONIP00000072120,8128.ENSONIP00000074073
GO Process	GO:0006810	Transport	120	4130	9.29e-06	8128.ENSONIP00000003039,8128.ENSONIP00000014464,8128.ENSONIP00000016285,8128.ENSONIP00000030356,8128.ENSONIP00000036904,8128.ENSONIP00000041331,8128.ENSONIP00000044896,8128.ENSONIP00000047952,8128.ENSONIP00000050355,8128.ENSONIP00000052384,8128.ENSONIP00000065139,8128.ENSONIP00000066519,8128.ENSONIP00000071071,8128.ENSONIP00000081079
GO Process	GO:0008380	RNA splicing	24	345	1.38e-05	8128.ENSONIP00000003039,8128.ENSONIP00000003281,8128.ENSONIP00000003599,8128.ENSONIP00000008804,8128.ENSONIP00000014464,8128.ENSONIP00000016285,8128.ENSONIP00000019008,8128.ENSONIP00000022978,8128.ENSONIP00000027697,8128.ENSONIP00000031220,8128.ENSONIP00000043506,8128.ENSONIP00000044896,8128.ENSONIP00000046209,8128.ENSONIP00000052218,8128.ENSONIP00000052384,8128.ENSONIP00000067914
GO Process	GO:0043603	Cellular amide metabolic process	36	709	1.4e-05	8128.ENSONIP00000000689,8128.ENSONIP00000001819,8128.ENSONIP00000009228,8128.ENSONIP00000012185,8128.ENSONIP00000016448,8128.ENSONIP00000017312,8128.ENSONIP00000020211,8128.ENSONIP00000039664,8128.ENSONIP00000050410,8128.ENSONIP00000051231,8128.ENSONIP00000053334,8128.ENSONIP00000055956,8128.ENSONIP00000058253,8128.ENSONIP00000059064,8128.ENSONIP00000064430,8128.ENSONIP00000070273,8128.ENSONIP000…
GO Process	GO:0044281	Small molecule metabolic process	61	1623	1.51e-05	8128.ENSONIP00000003039,8128.ENSONIP00000003281,8128.ENSONIP00000003599,8128.ENSONIP00000008804,8128.ENSONIP00000014464,8128.ENSONIP00000016285,8128.ENSONIP00000019008,8128.ENSONIP00000022978,8128.ENSONIP00000027697,8128.ENSONIP00000031220,8128.ENSONIP00000037887,8128.ENSONIP00000043506,8128.ENSONIP00000044896,8128.ENSONIP00000046209,8128.ENSONIP00000052218,8128.ENSONIP00000052384,8128.ENSONIP000…
GO Process	GO:0000398	mRNA splicing, via spliceosome	19	228	2.4e-05	8128.ENSONIP00000003039,8128.ENSONIP00000003281,8128.ENSONIP00000003599,8128.ENSONIP00000008804,8128.ENSONIP00000014464,8128.ENSONIP00000016285,8128.ENSONIP00000019008,8128.ENSONIP00000022978,8128.ENSONIP00000027697,8128.ENSONIP00000031220,8128.ENSONIP00000037887,8128.ENSONIP00000043506,8128.ENSONIP00000044896,8128.ENSONIP00000046209,8128.ENSONIP00000052218,8128.ENSONIP00000052384,8128.ENSONIP000…
GO Process	GO:0071704	Organic substance metabolic process	215	8965	2.4e-05	8128.ENSONIP00000004106,8128.ENSONIP00000012257,8128.ENSONIP00000013333,8128.ENSONIP00000017280,8128.ENSONIP00000017349,8128.ENSONIP00000019747,8128.ENSONIP00000020342,8128.ENSONIP00000020343,8128.ENSONIP00000022720,8128.ENSONIP00000027385,8128.ENSONIP00000030204,8128.ENSONIP00000035462,8128.ENSONIP00000038401,8128.ENSONIP00000043069,8128.ENSONIP00000045221,8128.ENSONIP00000055956,8128.ENSONIP000…
GO Process	GO:0006518	Peptide metabolic process	28	486	3.36e-05	8128.ENSONIP00000002413,8128.ENSONIP00000011299,8128.ENSONIP00000013470,8128.ENSONIP00000015425,8128.ENSONIP00000015709,8128.ENSONIP00000015948,8128.ENSONIP00000017272,8128.ENSONIP00000018120,8128.ENSONIP00000019795,8128.ENSONIP00000023139,8128.ENSONIP00000034495,8128.ENSONIP00000048588,8128.ENSONIP00000054582,8128.ENSONIP00000060743,8128.ENSONIP00000068044,8128.ENSONIP00000071076,8128.ENSONIP000…
GO Process	GO:0006605	Protein targeting	17	189	3.57e-05	8128.ENSONIP00000003039,8128.ENSONIP00000003599,8128.ENSONIP00000014464,8128.ENSONIP00000016285,8128.ENSONIP00000020165,8128.ENSONIP00000022978,8128.ENSONIP00000030356,8128.ENSONIP00000036904,8128.ENSONIP00000041331,8128.ENSONIP00000044896,8128.ENSONIP00000047952,8128.ENSONIP00000050355,8128.ENSONIP00000052384,8128.ENSONIP00000065139,8128.ENSONIP00000066519,8128.ENSONIP00000067914,8128.ENSONIP000…
GO Process	GO:0016071	mRNA metabolic process	30	562	5.32e-05	8128.ENSONIP00000004489,8128.ENSONIP00000005956,8128.ENSONIP00000011868,8128.ENSONIP00000012257,8128.ENSONIP00000015054,8128.ENSONIP00000016003,8128.ENSONIP00000019367,8128.ENSONIP00000022922,8128.ENSONIP00000027618,8128.ENSONIP00000029258,8128.ENSONIP00000046686,8128.ENSONIP00000051083,8128.ENSONIP00000052524,8128.ENSONIP00000064252,8128.ENSONIP00000065829,8128.ENSONIP00000072355,8128.ENSONIP000…
GO Process	GO:0071840	Cellular component organization or biogenesis	152	5903	9.87e-05	8128.ENSONIP00000003039,8128.ENSONIP00000003281,8128.ENSONIP00000003599,8128.ENSONIP00000008804,8128.ENSONIP00000010400,8128.ENSONIP00000014464,8128.ENSONIP00000016285,8128.ENSONIP00000019008,8128.ENSONIP00000022978,8128.ENSONIP00000027697,8128.ENSONIP00000031220,8128.ENSONIP00000037887,8128.ENSONIP00000043506,8128.ENSONIP00000044896,8128.ENSONIP00000046209,8128.ENSONIP00000048588,8128.ENSONIP000…
GO Process	GO:0016043	Cellular component organization	147	5690	0.00014	8128.ENSONIP00000002094,8128.ENSONIP00000002944,8128.ENSONIP00000003039,8128.ENSONIP00000003281,8128.ENSONIP00000009740,8128.ENSONIP00000010900,8128.ENSONIP00000011904,8128.ENSONIP00000012185,8128.ENSONIP00000016448,8128.ENSONIP00000017312,8128.ENSONIP00000022093,8128.ENSONIP00000030356,8128.ENSONIP00000033875,8128.ENSONIP00000038365,8128.ENSONIP00000050355,8128.ENSONIP00000053334,8128.ENSONIP000…
GO Process	GO:1901566	Organonitrogen compound biosynthetic process	50	1332	0.0002	8128.ENSONIP00000001361,8128.ENSONIP00000003039,8128.ENSONIP00000003281,8128.ENSONIP00000003599,8128.ENSONIP00000008804,8128.ENSONIP00000014464,8128.ENSONIP00000016285,8128.ENSONIP00000019008,8128.ENSONIP00000022978,8128.ENSONIP00000027697,8128.ENSONIP00000031220,8128.ENSONIP00000033185,8128.ENSONIP00000037887,8128.ENSONIP00000043506,8128.ENSONIP00000044896,8128.ENSONIP00000046209,8128.ENSONIP000…
GO Process	GO:0044271	Cellular nitrogen compound biosynthetic process	46	1192	0.00026	8128.ENSONIP00000001083,8128.ENSONIP00000001138,8128.ENSONIP00000002415,8128.ENSONIP00000013836,8128.ENSONIP00000031520,8128.ENSONIP00000031953,8128.ENSONIP00000032084,8128.ENSONIP00000032299,8128.ENSONIP00000033185,8128.ENSONIP00000041374,8128.ENSONIP00000044853,8128.ENSONIP00000052739,8128.ENSONIP00000053205,8128.ENSONIP00000054630,8128.ENSONIP00000054848,8128.ENSONIP00000061045,8128.ENSONIP000…
GO Process	GO:0006888	Endoplasmic reticulum to Golgi vesicle-mediated transport	12	111	0.00035	8128.ENSONIP00000000689,8128.ENSONIP00000001387,8128.ENSONIP00000001819,8128.ENSONIP00000003584,8128.ENSONIP00000004565,8128.ENSONIP00000009228,8128.ENSONIP00000012185,8128.ENSONIP00000016448,8128.ENSONIP00000017312,8128.ENSONIP00000019771,8128.ENSONIP00000020211,8128.ENSONIP00000022679,8128.ENSONIP00000039664,8128.ENSONIP00000050410,8128.ENSONIP00000051231,8128.ENSONIP00000053334,8128.ENSONIP000…
GO Process	GO:1901360	Organic cyclic compound metabolic process	88	3002	0.00044	8128.ENSONIP00000001083,8128.ENSONIP00000001138,8128.ENSONIP00000002415,8128.ENSONIP00000002944,8128.ENSONIP00000013836,8128.ENSONIP00000031520,8128.ENSONIP00000031953,8128.ENSONIP00000032084,8128.ENSONIP00000032299,8128.ENSONIP00000033185,8128.ENSONIP00000041374,8128.ENSONIP00000044853,8128.ENSONIP00000052739,8128.ENSONIP00000053205,8128.ENSONIP00000054630,8128.ENSONIP00000054848,8128.ENSONIP000…
GO Process	GO:0006807	Nitrogen compound metabolic process	182	7600	0.00045	8128.ENSONIP00000002413,8128.ENSONIP00000002487,8128.ENSONIP00000002944,8128.ENSONIP00000004106,8128.ENSONIP00000008694,8128.ENSONIP00000009228,8128.ENSONIP00000011868,8128.ENSONIP00000012185,8128.ENSONIP00000017272,8128.ENSONIP00000019771,8128.ENSONIP00000022720,8128.ENSONIP00000024678,8128.ENSONIP00000031227,8128.ENSONIP00000035462,8128.ENSONIP00000039168,8128.ENSONIP00000040933,8128.ENSONIP000…
GO Process	GO:0006725	Cellular aromatic compound metabolic process	83	2808	0.00063	8128.ENSONIP00000002413,8128.ENSONIP00000005077,8128.ENSONIP00000011299,8128.ENSONIP00000011589,8128.ENSONIP00000013470,8128.ENSONIP00000015425,8128.ENSONIP00000015709,8128.ENSONIP00000015948,8128.ENSONIP00000017272,8128.ENSONIP00000018120,8128.ENSONIP00000019795,8128.ENSONIP00000023139,8128.ENSONIP00000034495,8128.ENSONIP00000035853,8128.ENSONIP00000037722,8128.ENSONIP00000048588,8128.ENSONIP000…
GO Process	GO:0043043	Peptide biosynthetic process	22	386	0.00064	8128.ENSONIP00000001083,8128.ENSONIP00000001138,8128.ENSONIP00000002415,8128.ENSONIP00000002944,8128.ENSONIP00000013836,8128.ENSONIP00000019008,8128.ENSONIP00000031520,8128.ENSONIP00000031953,8128.ENSONIP00000032084,8128.ENSONIP00000032299,8128.ENSONIP00000033185,8128.ENSONIP00000040849,8128.ENSONIP00000041374,8128.ENSONIP00000044853,8128.ENSONIP00000052739,8128.ENSONIP00000053205,8128.ENSONIP000…
GO Process	GO:0006412	Translation	21	360	0.00074	8128.ENSONIP00000001361,8128.ENSONIP00000003039,8128.ENSONIP00000003281,8128.ENSONIP00000003599,8128.ENSONIP00000008505,8128.ENSONIP00000008804,8128.ENSONIP00000010400,8128.ENSONIP00000014464,8128.ENSONIP00000016285,8128.ENSONIP00000019008,8128.ENSONIP00000022978,8128.ENSONIP00000027697,8128.ENSONIP00000031220,8128.ENSONIP00000033185,8128.ENSONIP00000037887,8128.ENSONIP00000043506,8128.ENSONIP000…
GO Process	GO:0006396	RNA processing	34	798	0.0008	8128.ENSONIP00000000689,8128.ENSONIP00000001387,8128.ENSONIP00000001819,8128.ENSONIP00000003584,8128.ENSONIP00000004565,8128.ENSONIP00000009228,8128.ENSONIP00000012185,8128.ENSONIP00000016448,8128.ENSONIP00000017312,8128.ENSONIP00000019771,8128.ENSONIP00000020194,8128.ENSONIP00000020211,8128.ENSONIP00000022679,8128.ENSONIP00000029258,8128.ENSONIP00000039664,8128.ENSONIP00000050410,8128.ENSONIP000…
GO Process	GO:1901564	Organonitrogen compound metabolic process	136	5368	0.00097	8128.ENSONIP00000002413,8128.ENSONIP00000002487,8128.ENSONIP00000002944,8128.ENSONIP00000004106,8128.ENSONIP00000004695,8128.ENSONIP00000008694,8128.ENSONIP00000009228,8128.ENSONIP00000011868,8128.ENSONIP00000012185,8128.ENSONIP00000017272,8128.ENSONIP00000019771,8128.ENSONIP00000022720,8128.ENSONIP00000024678,8128.ENSONIP00000028345,8128.ENSONIP00000031227,8128.ENSONIP00000035462,8128.ENSONIP000…
GO Process	GO:0006091	Generation of precursor metabolites and energy	19	310	0.001	8128.ENSONIP00000000689,8128.ENSONIP00000001819,8128.ENSONIP00000004106,8128.ENSONIP00000004367,8128.ENSONIP00000009228,8128.ENSONIP00000012185,8128.ENSONIP00000017280,8128.ENSONIP00000020211,8128.ENSONIP00000020343,8128.ENSONIP00000028345,8128.ENSONIP00000029258,8128.ENSONIP00000031248,8128.ENSONIP00000033714,8128.ENSONIP00000035462,8128.ENSONIP00000036056,8128.ENSONIP00000038401,8128.ENSONIP000…
GO Process	GO:0045047	Protein targeting to ER	7	34	0.0011	8128.ENSONIP00000001083,8128.ENSONIP00000001138,8128.ENSONIP00000002415,8128.ENSONIP00000002944,8128.ENSONIP00000005954,8128.ENSONIP00000013836,8128.ENSONIP00000031520,8128.ENSONIP00000031953,8128.ENSONIP00000032084,8128.ENSONIP00000032299,8128.ENSONIP00000033185,8128.ENSONIP00000041374,8128.ENSONIP00000044853,8128.ENSONIP00000052739,8128.ENSONIP00000053205,8128.ENSONIP00000054630,8128.ENSONIP000…
GO Process	GO:0046483	Heterocycle metabolic process	81	2771	0.0011	8128.ENSONIP00000002413,8128.ENSONIP00000003295,8128.ENSONIP00000004052,8128.ENSONIP00000005077,8128.ENSONIP00000006994,8128.ENSONIP00000011299,8128.ENSONIP00000011589,8128.ENSONIP00000013470,8128.ENSONIP00000014735,8128.ENSONIP00000015425,8128.ENSONIP00000015709,8128.ENSONIP00000015948,8128.ENSONIP00000017272,8128.ENSONIP00000018120,8128.ENSONIP00000019795,8128.ENSONIP00000021173,8128.ENSONIP000…
GO Process	GO:0090150	Establishment of protein localization to membrane	14	179	0.0013	8128.ENSONIP00000002413,8128.ENSONIP00000003295,8128.ENSONIP00000004052,8128.ENSONIP00000005077,8128.ENSONIP00000006994,8128.ENSONIP00000011299,8128.ENSONIP00000011589,8128.ENSONIP00000012082,8128.ENSONIP00000013470,8128.ENSONIP00000014735,8128.ENSONIP00000015425,8128.ENSONIP00000015709,8128.ENSONIP00000015948,8128.ENSONIP00000017272,8128.ENSONIP00000018120,8128.ENSONIP00000019795,8128.ENSONIP000…
GO Process	GO:0019068	Virion assembly	6	23	0.0014	8128.ENSONIP00000002944,8128.ENSONIP00000003599,8128.ENSONIP00000010400,8128.ENSONIP00000014464,8128.ENSONIP00000019008,8128.ENSONIP00000021831,8128.ENSONIP00000021876,8128.ENSONIP00000022978,8128.ENSONIP00000023457,8128.ENSONIP00000028887,8128.ENSONIP00000032084,8128.ENSONIP00000033185,8128.ENSONIP00000035464,8128.ENSONIP00000036474,8128.ENSONIP00000036635,8128.ENSONIP00000039596,8128.ENSONIP000…
GO Process	GO:0051028	mRNA transport	10	91	0.0016	8128.ENSONIP00000002944,8128.ENSONIP00000003599,8128.ENSONIP00000010400,8128.ENSONIP00000014464,8128.ENSONIP00000019008,8128.ENSONIP00000021831,8128.ENSONIP00000021876,8128.ENSONIP00000022978,8128.ENSONIP00000023457,8128.ENSONIP00000027697,8128.ENSONIP00000028887,8128.ENSONIP00000032084,8128.ENSONIP00000033185,8128.ENSONIP00000035464,8128.ENSONIP00000036474,8128.ENSONIP00000036635,8128.ENSONIP000…
GO Process	GO:0055086	Nucleobase-containing small molecule metabolic process	25	515	0.0016	8128.ENSONIP00000002944,8128.ENSONIP00000003599,8128.ENSONIP00000010400,8128.ENSONIP00000014464,8128.ENSONIP00000019008,8128.ENSONIP00000021831,8128.ENSONIP00000021876,8128.ENSONIP00000022978,8128.ENSONIP00000023457,8128.ENSONIP00000023704,8128.ENSONIP00000027697,8128.ENSONIP00000028887,8128.ENSONIP00000032084,8128.ENSONIP00000033185,8128.ENSONIP00000035464,8128.ENSONIP00000036474,8128.ENSONIP000…
GO Process	GO:0015669	Gas transport	7	38	0.0018	8128.ENSONIP00000000689,8128.ENSONIP00000001387,8128.ENSONIP00000001819,8128.ENSONIP00000003584,8128.ENSONIP00000004565,8128.ENSONIP00000009228,8128.ENSONIP00000012185,8128.ENSONIP00000013073,8128.ENSONIP00000016448,8128.ENSONIP00000017312,8128.ENSONIP00000017349,8128.ENSONIP00000019367,8128.ENSONIP00000020211,8128.ENSONIP00000022679,8128.ENSONIP00000023249,8128.ENSONIP00000029146,8128.ENSONIP000…
GO Process	GO:0033365	Protein localization to organelle	25	521	0.0018	8128.ENSONIP00000002413,8128.ENSONIP00000002860,8128.ENSONIP00000003295,8128.ENSONIP00000004052,8128.ENSONIP00000005077,8128.ENSONIP00000006994,8128.ENSONIP00000011299,8128.ENSONIP00000011589,8128.ENSONIP00000012082,8128.ENSONIP00000013470,8128.ENSONIP00000014735,8128.ENSONIP00000015425,8128.ENSONIP00000015709,8128.ENSONIP00000015948,8128.ENSONIP00000017272,8128.ENSONIP00000018120,8128.ENSONIP000…
GO Process	GO:0044238	Primary metabolic process	196	8542	0.0018	8128.ENSONIP00000001083,8128.ENSONIP00000001138,8128.ENSONIP00000002415,8128.ENSONIP00000002944,8128.ENSONIP00000005415,8128.ENSONIP00000005954,8128.ENSONIP00000013078,8128.ENSONIP00000013836,8128.ENSONIP00000019008,8128.ENSONIP00000031520,8128.ENSONIP00000031953,8128.ENSONIP00000032084,8128.ENSONIP00000032299,8128.ENSONIP00000033185,8128.ENSONIP00000036056,8128.ENSONIP00000040849,8128.ENSONIP000…
GO Process	GO:0043604	Amide biosynthetic process	24	493	0.0021	8128.ENSONIP00000002413,8128.ENSONIP00000002860,8128.ENSONIP00000003295,8128.ENSONIP00000004052,8128.ENSONIP00000005077,8128.ENSONIP00000006994,8128.ENSONIP00000011299,8128.ENSONIP00000011589,8128.ENSONIP00000012082,8128.ENSONIP00000013470,8128.ENSONIP00000014508,8128.ENSONIP00000014735,8128.ENSONIP00000015425,8128.ENSONIP00000015709,8128.ENSONIP00000015948,8128.ENSONIP00000017272,8128.ENSONIP000…
GO Process	GO:0050658	RNA transport	11	118	0.0023	8128.ENSONIP00000001083,8128.ENSONIP00000001138,8128.ENSONIP00000002155,8128.ENSONIP00000002415,8128.ENSONIP00000002944,8128.ENSONIP00000003039,8128.ENSONIP00000008505,8128.ENSONIP00000013836,8128.ENSONIP00000014508,8128.ENSONIP00000015905,8128.ENSONIP00000016285,8128.ENSONIP00000019008,8128.ENSONIP00000027697,8128.ENSONIP00000028264,8128.ENSONIP00000031220,8128.ENSONIP00000031520,8128.ENSONIP000…
GO Process	GO:0072521	Purine-containing compound metabolic process	20	372	0.0027	8128.ENSONIP00000001361,8128.ENSONIP00000002487,8128.ENSONIP00000003599,8128.ENSONIP00000004489,8128.ENSONIP00000005415,8128.ENSONIP00000007335,8128.ENSONIP00000009228,8128.ENSONIP00000012082,8128.ENSONIP00000012257,8128.ENSONIP00000013078,8128.ENSONIP00000014464,8128.ENSONIP00000014613,8128.ENSONIP00000019747,8128.ENSONIP00000020211,8128.ENSONIP00000021876,8128.ENSONIP00000022724,8128.ENSONIP000…
GO Process	GO:0009205	Purine ribonucleoside triphosphate metabolic process	11	123	0.003	8128.ENSONIP00000001083,8128.ENSONIP00000001138,8128.ENSONIP00000002155,8128.ENSONIP00000002415,8128.ENSONIP00000002944,8128.ENSONIP00000003039,8128.ENSONIP00000008505,8128.ENSONIP00000013836,8128.ENSONIP00000015003,8128.ENSONIP00000015905,8128.ENSONIP00000016285,8128.ENSONIP00000017280,8128.ENSONIP00000019008,8128.ENSONIP00000020343,8128.ENSONIP00000027697,8128.ENSONIP00000028597,8128.ENSONIP000…
GO Process	GO:0006139	Nucleobase-containing compound metabolic process	76	2647	0.003	8128.ENSONIP00000001361,8128.ENSONIP00000002487,8128.ENSONIP00000003516,8128.ENSONIP00000003599,8128.ENSONIP00000004489,8128.ENSONIP00000005415,8128.ENSONIP00000007335,8128.ENSONIP00000009228,8128.ENSONIP00000009740,8128.ENSONIP00000012082,8128.ENSONIP00000012257,8128.ENSONIP00000013078,8128.ENSONIP00000014464,8128.ENSONIP00000014613,8128.ENSONIP00000019747,8128.ENSONIP00000020211,8128.ENSONIP000…
GO Process	GO:0009060	Aerobic respiration	11	127	0.0039	8128.ENSONIP00000000230,8128.ENSONIP00000000689,8128.ENSONIP00000001387,8128.ENSONIP00000001516,8128.ENSONIP00000001584,8128.ENSONIP00000001629,8128.ENSONIP00000002003,8128.ENSONIP00000002421,8128.ENSONIP00000003039,8128.ENSONIP00000003387,8128.ENSONIP00000004042,8128.ENSONIP00000005465,8128.ENSONIP00000005505,8128.ENSONIP00000008198,8128.ENSONIP00000010400,8128.ENSONIP00000010900,8128.ENSONIP000…
GO Process	GO:0009058	Biosynthetic process	68	2310	0.004	8128.ENSONIP00000001361,8128.ENSONIP00000002944,8128.ENSONIP00000003039,8128.ENSONIP00000003281,8128.ENSONIP00000003599,8128.ENSONIP00000008037,8128.ENSONIP00000008505,8128.ENSONIP00000008804,8128.ENSONIP00000010400,8128.ENSONIP00000014464,8128.ENSONIP00000015905,8128.ENSONIP00000016285,8128.ENSONIP00000017280,8128.ENSONIP00000019008,8128.ENSONIP00000020342,8128.ENSONIP00000020343,8128.ENSONIP000…
GO Process	GO:0007005	Mitochondrion organization	20	386	0.0041	8128.ENSONIP00000000689,8128.ENSONIP00000001387,8128.ENSONIP00000001584,8128.ENSONIP00000001819,8128.ENSONIP00000002421,8128.ENSONIP00000003584,8128.ENSONIP00000004106,8128.ENSONIP00000004565,8128.ENSONIP00000005956,8128.ENSONIP00000008842,8128.ENSONIP00000009228,8128.ENSONIP00000012185,8128.ENSONIP00000012257,8128.ENSONIP00000013073,8128.ENSONIP00000015054,8128.ENSONIP00000016448,8128.ENSONIP000…
GO Process	GO:0045333	Cellular respiration	12	155	0.0046	8128.ENSONIP00000001083,8128.ENSONIP00000001138,8128.ENSONIP00000002155,8128.ENSONIP00000002415,8128.ENSONIP00000002944,8128.ENSONIP00000003039,8128.ENSONIP00000008505,8128.ENSONIP00000013836,8128.ENSONIP00000014508,8128.ENSONIP00000015003,8128.ENSONIP00000015905,8128.ENSONIP00000016285,8128.ENSONIP00000017280,8128.ENSONIP00000019008,8128.ENSONIP00000020343,8128.ENSONIP00000023457,8128.ENSONIP000…
GO Process	GO:0006614	SRP-dependent cotranslational protein targeting to membrane	5	18	0.0048	8128.ENSONIP00000000689,8128.ENSONIP00000001387,8128.ENSONIP00000001584,8128.ENSONIP00000001819,8128.ENSONIP00000002421,8128.ENSONIP00000003584,8128.ENSONIP00000004106,8128.ENSONIP00000004565,8128.ENSONIP00000005956,8128.ENSONIP00000008842,8128.ENSONIP00000009228,8128.ENSONIP00000012185,8128.ENSONIP00000012257,8128.ENSONIP00000013073,8128.ENSONIP00000015054,8128.ENSONIP00000016448,8128.ENSONIP000…
GO Process	GO:0009141	Nucleoside triphosphate metabolic process	12	157	0.005	8128.ENSONIP00000000689,8128.ENSONIP00000001387,8128.ENSONIP00000001553,8128.ENSONIP00000001819,8128.ENSONIP00000002094,8128.ENSONIP00000002421,8128.ENSONIP00000003311,8128.ENSONIP00000003584,8128.ENSONIP00000004106,8128.ENSONIP00000004137,8128.ENSONIP00000004489,8128.ENSONIP00000004565,8128.ENSONIP00000005465,8128.ENSONIP00000005956,8128.ENSONIP00000009228,8128.ENSONIP00000012185,8128.ENSONIP000…
GO Process	GO:0044249	Cellular biosynthetic process	64	2166	0.0056	8128.ENSONIP00000001083,8128.ENSONIP00000001138,8128.ENSONIP00000002413,8128.ENSONIP00000002415,8128.ENSONIP00000002860,8128.ENSONIP00000003295,8128.ENSONIP00000004052,8128.ENSONIP00000004137,8128.ENSONIP00000004489,8128.ENSONIP00000005077,8128.ENSONIP00000006994,8128.ENSONIP00000011299,8128.ENSONIP00000011589,8128.ENSONIP00000012082,8128.ENSONIP00000013470,8128.ENSONIP00000013836,8128.ENSONIP000…
GO Process	GO:1901576	Organic substance biosynthetic process	66	2258	0.0057	8128.ENSONIP00000001083,8128.ENSONIP00000001138,8128.ENSONIP00000002155,8128.ENSONIP00000002415,8128.ENSONIP00000002944,8128.ENSONIP00000003039,8128.ENSONIP00000003599,8128.ENSONIP00000008505,8128.ENSONIP00000013836,8128.ENSONIP00000014508,8128.ENSONIP00000015003,8128.ENSONIP00000015905,8128.ENSONIP00000016285,8128.ENSONIP00000017280,8128.ENSONIP00000019008,8128.ENSONIP00000020343,8128.ENSONIP000…
GO Process	GO:0015980	Energy derivation by oxidation of organic compounds	14	217	0.0062	8128.ENSONIP00000000230,8128.ENSONIP00000000689,8128.ENSONIP00000001387,8128.ENSONIP00000001516,8128.ENSONIP00000001584,8128.ENSONIP00000001629,8128.ENSONIP00000002003,8128.ENSONIP00000002421,8128.ENSONIP00000003039,8128.ENSONIP00000003387,8128.ENSONIP00000003584,8128.ENSONIP00000004042,8128.ENSONIP00000005465,8128.ENSONIP00000005505,8128.ENSONIP00000008198,8128.ENSONIP00000010400,8128.ENSONIP000…
GO Process	GO:0006082	Organic acid metabolic process	32	834	0.0062	8128.ENSONIP00000001083,8128.ENSONIP00000001138,8128.ENSONIP00000002155,8128.ENSONIP00000002415,8128.ENSONIP00000002672,8128.ENSONIP00000002944,8128.ENSONIP00000003039,8128.ENSONIP00000003599,8128.ENSONIP00000008505,8128.ENSONIP00000013836,8128.ENSONIP00000014508,8128.ENSONIP00000015003,8128.ENSONIP00000015905,8128.ENSONIP00000016285,8128.ENSONIP00000017280,8128.ENSONIP00000019008,8128.ENSONIP000…
GO Process	GO:0016070	RNA metabolic process	44	1331	0.008	8128.ENSONIP00000000689,8128.ENSONIP00000001387,8128.ENSONIP00000001553,8128.ENSONIP00000001819,8128.ENSONIP00000002094,8128.ENSONIP00000002421,8128.ENSONIP00000003311,8128.ENSONIP00000003584,8128.ENSONIP00000004106,8128.ENSONIP00000004137,8128.ENSONIP00000004489,8128.ENSONIP00000004565,8128.ENSONIP00000005465,8128.ENSONIP00000005956,8128.ENSONIP00000008842,8128.ENSONIP00000009228,8128.ENSONIP000…
GO Process	GO:0006996	Organelle organization	93	3546	0.008	8128.ENSONIP00000000689,8128.ENSONIP00000001387,8128.ENSONIP00000001584,8128.ENSONIP00000001819,8128.ENSONIP00000002421,8128.ENSONIP00000003584,8128.ENSONIP00000004106,8128.ENSONIP00000004137,8128.ENSONIP00000004565,8128.ENSONIP00000005956,8128.ENSONIP00000008842,8128.ENSONIP00000009228,8128.ENSONIP00000011868,8128.ENSONIP00000012185,8128.ENSONIP00000012257,8128.ENSONIP00000013073,8128.ENSONIP000…
GO Process	GO:0043436	Oxoacid metabolic process	31	818	0.0095	8128.ENSONIP00000001361,8128.ENSONIP00000002413,8128.ENSONIP00000002860,8128.ENSONIP00000003039,8128.ENSONIP00000003281,8128.ENSONIP00000003295,8128.ENSONIP00000003599,8128.ENSONIP00000004052,8128.ENSONIP00000004489,8128.ENSONIP00000005077,8128.ENSONIP00000006994,8128.ENSONIP00000008505,8128.ENSONIP00000008804,8128.ENSONIP00000010364,8128.ENSONIP00000010400,8128.ENSONIP00000011299,8128.ENSONIP000…
GO Process	GO:0010256	Endomembrane system organization	19	391	0.0116	8128.ENSONIP00000000689,8128.ENSONIP00000001387,8128.ENSONIP00000001584,8128.ENSONIP00000001819,8128.ENSONIP00000002421,8128.ENSONIP00000003584,8128.ENSONIP00000004106,8128.ENSONIP00000004367,8128.ENSONIP00000004565,8128.ENSONIP00000005956,8128.ENSONIP00000008842,8128.ENSONIP00000009228,8128.ENSONIP00000012185,8128.ENSONIP00000012257,8128.ENSONIP00000013073,8128.ENSONIP00000013333,8128.ENSONIP000…
GO Process	GO:0060627	Regulation of vesicle-mediated transport	18	359	0.0119	8128.ENSONIP00000001361,8128.ENSONIP00000002155,8128.ENSONIP00000002413,8128.ENSONIP00000002860,8128.ENSONIP00000003039,8128.ENSONIP00000003281,8128.ENSONIP00000003295,8128.ENSONIP00000003599,8128.ENSONIP00000004052,8128.ENSONIP00000004489,8128.ENSONIP00000005077,8128.ENSONIP00000006994,8128.ENSONIP00000008505,8128.ENSONIP00000008804,8128.ENSONIP00000010364,8128.ENSONIP00000010400,8128.ENSONIP000…
GO Process	GO:0009117	Nucleotide metabolic process	20	430	0.0132	8128.ENSONIP00000000689,8128.ENSONIP00000001387,8128.ENSONIP00000001584,8128.ENSONIP00000001819,8128.ENSONIP00000002421,8128.ENSONIP00000003584,8128.ENSONIP00000004106,8128.ENSONIP00000004137,8128.ENSONIP00000004565,8128.ENSONIP00000005415,8128.ENSONIP00000005956,8128.ENSONIP00000008037,8128.ENSONIP00000008842,8128.ENSONIP00000009228,8128.ENSONIP00000011868,8128.ENSONIP00000012185,8128.ENSONIP000…
GO Process	GO:1901698	Response to nitrogen compound	25	614	0.0151	8128.ENSONIP00000001361,8128.ENSONIP00000002155,8128.ENSONIP00000002413,8128.ENSONIP00000002672,8128.ENSONIP00000002860,8128.ENSONIP00000003039,8128.ENSONIP00000003281,8128.ENSONIP00000003295,8128.ENSONIP00000003516,8128.ENSONIP00000003599,8128.ENSONIP00000004052,8128.ENSONIP00000004489,8128.ENSONIP00000005077,8128.ENSONIP00000006994,8128.ENSONIP00000008505,8128.ENSONIP00000008804,8128.ENSONIP000…
GO Process	GO:0046034	ATP metabolic process	9	104	0.0152	8128.ENSONIP00000001361,8128.ENSONIP00000002155,8128.ENSONIP00000002413,8128.ENSONIP00000002672,8128.ENSONIP00000002860,8128.ENSONIP00000003039,8128.ENSONIP00000003281,8128.ENSONIP00000003295,8128.ENSONIP00000003599,8128.ENSONIP00000004052,8128.ENSONIP00000004489,8128.ENSONIP00000005077,8128.ENSONIP00000006994,8128.ENSONIP00000007381,8128.ENSONIP00000008505,8128.ENSONIP00000008804,8128.ENSONIP000…
GO Process	GO:0009056	Catabolic process	53	1779	0.0173	8128.ENSONIP00000000230,8128.ENSONIP00000001584,8128.ENSONIP00000002094,8128.ENSONIP00000002100,8128.ENSONIP00000002421,8128.ENSONIP00000002423,8128.ENSONIP00000002944,8128.ENSONIP00000003039,8128.ENSONIP00000003281,8128.ENSONIP00000003311,8128.ENSONIP00000004106,8128.ENSONIP00000004489,8128.ENSONIP00000005465,8128.ENSONIP00000005956,8128.ENSONIP00000008187,8128.ENSONIP00000008198,8128.ENSONIP000…
GO Process	GO:0019752	Carboxylic acid metabolic process	30	815	0.0177	8128.ENSONIP00000000689,8128.ENSONIP00000001387,8128.ENSONIP00000001584,8128.ENSONIP00000001819,8128.ENSONIP00000002421,8128.ENSONIP00000003584,8128.ENSONIP00000004106,8128.ENSONIP00000004137,8128.ENSONIP00000004367,8128.ENSONIP00000004565,8128.ENSONIP00000005415,8128.ENSONIP00000005956,8128.ENSONIP00000008842,8128.ENSONIP00000009228,8128.ENSONIP00000012185,8128.ENSONIP00000012257,8128.ENSONIP000…
GO Process	GO:0006119	Oxidative phosphorylation	8	84	0.0179	8128.ENSONIP00000000689,8128.ENSONIP00000001387,8128.ENSONIP00000001553,8128.ENSONIP00000001584,8128.ENSONIP00000001819,8128.ENSONIP00000002094,8128.ENSONIP00000002421,8128.ENSONIP00000002423,8128.ENSONIP00000003311,8128.ENSONIP00000003584,8128.ENSONIP00000004106,8128.ENSONIP00000004137,8128.ENSONIP00000004367,8128.ENSONIP00000004489,8128.ENSONIP00000004565,8128.ENSONIP00000005415,8128.ENSONIP000…
GO Process	GO:0006163	Purine nucleotide metabolic process	17	345	0.0197	8128.ENSONIP00000001083,8128.ENSONIP00000001138,8128.ENSONIP00000001361,8128.ENSONIP00000002155,8128.ENSONIP00000002413,8128.ENSONIP00000002415,8128.ENSONIP00000002860,8128.ENSONIP00000002944,8128.ENSONIP00000003039,8128.ENSONIP00000003281,8128.ENSONIP00000003295,8128.ENSONIP00000003599,8128.ENSONIP00000004052,8128.ENSONIP00000004489,8128.ENSONIP00000005077,8128.ENSONIP00000005415,8128.ENSONIP000…
GO Process	GO:0010243	Response to organonitrogen compound	23	556	0.0199	8128.ENSONIP00000000689,8128.ENSONIP00000001387,8128.ENSONIP00000001553,8128.ENSONIP00000001584,8128.ENSONIP00000001819,8128.ENSONIP00000002094,8128.ENSONIP00000002421,8128.ENSONIP00000003039,8128.ENSONIP00000003311,8128.ENSONIP00000003584,8128.ENSONIP00000004106,8128.ENSONIP00000004137,8128.ENSONIP00000004489,8128.ENSONIP00000004565,8128.ENSONIP00000005415,8128.ENSONIP00000005465,8128.ENSONIP000…
GO Process	GO:0015986	Proton motive force-driven ATP synthesis	5	28	0.0207	8128.ENSONIP00000000689,8128.ENSONIP00000001387,8128.ENSONIP00000001553,8128.ENSONIP00000001584,8128.ENSONIP00000001819,8128.ENSONIP00000002094,8128.ENSONIP00000002421,8128.ENSONIP00000003039,8128.ENSONIP00000003311,8128.ENSONIP00000003584,8128.ENSONIP00000004106,8128.ENSONIP00000004137,8128.ENSONIP00000004489,8128.ENSONIP00000004565,8128.ENSONIP00000005415,8128.ENSONIP00000005465,8128.ENSONIP000…
GO Process	GO:0006457	Protein folding	12	191	0.0207	8128.ENSONIP00000001083,8128.ENSONIP00000001138,8128.ENSONIP00000001584,8128.ENSONIP00000002100,8128.ENSONIP00000002155,8128.ENSONIP00000002415,8128.ENSONIP00000002487,8128.ENSONIP00000002672,8128.ENSONIP00000002944,8128.ENSONIP00000003039,8128.ENSONIP00000003281,8128.ENSONIP00000003599,8128.ENSONIP00000004489,8128.ENSONIP00000005415,8128.ENSONIP00000005505,8128.ENSONIP00000005860,8128.ENSONIP000…
GO Process	GO:1901575	Organic substance catabolic process	47	1541	0.0227	8128.ENSONIP00000000689,8128.ENSONIP00000001387,8128.ENSONIP00000001553,8128.ENSONIP00000001584,8128.ENSONIP00000001819,8128.ENSONIP00000002094,8128.ENSONIP00000002421,8128.ENSONIP00000002423,8128.ENSONIP00000003039,8128.ENSONIP00000003311,8128.ENSONIP00000003584,8128.ENSONIP00000004106,8128.ENSONIP00000004137,8128.ENSONIP00000004367,8128.ENSONIP00000004489,8128.ENSONIP00000004565,8128.ENSONIP000…
GO Process	GO:0044085	Cellular component biogenesis	66	2397	0.0227	8128.ENSONIP00000000230,8128.ENSONIP00000000689,8128.ENSONIP00000001361,8128.ENSONIP00000001387,8128.ENSONIP00000001516,8128.ENSONIP00000001584,8128.ENSONIP00000001629,8128.ENSONIP00000001906,8128.ENSONIP00000002003,8128.ENSONIP00000002094,8128.ENSONIP00000002100,8128.ENSONIP00000002421,8128.ENSONIP00000002423,8128.ENSONIP00000002944,8128.ENSONIP00000003039,8128.ENSONIP00000003281,8128.ENSONIP000…
GO Process	GO:0019058	Viral life cycle	8	89	0.0236	8128.ENSONIP00000000230,8128.ENSONIP00000000689,8128.ENSONIP00000001361,8128.ENSONIP00000001387,8128.ENSONIP00000001516,8128.ENSONIP00000001584,8128.ENSONIP00000001629,8128.ENSONIP00000001906,8128.ENSONIP00000002003,8128.ENSONIP00000002094,8128.ENSONIP00000002100,8128.ENSONIP00000002421,8128.ENSONIP00000002423,8128.ENSONIP00000002944,8128.ENSONIP00000003039,8128.ENSONIP00000003281,8128.ENSONIP000…
GO Process	GO:0009150	Purine ribonucleotide metabolic process	16	320	0.0236	8128.ENSONIP00000001083,8128.ENSONIP00000001138,8128.ENSONIP00000001361,8128.ENSONIP00000001584,8128.ENSONIP00000002100,8128.ENSONIP00000002155,8128.ENSONIP00000002413,8128.ENSONIP00000002415,8128.ENSONIP00000002487,8128.ENSONIP00000002672,8128.ENSONIP00000002860,8128.ENSONIP00000002944,8128.ENSONIP00000003039,8128.ENSONIP00000003281,8128.ENSONIP00000003295,8128.ENSONIP00000003599,8128.ENSONIP000…
GO Process	GO:0019693	Ribose phosphate metabolic process	17	353	0.0236	8128.ENSONIP00000001083,8128.ENSONIP00000001138,8128.ENSONIP00000001361,8128.ENSONIP00000001584,8128.ENSONIP00000002100,8128.ENSONIP00000002413,8128.ENSONIP00000002415,8128.ENSONIP00000002487,8128.ENSONIP00000002860,8128.ENSONIP00000002944,8128.ENSONIP00000003039,8128.ENSONIP00000003281,8128.ENSONIP00000003295,8128.ENSONIP00000003599,8128.ENSONIP00000004052,8128.ENSONIP00000004489,8128.ENSONIP000…
GO Process	GO:0006626	Protein targeting to mitochondrion	6	51	0.0359	8128.ENSONIP00000001083,8128.ENSONIP00000001138,8128.ENSONIP00000001361,8128.ENSONIP00000001516,8128.ENSONIP00000002155,8128.ENSONIP00000002413,8128.ENSONIP00000002415,8128.ENSONIP00000002487,8128.ENSONIP00000002672,8128.ENSONIP00000002860,8128.ENSONIP00000002944,8128.ENSONIP00000003039,8128.ENSONIP00000003281,8128.ENSONIP00000003295,8128.ENSONIP00000003516,8128.ENSONIP00000003599,8128.ENSONIP000…
GO Process	GO:0022607	Cellular component assembly	60	2176	0.0398	8128.ENSONIP00000001083,8128.ENSONIP00000001138,8128.ENSONIP00000001361,8128.ENSONIP00000001584,8128.ENSONIP00000002100,8128.ENSONIP00000002155,8128.ENSONIP00000002413,8128.ENSONIP00000002415,8128.ENSONIP00000002487,8128.ENSONIP00000002672,8128.ENSONIP00000002860,8128.ENSONIP00000002944,8128.ENSONIP00000003039,8128.ENSONIP00000003281,8128.ENSONIP00000003295,8128.ENSONIP00000003599,8128.ENSONIP000…
GO Process	GO:0051168	Nuclear export	8	100	0.0448	8128.ENSONIP00000001083,8128.ENSONIP00000001138,8128.ENSONIP00000001361,8128.ENSONIP00000001516,8128.ENSONIP00000001584,8128.ENSONIP00000002100,8128.ENSONIP00000002155,8128.ENSONIP00000002413,8128.ENSONIP00000002415,8128.ENSONIP00000002487,8128.ENSONIP00000002672,8128.ENSONIP00000002860,8128.ENSONIP00000002944,8128.ENSONIP00000003039,8128.ENSONIP00000003281,8128.ENSONIP00000003295,8128.ENSONIP000…
GO Process	GO:0006612	Protein targeting to membrane	7	77	0.0481	8128.ENSONIP00000000230,8128.ENSONIP00000000689,8128.ENSONIP00000001083,8128.ENSONIP00000001138,8128.ENSONIP00000001340,8128.ENSONIP00000001361,8128.ENSONIP00000001387,8128.ENSONIP00000001516,8128.ENSONIP00000001553,8128.ENSONIP00000001584,8128.ENSONIP00000001629,8128.ENSONIP00000001819,8128.ENSONIP00000001906,8128.ENSONIP00000002003,8128.ENSONIP00000002094,8128.ENSONIP00000002100,8128.ENSONIP000…
GO Function	GO:0003723	RNA binding	60	1261	3.13e-08	8128.ENSONIP00000000689,8128.ENSONIP00000001138,8128.ENSONIP00000001361,8128.ENSONIP00000001387,8128.ENSONIP00000001819,8128.ENSONIP00000002413,8128.ENSONIP00000002860,8128.ENSONIP00000003295,8128.ENSONIP00000004052,8128.ENSONIP00000004137,8128.ENSONIP00000005077,8128.ENSONIP00000006994,8128.ENSONIP00000011299,8128.ENSONIP00000012082,8128.ENSONIP00000014366,8128.ENSONIP00000014735,8128.ENSONIP000…
GO Function	GO:0003729	mRNA binding	24	296	3.34e-06	8128.ENSONIP00000001387,8128.ENSONIP00000002413,8128.ENSONIP00000002860,8128.ENSONIP00000003295,8128.ENSONIP00000004137,8128.ENSONIP00000006994,8128.ENSONIP00000012082,8128.ENSONIP00000014735,8128.ENSONIP00000017272,8128.ENSONIP00000019795,8128.ENSONIP00000023139,8128.ENSONIP00000028229,8128.ENSONIP00000028264,8128.ENSONIP00000029144,8128.ENSONIP00000033502,8128.ENSONIP00000034495,8128.ENSONIP000…
GO Function	GO:0016787	Hydrolase activity	97	3016	6.69e-06	8128.ENSONIP00000001361,8128.ENSONIP00000002766,8128.ENSONIP00000003136,8128.ENSONIP00000003281,8128.ENSONIP00000003516,8128.ENSONIP00000004106,8128.ENSONIP00000004489,8128.ENSONIP00000005415,8128.ENSONIP00000005860,8128.ENSONIP00000007335,8128.ENSONIP00000007715,8128.ENSONIP00000008694,8128.ENSONIP00000008804,8128.ENSONIP00000009730,8128.ENSONIP00000010364,8128.ENSONIP00000010403,8128.ENSONIP000…
GO Function	GO:0003924	GTPase activity	26	391	1.67e-05	8128.ENSONIP00000003136,8128.ENSONIP00000003281,8128.ENSONIP00000004106,8128.ENSONIP00000007715,8128.ENSONIP00000010900,8128.ENSONIP00000013333,8128.ENSONIP00000015577,8128.ENSONIP00000017349,8128.ENSONIP00000021579,8128.ENSONIP00000022720,8128.ENSONIP00000023779,8128.ENSONIP00000027385,8128.ENSONIP00000029786,8128.ENSONIP00000030204,8128.ENSONIP00000031953,8128.ENSONIP00000035462,8128.ENSONIP000…
GO Function	GO:0016462	Pyrophosphatase activity	41	873	1.88e-05	8128.ENSONIP00000003136,8128.ENSONIP00000003281,8128.ENSONIP00000004106,8128.ENSONIP00000007715,8128.ENSONIP00000010364,8128.ENSONIP00000010900,8128.ENSONIP00000012257,8128.ENSONIP00000013333,8128.ENSONIP00000013470,8128.ENSONIP00000015577,8128.ENSONIP00000016003,8128.ENSONIP00000017349,8128.ENSONIP00000018572,8128.ENSONIP00000019721,8128.ENSONIP00000021579,8128.ENSONIP00000022720,8128.ENSONIP000…
GO Function	GO:0036094	Small molecule binding	99	3203	1.88e-05	8128.ENSONIP00000003136,8128.ENSONIP00000003281,8128.ENSONIP00000003311,8128.ENSONIP00000004106,8128.ENSONIP00000004367,8128.ENSONIP00000005465,8128.ENSONIP00000007715,8128.ENSONIP00000008187,8128.ENSONIP00000008915,8128.ENSONIP00000010364,8128.ENSONIP00000010400,8128.ENSONIP00000010900,8128.ENSONIP00000011494,8128.ENSONIP00000012257,8128.ENSONIP00000013333,8128.ENSONIP00000013470,8128.ENSONIP000…
GO Function	GO:0017111	Nucleoside-triphosphatase activity	38	810	3.61e-05	8128.ENSONIP00000003136,8128.ENSONIP00000003281,8128.ENSONIP00000004106,8128.ENSONIP00000007715,8128.ENSONIP00000010364,8128.ENSONIP00000010900,8128.ENSONIP00000012257,8128.ENSONIP00000013333,8128.ENSONIP00000013470,8128.ENSONIP00000015577,8128.ENSONIP00000016003,8128.ENSONIP00000017349,8128.ENSONIP00000018572,8128.ENSONIP00000019721,8128.ENSONIP00000021579,8128.ENSONIP00000022720,8128.ENSONIP000…
GO Function	GO:0005198	Structural molecule activity	33	704	0.00023	8128.ENSONIP00000001083,8128.ENSONIP00000001138,8128.ENSONIP00000001340,8128.ENSONIP00000001629,8128.ENSONIP00000002003,8128.ENSONIP00000002155,8128.ENSONIP00000004042,8128.ENSONIP00000006286,8128.ENSONIP00000008023,8128.ENSONIP00000010008,8128.ENSONIP00000011487,8128.ENSONIP00000013570,8128.ENSONIP00000019367,8128.ENSONIP00000022679,8128.ENSONIP00000023320,8128.ENSONIP00000026623,8128.ENSONIP000…
GO Function	GO:0000166	Nucleotide binding	85	2900	0.0008	8128.ENSONIP00000003136,8128.ENSONIP00000003281,8128.ENSONIP00000003311,8128.ENSONIP00000004106,8128.ENSONIP00000005465,8128.ENSONIP00000007715,8128.ENSONIP00000008187,8128.ENSONIP00000008915,8128.ENSONIP00000010364,8128.ENSONIP00000010900,8128.ENSONIP00000011494,8128.ENSONIP00000012257,8128.ENSONIP00000013333,8128.ENSONIP00000013470,8128.ENSONIP00000015577,8128.ENSONIP00000016003,8128.ENSONIP000…
GO Function	GO:0003824	Catalytic activity	188	7958	0.0008	8128.ENSONIP00000001361,8128.ENSONIP00000001516,8128.ENSONIP00000001584,8128.ENSONIP00000002155,8128.ENSONIP00000002766,8128.ENSONIP00000002944,8128.ENSONIP00000003039,8128.ENSONIP00000003136,8128.ENSONIP00000003281,8128.ENSONIP00000003516,8128.ENSONIP00000003599,8128.ENSONIP00000004106,8128.ENSONIP00000004489,8128.ENSONIP00000004891,8128.ENSONIP00000005415,8128.ENSONIP00000005860,8128.ENSONIP000…
GO Function	GO:0016853	Isomerase activity	14	177	0.0013	8128.ENSONIP00000001584,8128.ENSONIP00000003599,8128.ENSONIP00000007974,8128.ENSONIP00000008505,8128.ENSONIP00000017312,8128.ENSONIP00000018120,8128.ENSONIP00000020165,8128.ENSONIP00000021876,8128.ENSONIP00000022978,8128.ENSONIP00000025581,8128.ENSONIP00000038669,8128.ENSONIP00000048211,8128.ENSONIP00000066368,8128.ENSONIP00000070006
GO Function	GO:0005525	GTP binding	28	603	0.0013	8128.ENSONIP00000003136,8128.ENSONIP00000003281,8128.ENSONIP00000004106,8128.ENSONIP00000007715,8128.ENSONIP00000010900,8128.ENSONIP00000013333,8128.ENSONIP00000015577,8128.ENSONIP00000017349,8128.ENSONIP00000022720,8128.ENSONIP00000023779,8128.ENSONIP00000027385,8128.ENSONIP00000029786,8128.ENSONIP00000030204,8128.ENSONIP00000031953,8128.ENSONIP00000035462,8128.ENSONIP00000038401,8128.ENSONIP000…
GO Function	GO:0043168	Anion binding	88	3105	0.0013	8128.ENSONIP00000003136,8128.ENSONIP00000003281,8128.ENSONIP00000003311,8128.ENSONIP00000004106,8128.ENSONIP00000005465,8128.ENSONIP00000007715,8128.ENSONIP00000008187,8128.ENSONIP00000008915,8128.ENSONIP00000010364,8128.ENSONIP00000010400,8128.ENSONIP00000010900,8128.ENSONIP00000011494,8128.ENSONIP00000012257,8128.ENSONIP00000012470,8128.ENSONIP00000013333,8128.ENSONIP00000013470,8128.ENSONIP000…
GO Function	GO:0005488	Binding	373	18529	0.0013	8128.ENSONIP00000000230,8128.ENSONIP00000000689,8128.ENSONIP00000001138,8128.ENSONIP00000001361,8128.ENSONIP00000001387,8128.ENSONIP00000001516,8128.ENSONIP00000001584,8128.ENSONIP00000001629,8128.ENSONIP00000001819,8128.ENSONIP00000001906,8128.ENSONIP00000001921,8128.ENSONIP00000002003,8128.ENSONIP00000002094,8128.ENSONIP00000002100,8128.ENSONIP00000002155,8128.ENSONIP00000002413,8128.ENSONIP000…
GO Function	GO:0097159	Organic cyclic compound binding	173	7362	0.0021	8128.ENSONIP00000000689,8128.ENSONIP00000001138,8128.ENSONIP00000001361,8128.ENSONIP00000001387,8128.ENSONIP00000001819,8128.ENSONIP00000002094,8128.ENSONIP00000002413,8128.ENSONIP00000002415,8128.ENSONIP00000002860,8128.ENSONIP00000003136,8128.ENSONIP00000003281,8128.ENSONIP00000003295,8128.ENSONIP00000003311,8128.ENSONIP00000004052,8128.ENSONIP00000004106,8128.ENSONIP00000004137,8128.ENSONIP000…
GO Function	GO:1901363	Heterocyclic compound binding	171	7276	0.0022	8128.ENSONIP00000000689,8128.ENSONIP00000001138,8128.ENSONIP00000001361,8128.ENSONIP00000001387,8128.ENSONIP00000001819,8128.ENSONIP00000002094,8128.ENSONIP00000002413,8128.ENSONIP00000002415,8128.ENSONIP00000002860,8128.ENSONIP00000003136,8128.ENSONIP00000003281,8128.ENSONIP00000003295,8128.ENSONIP00000003311,8128.ENSONIP00000004052,8128.ENSONIP00000004106,8128.ENSONIP00000004137,8128.ENSONIP000…
GO Function	GO:0097367	Carbohydrate derivative binding	82	2978	0.0056	8128.ENSONIP00000003136,8128.ENSONIP00000003281,8128.ENSONIP00000003311,8128.ENSONIP00000003599,8128.ENSONIP00000004106,8128.ENSONIP00000005465,8128.ENSONIP00000005505,8128.ENSONIP00000007715,8128.ENSONIP00000008187,8128.ENSONIP00000010364,8128.ENSONIP00000010900,8128.ENSONIP00000011494,8128.ENSONIP00000012257,8128.ENSONIP00000012470,8128.ENSONIP00000013333,8128.ENSONIP00000013470,8128.ENSONIP000…
GO Function	GO:0043167	Ion binding	174	7558	0.0056	8128.ENSONIP00000001516,8128.ENSONIP00000001921,8128.ENSONIP00000002415,8128.ENSONIP00000002487,8128.ENSONIP00000002833,8128.ENSONIP00000003136,8128.ENSONIP00000003281,8128.ENSONIP00000003311,8128.ENSONIP00000003516,8128.ENSONIP00000004106,8128.ENSONIP00000004489,8128.ENSONIP00000005465,8128.ENSONIP00000005658,8128.ENSONIP00000007335,8128.ENSONIP00000007715,8128.ENSONIP00000007769,8128.ENSONIP000…
GO Function	GO:0051015	Actin filament binding	17	307	0.0067	8128.ENSONIP00000000230,8128.ENSONIP00000003311,8128.ENSONIP00000005465,8128.ENSONIP00000008187,8128.ENSONIP00000016662,8128.ENSONIP00000018505,8128.ENSONIP00000019684,8128.ENSONIP00000028695,8128.ENSONIP00000028796,8128.ENSONIP00000033714,8128.ENSONIP00000038913,8128.ENSONIP00000039814,8128.ENSONIP00000049524,8128.ENSONIP00000073473,8128.ENSONIP00000075943,8128.ENSONIP00000077964,8128.ENSONIP000…
GO Function	GO:0003925	G protein activity	7	53	0.0085	8128.ENSONIP00000017349,8128.ENSONIP00000022720,8128.ENSONIP00000027385,8128.ENSONIP00000038401,8128.ENSONIP00000066679,8128.ENSONIP00000072355,8128.ENSONIP00000073858
GO Function	GO:0044877	Protein-containing complex binding	40	1215	0.0179	8128.ENSONIP00000000230,8128.ENSONIP00000001629,8128.ENSONIP00000001819,8128.ENSONIP00000002003,8128.ENSONIP00000002944,8128.ENSONIP00000003136,8128.ENSONIP00000003311,8128.ENSONIP00000004042,8128.ENSONIP00000004367,8128.ENSONIP00000004891,8128.ENSONIP00000005465,8128.ENSONIP00000005505,8128.ENSONIP00000008187,8128.ENSONIP00000008694,8128.ENSONIP00000011376,8128.ENSONIP00000012257,8128.ENSONIP000…
GO Function	GO:0017076	Purine nucleotide binding	72	2637	0.0179	8128.ENSONIP00000003136,8128.ENSONIP00000003281,8128.ENSONIP00000003311,8128.ENSONIP00000004106,8128.ENSONIP00000005465,8128.ENSONIP00000007715,8128.ENSONIP00000008187,8128.ENSONIP00000010364,8128.ENSONIP00000010900,8128.ENSONIP00000011494,8128.ENSONIP00000012257,8128.ENSONIP00000013333,8128.ENSONIP00000013470,8128.ENSONIP00000015577,8128.ENSONIP00000016003,8128.ENSONIP00000017312,8128.ENSONIP000…
GO Function	GO:0032553	Ribonucleotide binding	72	2642	0.0179	8128.ENSONIP00000003136,8128.ENSONIP00000003281,8128.ENSONIP00000003311,8128.ENSONIP00000004106,8128.ENSONIP00000005465,8128.ENSONIP00000007715,8128.ENSONIP00000008187,8128.ENSONIP00000010364,8128.ENSONIP00000010900,8128.ENSONIP00000011494,8128.ENSONIP00000012257,8128.ENSONIP00000013333,8128.ENSONIP00000013470,8128.ENSONIP00000015577,8128.ENSONIP00000016003,8128.ENSONIP00000017312,8128.ENSONIP000…
GO Function	GO:0000146	Microfilament motor activity	7	65	0.0227	8128.ENSONIP00000003311,8128.ENSONIP00000005465,8128.ENSONIP00000008187,8128.ENSONIP00000018505,8128.ENSONIP00000028695,8128.ENSONIP00000038913,8128.ENSONIP00000079892
GO Function	GO:0032555	Purine ribonucleotide binding	71	2628	0.0236	8128.ENSONIP00000003136,8128.ENSONIP00000003281,8128.ENSONIP00000003311,8128.ENSONIP00000004106,8128.ENSONIP00000005465,8128.ENSONIP00000007715,8128.ENSONIP00000008187,8128.ENSONIP00000010364,8128.ENSONIP00000010900,8128.ENSONIP00000011494,8128.ENSONIP00000012257,8128.ENSONIP00000013333,8128.ENSONIP00000013470,8128.ENSONIP00000015577,8128.ENSONIP00000016003,8128.ENSONIP00000017312,8128.ENSONIP000…
GO Function	GO:0005201	Extracellular matrix structural constituent	9	113	0.0241	8128.ENSONIP00000001629,8128.ENSONIP00000002003,8128.ENSONIP00000004042,8128.ENSONIP00000006286,8128.ENSONIP00000008023,8128.ENSONIP00000010008,8128.ENSONIP00000013570,8128.ENSONIP00000023320,8128.ENSONIP00000070225
GO Function	GO:0035639	Purine ribonucleoside triphosphate binding	69	2557	0.0282	8128.ENSONIP00000003136,8128.ENSONIP00000003281,8128.ENSONIP00000003311,8128.ENSONIP00000004106,8128.ENSONIP00000005465,8128.ENSONIP00000007715,8128.ENSONIP00000008187,8128.ENSONIP00000010364,8128.ENSONIP00000010900,8128.ENSONIP00000011494,8128.ENSONIP00000012257,8128.ENSONIP00000013333,8128.ENSONIP00000013470,8128.ENSONIP00000015577,8128.ENSONIP00000016003,8128.ENSONIP00000017312,8128.ENSONIP000…
GO Component	GO:0005737	Cytoplasm	353	13775	4.27e-20	8128.ENSONIP00000000230,8128.ENSONIP00000000689,8128.ENSONIP00000001083,8128.ENSONIP00000001138,8128.ENSONIP00000001361,8128.ENSONIP00000001387,8128.ENSONIP00000001516,8128.ENSONIP00000001553,8128.ENSONIP00000001584,8128.ENSONIP00000001819,8128.ENSONIP00000001906,8128.ENSONIP00000001921,8128.ENSONIP00000002000,8128.ENSONIP00000002094,8128.ENSONIP00000002155,8128.ENSONIP00000002415,8128.ENSONIP000…
GO Component	GO:0032991	Protein-containing complex	181	5390	2.62e-16	8128.ENSONIP00000000689,8128.ENSONIP00000001083,8128.ENSONIP00000001138,8128.ENSONIP00000001387,8128.ENSONIP00000001629,8128.ENSONIP00000001819,8128.ENSONIP00000002003,8128.ENSONIP00000002100,8128.ENSONIP00000002415,8128.ENSONIP00000002421,8128.ENSONIP00000002766,8128.ENSONIP00000002944,8128.ENSONIP00000003039,8128.ENSONIP00000003136,8128.ENSONIP00000003295,8128.ENSONIP00000003311,8128.ENSONIP000…
GO Component	GO:0005622	Intracellular anatomical structure	408	18110	1.72e-15	8128.ENSONIP00000000230,8128.ENSONIP00000000689,8128.ENSONIP00000001083,8128.ENSONIP00000001138,8128.ENSONIP00000001361,8128.ENSONIP00000001387,8128.ENSONIP00000001516,8128.ENSONIP00000001553,8128.ENSONIP00000001584,8128.ENSONIP00000001819,8128.ENSONIP00000001906,8128.ENSONIP00000001921,8128.ENSONIP00000002000,8128.ENSONIP00000002094,8128.ENSONIP00000002100,8128.ENSONIP00000002155,8128.ENSONIP000…
GO Component	GO:0043229	Intracellular organelle	345	14837	1.34e-11	8128.ENSONIP00000000230,8128.ENSONIP00000000689,8128.ENSONIP00000001083,8128.ENSONIP00000001138,8128.ENSONIP00000001361,8128.ENSONIP00000001387,8128.ENSONIP00000001516,8128.ENSONIP00000001553,8128.ENSONIP00000001584,8128.ENSONIP00000001819,8128.ENSONIP00000001906,8128.ENSONIP00000002000,8128.ENSONIP00000002094,8128.ENSONIP00000002100,8128.ENSONIP00000002155,8128.ENSONIP00000002413,8128.ENSONIP000…
GO Component	GO:0043226	Organelle	351	15354	6.43e-11	8128.ENSONIP00000000230,8128.ENSONIP00000000689,8128.ENSONIP00000001083,8128.ENSONIP00000001138,8128.ENSONIP00000001361,8128.ENSONIP00000001387,8128.ENSONIP00000001516,8128.ENSONIP00000001553,8128.ENSONIP00000001584,8128.ENSONIP00000001819,8128.ENSONIP00000001906,8128.ENSONIP00000002000,8128.ENSONIP00000002094,8128.ENSONIP00000002100,8128.ENSONIP00000002155,8128.ENSONIP00000002413,8128.ENSONIP000…
GO Component	GO:0031967	Organelle envelope	49	1015	1.39e-07	8128.ENSONIP00000002155,8128.ENSONIP00000002487,8128.ENSONIP00000003039,8128.ENSONIP00000003281,8128.ENSONIP00000004489,8128.ENSONIP00000004891,8128.ENSONIP00000007381,8128.ENSONIP00000009740,8128.ENSONIP00000010900,8128.ENSONIP00000011868,8128.ENSONIP00000011904,8128.ENSONIP00000012185,8128.ENSONIP00000016285,8128.ENSONIP00000016448,8128.ENSONIP00000017312,8128.ENSONIP00000022093,8128.ENSONIP000…
GO Component	GO:0043231	Intracellular membrane-bounded organelle	300	13151	1.62e-07	8128.ENSONIP00000000689,8128.ENSONIP00000001361,8128.ENSONIP00000001387,8128.ENSONIP00000001516,8128.ENSONIP00000001553,8128.ENSONIP00000001584,8128.ENSONIP00000001819,8128.ENSONIP00000001906,8128.ENSONIP00000002000,8128.ENSONIP00000002094,8128.ENSONIP00000002100,8128.ENSONIP00000002155,8128.ENSONIP00000002413,8128.ENSONIP00000002421,8128.ENSONIP00000002423,8128.ENSONIP00000002487,8128.ENSONIP000…
GO Component	GO:0005829	Cytosol	95	2890	5.42e-07	8128.ENSONIP00000001083,8128.ENSONIP00000001138,8128.ENSONIP00000001387,8128.ENSONIP00000001553,8128.ENSONIP00000002155,8128.ENSONIP00000002421,8128.ENSONIP00000002766,8128.ENSONIP00000002860,8128.ENSONIP00000003387,8128.ENSONIP00000003599,8128.ENSONIP00000004891,8128.ENSONIP00000005415,8128.ENSONIP00000006951,8128.ENSONIP00000008081,8128.ENSONIP00000008505,8128.ENSONIP00000009228,8128.ENSONIP000…
GO Component	GO:0098796	Membrane protein complex	54	1267	7.13e-07	8128.ENSONIP00000001629,8128.ENSONIP00000002421,8128.ENSONIP00000003039,8128.ENSONIP00000003136,8128.ENSONIP00000004042,8128.ENSONIP00000005658,8128.ENSONIP00000005956,8128.ENSONIP00000009740,8128.ENSONIP00000012185,8128.ENSONIP00000013073,8128.ENSONIP00000016285,8128.ENSONIP00000016448,8128.ENSONIP00000019367,8128.ENSONIP00000020211,8128.ENSONIP00000022093,8128.ENSONIP00000022922,8128.ENSONIP000…
GO Component	GO:0031090	Organelle membrane	102	3243	9.79e-07	8128.ENSONIP00000001553,8128.ENSONIP00000002155,8128.ENSONIP00000002421,8128.ENSONIP00000002423,8128.ENSONIP00000002487,8128.ENSONIP00000003039,8128.ENSONIP00000003281,8128.ENSONIP00000003599,8128.ENSONIP00000004106,8128.ENSONIP00000004489,8128.ENSONIP00000004891,8128.ENSONIP00000005956,8128.ENSONIP00000006951,8128.ENSONIP00000007381,8128.ENSONIP00000007974,8128.ENSONIP00000008915,8128.ENSONIP000…
GO Component	GO:0005783	Endoplasmic reticulum	60	1537	1.76e-06	8128.ENSONIP00000001387,8128.ENSONIP00000001819,8128.ENSONIP00000002423,8128.ENSONIP00000002487,8128.ENSONIP00000004489,8128.ENSONIP00000004891,8128.ENSONIP00000005956,8128.ENSONIP00000006951,8128.ENSONIP00000007974,8128.ENSONIP00000008694,8128.ENSONIP00000008915,8128.ENSONIP00000014366,8128.ENSONIP00000015003,8128.ENSONIP00000015054,8128.ENSONIP00000017280,8128.ENSONIP00000018880,8128.ENSONIP000…
GO Component	GO:0005739	Mitochondrion	60	1558	2.58e-06	8128.ENSONIP00000001516,8128.ENSONIP00000001906,8128.ENSONIP00000002000,8128.ENSONIP00000002094,8128.ENSONIP00000002155,8128.ENSONIP00000003039,8128.ENSONIP00000003281,8128.ENSONIP00000004891,8128.ENSONIP00000005077,8128.ENSONIP00000007381,8128.ENSONIP00000009740,8128.ENSONIP00000010900,8128.ENSONIP00000011904,8128.ENSONIP00000012185,8128.ENSONIP00000014163,8128.ENSONIP00000014464,8128.ENSONIP000…
GO Component	GO:0012505	Endomembrane system	109	3682	4.85e-06	8128.ENSONIP00000001387,8128.ENSONIP00000001553,8128.ENSONIP00000001819,8128.ENSONIP00000002421,8128.ENSONIP00000002423,8128.ENSONIP00000002487,8128.ENSONIP00000004106,8128.ENSONIP00000004489,8128.ENSONIP00000004891,8128.ENSONIP00000005956,8128.ENSONIP00000006951,8128.ENSONIP00000007769,8128.ENSONIP00000007974,8128.ENSONIP00000008694,8128.ENSONIP00000008915,8128.ENSONIP00000010900,8128.ENSONIP000…
GO Component	GO:0098800	Inner mitochondrial membrane protein complex	15	139	7.14e-06	8128.ENSONIP00000003039,8128.ENSONIP00000009740,8128.ENSONIP00000016285,8128.ENSONIP00000022093,8128.ENSONIP00000030356,8128.ENSONIP00000033875,8128.ENSONIP00000038365,8128.ENSONIP00000043506,8128.ENSONIP00000044896,8128.ENSONIP00000047952,8128.ENSONIP00000050355,8128.ENSONIP00000052384,8128.ENSONIP00000058253,8128.ENSONIP00000065139,8128.ENSONIP00000066519
GO Component	GO:0005740	Mitochondrial envelope	36	731	7.14e-06	8128.ENSONIP00000002155,8128.ENSONIP00000003039,8128.ENSONIP00000003281,8128.ENSONIP00000004891,8128.ENSONIP00000007381,8128.ENSONIP00000009740,8128.ENSONIP00000010900,8128.ENSONIP00000011904,8128.ENSONIP00000012185,8128.ENSONIP00000016285,8128.ENSONIP00000016448,8128.ENSONIP00000017312,8128.ENSONIP00000022093,8128.ENSONIP00000030356,8128.ENSONIP00000033875,8128.ENSONIP00000037057,8128.ENSONIP000…
GO Component	GO:0043227	Membrane-bounded organelle	302	13752	7.14e-06	8128.ENSONIP00000000689,8128.ENSONIP00000001361,8128.ENSONIP00000001387,8128.ENSONIP00000001516,8128.ENSONIP00000001553,8128.ENSONIP00000001584,8128.ENSONIP00000001819,8128.ENSONIP00000001906,8128.ENSONIP00000002000,8128.ENSONIP00000002094,8128.ENSONIP00000002100,8128.ENSONIP00000002155,8128.ENSONIP00000002413,8128.ENSONIP00000002421,8128.ENSONIP00000002423,8128.ENSONIP00000002487,8128.ENSONIP000…
GO Component	GO:0031966	Mitochondrial membrane	34	679	9.52e-06	8128.ENSONIP00000002155,8128.ENSONIP00000003039,8128.ENSONIP00000003281,8128.ENSONIP00000004891,8128.ENSONIP00000007381,8128.ENSONIP00000009740,8128.ENSONIP00000010900,8128.ENSONIP00000011904,8128.ENSONIP00000012185,8128.ENSONIP00000016285,8128.ENSONIP00000016448,8128.ENSONIP00000017312,8128.ENSONIP00000022093,8128.ENSONIP00000030356,8128.ENSONIP00000033875,8128.ENSONIP00000037057,8128.ENSONIP000…
GO Component	GO:0019866	Organelle inner membrane	26	481	7.26e-05	8128.ENSONIP00000002155,8128.ENSONIP00000003039,8128.ENSONIP00000003281,8128.ENSONIP00000004891,8128.ENSONIP00000007381,8128.ENSONIP00000009740,8128.ENSONIP00000011904,8128.ENSONIP00000016285,8128.ENSONIP00000017312,8128.ENSONIP00000022093,8128.ENSONIP00000030356,8128.ENSONIP00000033875,8128.ENSONIP00000037057,8128.ENSONIP00000038365,8128.ENSONIP00000043506,8128.ENSONIP00000044896,8128.ENSONIP000…
GO Component	GO:0098798	Mitochondrial protein-containing complex	19	281	9.53e-05	8128.ENSONIP00000003039,8128.ENSONIP00000009740,8128.ENSONIP00000012185,8128.ENSONIP00000016285,8128.ENSONIP00000016448,8128.ENSONIP00000022093,8128.ENSONIP00000030356,8128.ENSONIP00000033875,8128.ENSONIP00000038365,8128.ENSONIP00000043506,8128.ENSONIP00000044896,8128.ENSONIP00000047952,8128.ENSONIP00000050355,8128.ENSONIP00000052384,8128.ENSONIP00000058253,8128.ENSONIP00000059064,8128.ENSONIP000…
GO Component	GO:0030134	COPII-coated ER to Golgi transport vesicle	9	57	0.00012	8128.ENSONIP00000005956,8128.ENSONIP00000015054,8128.ENSONIP00000019367,8128.ENSONIP00000030204,8128.ENSONIP00000055583,8128.ENSONIP00000065829,8128.ENSONIP00000070273,8128.ENSONIP00000075501,8128.ENSONIP00000076886
GO Component	GO:0005793	Endoplasmic reticulum-Golgi intermediate compartment	10	75	0.00013	8128.ENSONIP00000005505,8128.ENSONIP00000005956,8128.ENSONIP00000007769,8128.ENSONIP00000015054,8128.ENSONIP00000019198,8128.ENSONIP00000019997,8128.ENSONIP00000046847,8128.ENSONIP00000068424,8128.ENSONIP00000075501,8128.ENSONIP00000076886
GO Component	GO:0005743	Mitochondrial inner membrane	24	438	0.00013	8128.ENSONIP00000002155,8128.ENSONIP00000003039,8128.ENSONIP00000003281,8128.ENSONIP00000004891,8128.ENSONIP00000007381,8128.ENSONIP00000009740,8128.ENSONIP00000011904,8128.ENSONIP00000016285,8128.ENSONIP00000017312,8128.ENSONIP00000022093,8128.ENSONIP00000030356,8128.ENSONIP00000033875,8128.ENSONIP00000037057,8128.ENSONIP00000038365,8128.ENSONIP00000043506,8128.ENSONIP00000044896,8128.ENSONIP000…
GO Component	GO:0031982	Vesicle	63	1937	0.00018	8128.ENSONIP00000001361,8128.ENSONIP00000001387,8128.ENSONIP00000002421,8128.ENSONIP00000003311,8128.ENSONIP00000004106,8128.ENSONIP00000005505,8128.ENSONIP00000005956,8128.ENSONIP00000010900,8128.ENSONIP00000011868,8128.ENSONIP00000012257,8128.ENSONIP00000013073,8128.ENSONIP00000013333,8128.ENSONIP00000013819,8128.ENSONIP00000015054,8128.ENSONIP00000015577,8128.ENSONIP00000017059,8128.ENSONIP000…
GO Component	GO:0005615	Extracellular space	54	1568	0.00019	8128.ENSONIP00000001361,8128.ENSONIP00000001629,8128.ENSONIP00000002672,8128.ENSONIP00000003599,8128.ENSONIP00000004042,8128.ENSONIP00000005505,8128.ENSONIP00000006286,8128.ENSONIP00000008023,8128.ENSONIP00000010008,8128.ENSONIP00000011376,8128.ENSONIP00000011868,8128.ENSONIP00000012371,8128.ENSONIP00000012453,8128.ENSONIP00000012470,8128.ENSONIP00000013570,8128.ENSONIP00000013819,8128.ENSONIP000…
GO Component	GO:0005684	U2-type spliceosomal complex	10	88	0.00039	8128.ENSONIP00000011299,8128.ENSONIP00000013470,8128.ENSONIP00000015709,8128.ENSONIP00000015948,8128.ENSONIP00000018120,8128.ENSONIP00000034495,8128.ENSONIP00000054582,8128.ENSONIP00000068044,8128.ENSONIP00000078376,8128.ENSONIP00000080541
GO Component	GO:0097525	Spliceosomal snRNP complex	8	54	0.00054	8128.ENSONIP00000011299,8128.ENSONIP00000013470,8128.ENSONIP00000015948,8128.ENSONIP00000034495,8128.ENSONIP00000054582,8128.ENSONIP00000060743,8128.ENSONIP00000068044,8128.ENSONIP00000078376
GO Component	GO:0098588	Bounding membrane of organelle	52	1569	0.00063	8128.ENSONIP00000002421,8128.ENSONIP00000003599,8128.ENSONIP00000004106,8128.ENSONIP00000005956,8128.ENSONIP00000010900,8128.ENSONIP00000012185,8128.ENSONIP00000012257,8128.ENSONIP00000013073,8128.ENSONIP00000013333,8128.ENSONIP00000015054,8128.ENSONIP00000016448,8128.ENSONIP00000017349,8128.ENSONIP00000019198,8128.ENSONIP00000019367,8128.ENSONIP00000019691,8128.ENSONIP00000019771,8128.ENSONIP000…
GO Component	GO:0070013	Intracellular organelle lumen	89	3207	0.00063	8128.ENSONIP00000000689,8128.ENSONIP00000001387,8128.ENSONIP00000001516,8128.ENSONIP00000001584,8128.ENSONIP00000002100,8128.ENSONIP00000002155,8128.ENSONIP00000002413,8128.ENSONIP00000002487,8128.ENSONIP00000003281,8128.ENSONIP00000003295,8128.ENSONIP00000003599,8128.ENSONIP00000004052,8128.ENSONIP00000004565,8128.ENSONIP00000005077,8128.ENSONIP00000006994,8128.ENSONIP00000007381,8128.ENSONIP000…
GO Component	GO:0043232	Intracellular non-membrane-bounded organelle	108	4098	0.00063	8128.ENSONIP00000000230,8128.ENSONIP00000000689,8128.ENSONIP00000001083,8128.ENSONIP00000001138,8128.ENSONIP00000001387,8128.ENSONIP00000001584,8128.ENSONIP00000002100,8128.ENSONIP00000002860,8128.ENSONIP00000003136,8128.ENSONIP00000003281,8128.ENSONIP00000003311,8128.ENSONIP00000005077,8128.ENSONIP00000005465,8128.ENSONIP00000006951,8128.ENSONIP00000008081,8128.ENSONIP00000008187,8128.ENSONIP000…
GO Component	GO:0005685	U1 snRNP	5	15	0.0007	8128.ENSONIP00000011299,8128.ENSONIP00000034495,8128.ENSONIP00000054582,8128.ENSONIP00000060743,8128.ENSONIP00000068044
GO Component	GO:0005576	Extracellular region	71	2411	0.00073	8128.ENSONIP00000001361,8128.ENSONIP00000001629,8128.ENSONIP00000001921,8128.ENSONIP00000002003,8128.ENSONIP00000002672,8128.ENSONIP00000003516,8128.ENSONIP00000003599,8128.ENSONIP00000004042,8128.ENSONIP00000004891,8128.ENSONIP00000005505,8128.ENSONIP00000006286,8128.ENSONIP00000007769,8128.ENSONIP00000008023,8128.ENSONIP00000010008,8128.ENSONIP00000011376,8128.ENSONIP00000011868,8128.ENSONIP000…
GO Component	GO:0030133	Transport vesicle	18	313	0.00078	8128.ENSONIP00000004106,8128.ENSONIP00000005956,8128.ENSONIP00000010900,8128.ENSONIP00000013333,8128.ENSONIP00000019198,8128.ENSONIP00000019367,8128.ENSONIP00000027385,8128.ENSONIP00000029146,8128.ENSONIP00000030204,8128.ENSONIP00000035462,8128.ENSONIP00000038401,8128.ENSONIP00000045221,8128.ENSONIP00000054543,8128.ENSONIP00000055583,8128.ENSONIP00000065829,8128.ENSONIP00000066679,8128.ENSONIP000…
GO Component	GO:0110165	Cellular anatomical entity	485	26302	0.00082	8128.ENSONIP00000000230,8128.ENSONIP00000000689,8128.ENSONIP00000001083,8128.ENSONIP00000001138,8128.ENSONIP00000001340,8128.ENSONIP00000001361,8128.ENSONIP00000001387,8128.ENSONIP00000001516,8128.ENSONIP00000001553,8128.ENSONIP00000001584,8128.ENSONIP00000001629,8128.ENSONIP00000001819,8128.ENSONIP00000001906,8128.ENSONIP00000001921,8128.ENSONIP00000002000,8128.ENSONIP00000002003,8128.ENSONIP000…
GO Component	GO:0140534	Endoplasmic reticulum protein-containing complex	10	103	0.00092	8128.ENSONIP00000029258,8128.ENSONIP00000039664,8128.ENSONIP00000040933,8128.ENSONIP00000043838,8128.ENSONIP00000044143,8128.ENSONIP00000064430,8128.ENSONIP00000064551,8128.ENSONIP00000070006,8128.ENSONIP00000072120,8128.ENSONIP00000077900
GO Component	GO:1990904	Ribonucleoprotein complex	26	589	0.001	8128.ENSONIP00000000689,8128.ENSONIP00000001083,8128.ENSONIP00000001138,8128.ENSONIP00000001387,8128.ENSONIP00000001819,8128.ENSONIP00000011299,8128.ENSONIP00000011589,8128.ENSONIP00000013470,8128.ENSONIP00000015709,8128.ENSONIP00000015948,8128.ENSONIP00000018120,8128.ENSONIP00000025917,8128.ENSONIP00000032299,8128.ENSONIP00000034495,8128.ENSONIP00000044853,8128.ENSONIP00000051231,8128.ENSONIP000…
GO Component	GO:0099080	Supramolecular complex	38	1043	0.0011	8128.ENSONIP00000001387,8128.ENSONIP00000002860,8128.ENSONIP00000003281,8128.ENSONIP00000005465,8128.ENSONIP00000006951,8128.ENSONIP00000008187,8128.ENSONIP00000008198,8128.ENSONIP00000010900,8128.ENSONIP00000011487,8128.ENSONIP00000013573,8128.ENSONIP00000016662,8128.ENSONIP00000018505,8128.ENSONIP00000018535,8128.ENSONIP00000020194,8128.ENSONIP00000021173,8128.ENSONIP00000022166,8128.ENSONIP000…
GO Component	GO:0012507	ER to Golgi transport vesicle membrane	6	31	0.0012	8128.ENSONIP00000005956,8128.ENSONIP00000019367,8128.ENSONIP00000030204,8128.ENSONIP00000055583,8128.ENSONIP00000065829,8128.ENSONIP00000070273
GO Component	GO:0031410	Cytoplasmic vesicle	56	1798	0.0012	8128.ENSONIP00000001361,8128.ENSONIP00000001387,8128.ENSONIP00000002421,8128.ENSONIP00000003311,8128.ENSONIP00000004106,8128.ENSONIP00000005956,8128.ENSONIP00000010900,8128.ENSONIP00000012257,8128.ENSONIP00000013073,8128.ENSONIP00000013333,8128.ENSONIP00000015054,8128.ENSONIP00000015577,8128.ENSONIP00000017349,8128.ENSONIP00000018880,8128.ENSONIP00000019198,8128.ENSONIP00000019367,8128.ENSONIP000…
GO Component	GO:0033178	Proton-transporting two-sector ATPase complex, catalytic domain	5	21	0.002	8128.ENSONIP00000003039,8128.ENSONIP00000035608,8128.ENSONIP00000044896,8128.ENSONIP00000052384,8128.ENSONIP00000079635
GO Component	GO:0062023	Collagen-containing extracellular matrix	16	282	0.002	8128.ENSONIP00000001629,8128.ENSONIP00000002003,8128.ENSONIP00000004042,8128.ENSONIP00000005505,8128.ENSONIP00000006286,8128.ENSONIP00000008023,8128.ENSONIP00000010008,8128.ENSONIP00000011376,8128.ENSONIP00000012453,8128.ENSONIP00000012722,8128.ENSONIP00000013570,8128.ENSONIP00000023320,8128.ENSONIP00000028345,8128.ENSONIP00000030719,8128.ENSONIP00000070225,8128.ENSONIP00000076067
GO Component	GO:0005753	Mitochondrial proton-transporting ATP synthase complex	5	22	0.0023	8128.ENSONIP00000003039,8128.ENSONIP00000016285,8128.ENSONIP00000043506,8128.ENSONIP00000044896,8128.ENSONIP00000052384
GO Component	GO:0030120	Vesicle coat	7	54	0.0023	8128.ENSONIP00000013073,8128.ENSONIP00000019367,8128.ENSONIP00000030204,8128.ENSONIP00000041716,8128.ENSONIP00000054543,8128.ENSONIP00000055583,8128.ENSONIP00000070273
GO Component	GO:0032982	Myosin filament	6	38	0.0027	8128.ENSONIP00000008187,8128.ENSONIP00000018505,8128.ENSONIP00000018535,8128.ENSONIP00000028695,8128.ENSONIP00000038913,8128.ENSONIP00000079892
GO Component	GO:0016469	Proton-transporting two-sector ATPase complex	7	57	0.003	8128.ENSONIP00000003039,8128.ENSONIP00000016285,8128.ENSONIP00000035608,8128.ENSONIP00000043506,8128.ENSONIP00000044896,8128.ENSONIP00000052384,8128.ENSONIP00000079635
GO Component	GO:0016607	Nuclear speck	15	269	0.0035	8128.ENSONIP00000002413,8128.ENSONIP00000011299,8128.ENSONIP00000014735,8128.ENSONIP00000015709,8128.ENSONIP00000015948,8128.ENSONIP00000017204,8128.ENSONIP00000017272,8128.ENSONIP00000019795,8128.ENSONIP00000021579,8128.ENSONIP00000023139,8128.ENSONIP00000035853,8128.ENSONIP00000053890,8128.ENSONIP00000072315,8128.ENSONIP00000075283,8128.ENSONIP00000080541
GO Component	GO:0005771	Multivesicular body	6	41	0.0036	8128.ENSONIP00000002421,8128.ENSONIP00000022922,8128.ENSONIP00000027385,8128.ENSONIP00000055956,8128.ENSONIP00000068424,8128.ENSONIP00000076138
GO Component	GO:0030662	Coated vesicle membrane	9	104	0.0037	8128.ENSONIP00000005956,8128.ENSONIP00000013073,8128.ENSONIP00000019367,8128.ENSONIP00000030204,8128.ENSONIP00000041716,8128.ENSONIP00000054543,8128.ENSONIP00000055583,8128.ENSONIP00000065829,8128.ENSONIP00000070273
GO Component	GO:0030135	Coated vesicle	12	185	0.004	8128.ENSONIP00000005956,8128.ENSONIP00000013073,8128.ENSONIP00000015054,8128.ENSONIP00000019367,8128.ENSONIP00000030204,8128.ENSONIP00000041716,8128.ENSONIP00000054543,8128.ENSONIP00000055583,8128.ENSONIP00000065829,8128.ENSONIP00000070273,8128.ENSONIP00000075501,8128.ENSONIP00000076886
GO Component	GO:0015629	Actin cytoskeleton	20	440	0.004	8128.ENSONIP00000000230,8128.ENSONIP00000003311,8128.ENSONIP00000005465,8128.ENSONIP00000008187,8128.ENSONIP00000008198,8128.ENSONIP00000013573,8128.ENSONIP00000016662,8128.ENSONIP00000018505,8128.ENSONIP00000019684,8128.ENSONIP00000028695,8128.ENSONIP00000028796,8128.ENSONIP00000030131,8128.ENSONIP00000038913,8128.ENSONIP00000049524,8128.ENSONIP00000050488,8128.ENSONIP00000052524,8128.ENSONIP000…
GO Component	GO:0005747	Mitochondrial respiratory chain complex I	6	43	0.0042	8128.ENSONIP00000030356,8128.ENSONIP00000033875,8128.ENSONIP00000038365,8128.ENSONIP00000050355,8128.ENSONIP00000065139,8128.ENSONIP00000066519
GO Component	GO:0071005	U2-type precatalytic spliceosome	6	46	0.0055	8128.ENSONIP00000013470,8128.ENSONIP00000015709,8128.ENSONIP00000015948,8128.ENSONIP00000054582,8128.ENSONIP00000068044,8128.ENSONIP00000078376
GO Component	GO:0042470	Melanosome	8	88	0.0055	8128.ENSONIP00000001361,8128.ENSONIP00000005956,8128.ENSONIP00000017349,8128.ENSONIP00000018880,8128.ENSONIP00000027385,8128.ENSONIP00000028796,8128.ENSONIP00000036635,8128.ENSONIP00000070006
GO Component	GO:0005788	Endoplasmic reticulum lumen	8	89	0.0057	8128.ENSONIP00000002487,8128.ENSONIP00000015003,8128.ENSONIP00000018880,8128.ENSONIP00000019997,8128.ENSONIP00000029696,8128.ENSONIP00000070006,8128.ENSONIP00000070461,8128.ENSONIP00000078080
GO Component	GO:0005764	Lysosome	19	423	0.0058	8128.ENSONIP00000005415,8128.ENSONIP00000012470,8128.ENSONIP00000013078,8128.ENSONIP00000019771,8128.ENSONIP00000024678,8128.ENSONIP00000025416,8128.ENSONIP00000027006,8128.ENSONIP00000030719,8128.ENSONIP00000049727,8128.ENSONIP00000050410,8128.ENSONIP00000055956,8128.ENSONIP00000059173,8128.ENSONIP00000067618,8128.ENSONIP00000070436,8128.ENSONIP00000070506,8128.ENSONIP00000070792,8128.ENSONIP000…
GO Component	GO:0005681	Spliceosomal complex	11	169	0.0062	8128.ENSONIP00000011299,8128.ENSONIP00000011589,8128.ENSONIP00000013470,8128.ENSONIP00000015709,8128.ENSONIP00000015948,8128.ENSONIP00000018120,8128.ENSONIP00000034495,8128.ENSONIP00000054582,8128.ENSONIP00000068044,8128.ENSONIP00000078376,8128.ENSONIP00000080541
GO Component	GO:0010008	Endosome membrane	17	359	0.0064	8128.ENSONIP00000002421,8128.ENSONIP00000004106,8128.ENSONIP00000012257,8128.ENSONIP00000017349,8128.ENSONIP00000019691,8128.ENSONIP00000019771,8128.ENSONIP00000020211,8128.ENSONIP00000022922,8128.ENSONIP00000027385,8128.ENSONIP00000029146,8128.ENSONIP00000035462,8128.ENSONIP00000038401,8128.ENSONIP00000055956,8128.ENSONIP00000066679,8128.ENSONIP00000074466,8128.ENSONIP00000076138,8128.ENSONIP000…
GO Component	GO:0046540	U4/U6 x U5 tri-snRNP complex	5	31	0.0066	8128.ENSONIP00000013470,8128.ENSONIP00000015948,8128.ENSONIP00000054582,8128.ENSONIP00000068044,8128.ENSONIP00000078376
GO Component	GO:0005581	Collagen trimer	8	96	0.0077	8128.ENSONIP00000006286,8128.ENSONIP00000008023,8128.ENSONIP00000010008,8128.ENSONIP00000011376,8128.ENSONIP00000013570,8128.ENSONIP00000023320,8128.ENSONIP00000046526,8128.ENSONIP00000070225
GO Component	GO:0005773	Vacuole	21	512	0.0077	8128.ENSONIP00000005415,8128.ENSONIP00000012470,8128.ENSONIP00000013078,8128.ENSONIP00000019771,8128.ENSONIP00000024678,8128.ENSONIP00000025416,8128.ENSONIP00000027006,8128.ENSONIP00000030719,8128.ENSONIP00000035608,8128.ENSONIP00000049727,8128.ENSONIP00000050410,8128.ENSONIP00000055956,8128.ENSONIP00000059173,8128.ENSONIP00000067238,8128.ENSONIP00000067618,8128.ENSONIP00000070436,8128.ENSONIP000…
GO Component	GO:0005789	Endoplasmic reticulum membrane	32	958	0.0097	8128.ENSONIP00000002423,8128.ENSONIP00000002487,8128.ENSONIP00000004489,8128.ENSONIP00000005956,8128.ENSONIP00000006951,8128.ENSONIP00000007974,8128.ENSONIP00000008915,8128.ENSONIP00000015054,8128.ENSONIP00000018880,8128.ENSONIP00000019008,8128.ENSONIP00000019198,8128.ENSONIP00000019367,8128.ENSONIP00000023457,8128.ENSONIP00000029258,8128.ENSONIP00000032299,8128.ENSONIP00000034639,8128.ENSONIP000…
GO Component	GO:0005746	Mitochondrial respirasome	7	78	0.0106	8128.ENSONIP00000030356,8128.ENSONIP00000033875,8128.ENSONIP00000038365,8128.ENSONIP00000047952,8128.ENSONIP00000050355,8128.ENSONIP00000065139,8128.ENSONIP00000066519
GO Component	GO:0140513	Nuclear protein-containing complex	38	1241	0.0143	8128.ENSONIP00000002100,8128.ENSONIP00000003295,8128.ENSONIP00000004052,8128.ENSONIP00000009730,8128.ENSONIP00000010364,8128.ENSONIP00000011299,8128.ENSONIP00000011589,8128.ENSONIP00000012082,8128.ENSONIP00000013470,8128.ENSONIP00000014508,8128.ENSONIP00000014735,8128.ENSONIP00000015709,8128.ENSONIP00000015948,8128.ENSONIP00000017204,8128.ENSONIP00000018120,8128.ENSONIP00000019721,8128.ENSONIP000…
GO Component	GO:1990204	Oxidoreductase complex	8	110	0.0156	8128.ENSONIP00000014464,8128.ENSONIP00000030356,8128.ENSONIP00000033875,8128.ENSONIP00000038365,8128.ENSONIP00000050355,8128.ENSONIP00000063344,8128.ENSONIP00000065139,8128.ENSONIP00000066519
GO Component	GO:0031012	Extracellular matrix	20	511	0.0159	8128.ENSONIP00000001629,8128.ENSONIP00000002003,8128.ENSONIP00000004042,8128.ENSONIP00000005505,8128.ENSONIP00000006286,8128.ENSONIP00000008023,8128.ENSONIP00000010008,8128.ENSONIP00000011376,8128.ENSONIP00000012453,8128.ENSONIP00000012722,8128.ENSONIP00000013570,8128.ENSONIP00000017280,8128.ENSONIP00000019637,8128.ENSONIP00000020343,8128.ENSONIP00000023320,8128.ENSONIP00000028345,8128.ENSONIP000…
GO Component	GO:0005635	Nuclear envelope	14	296	0.016	8128.ENSONIP00000002487,8128.ENSONIP00000004489,8128.ENSONIP00000004891,8128.ENSONIP00000011868,8128.ENSONIP00000022679,8128.ENSONIP00000022922,8128.ENSONIP00000023457,8128.ENSONIP00000026623,8128.ENSONIP00000040933,8128.ENSONIP00000042615,8128.ENSONIP00000046686,8128.ENSONIP00000046847,8128.ENSONIP00000051083,8128.ENSONIP00000060501
GO Component	GO:0098803	Respiratory chain complex	7	86	0.0163	8128.ENSONIP00000030356,8128.ENSONIP00000033875,8128.ENSONIP00000038365,8128.ENSONIP00000047952,8128.ENSONIP00000050355,8128.ENSONIP00000065139,8128.ENSONIP00000066519
GO Component	GO:0031984	Organelle subcompartment	37	1211	0.0163	8128.ENSONIP00000002423,8128.ENSONIP00000002487,8128.ENSONIP00000004489,8128.ENSONIP00000005956,8128.ENSONIP00000006951,8128.ENSONIP00000007974,8128.ENSONIP00000008915,8128.ENSONIP00000015054,8128.ENSONIP00000016003,8128.ENSONIP00000018880,8128.ENSONIP00000019008,8128.ENSONIP00000019198,8128.ENSONIP00000019367,8128.ENSONIP00000019691,8128.ENSONIP00000023457,8128.ENSONIP00000029258,8128.ENSONIP000…
GO Component	GO:0016459	Myosin complex	7	88	0.0183	8128.ENSONIP00000003311,8128.ENSONIP00000005465,8128.ENSONIP00000008187,8128.ENSONIP00000018505,8128.ENSONIP00000028695,8128.ENSONIP00000038913,8128.ENSONIP00000079892
GO Component	GO:0030016	Myofibril	11	204	0.0191	8128.ENSONIP00000008198,8128.ENSONIP00000013573,8128.ENSONIP00000018505,8128.ENSONIP00000028695,8128.ENSONIP00000030131,8128.ENSONIP00000031089,8128.ENSONIP00000038913,8128.ENSONIP00000050488,8128.ENSONIP00000067253,8128.ENSONIP00000076886,8128.ENSONIP00000079892
GO Component	GO:0030659	Cytoplasmic vesicle membrane	29	888	0.0203	8128.ENSONIP00000002421,8128.ENSONIP00000004106,8128.ENSONIP00000005956,8128.ENSONIP00000010900,8128.ENSONIP00000012257,8128.ENSONIP00000013073,8128.ENSONIP00000017349,8128.ENSONIP00000019198,8128.ENSONIP00000019367,8128.ENSONIP00000019691,8128.ENSONIP00000019771,8128.ENSONIP00000020211,8128.ENSONIP00000022922,8128.ENSONIP00000027385,8128.ENSONIP00000027618,8128.ENSONIP00000029146,8128.ENSONIP000…
GO Component	GO:0016460	Myosin II complex	5	45	0.0221	8128.ENSONIP00000008187,8128.ENSONIP00000018505,8128.ENSONIP00000028695,8128.ENSONIP00000038913,8128.ENSONIP00000079892
GO Component	GO:0005770	Late endosome	12	245	0.0239	8128.ENSONIP00000002421,8128.ENSONIP00000012257,8128.ENSONIP00000019771,8128.ENSONIP00000020211,8128.ENSONIP00000022922,8128.ENSONIP00000024678,8128.ENSONIP00000027385,8128.ENSONIP00000050410,8128.ENSONIP00000055956,8128.ENSONIP00000068424,8128.ENSONIP00000074466,8128.ENSONIP00000076138
GO Component	GO:0031902	Late endosome membrane	8	122	0.0247	8128.ENSONIP00000002421,8128.ENSONIP00000012257,8128.ENSONIP00000019771,8128.ENSONIP00000020211,8128.ENSONIP00000022922,8128.ENSONIP00000027385,8128.ENSONIP00000055956,8128.ENSONIP00000074466
GO Component	GO:0005794	Golgi apparatus	37	1252	0.0251	8128.ENSONIP00000001553,8128.ENSONIP00000004106,8128.ENSONIP00000005956,8128.ENSONIP00000006951,8128.ENSONIP00000007769,8128.ENSONIP00000010900,8128.ENSONIP00000015054,8128.ENSONIP00000016003,8128.ENSONIP00000017280,8128.ENSONIP00000018880,8128.ENSONIP00000019198,8128.ENSONIP00000019691,8128.ENSONIP00000020343,8128.ENSONIP00000023249,8128.ENSONIP00000027385,8128.ENSONIP00000029786,8128.ENSONIP000…
GO Component	GO:0099512	Supramolecular fiber	25	743	0.0264	8128.ENSONIP00000003281,8128.ENSONIP00000005465,8128.ENSONIP00000006951,8128.ENSONIP00000008187,8128.ENSONIP00000008198,8128.ENSONIP00000010900,8128.ENSONIP00000011487,8128.ENSONIP00000013573,8128.ENSONIP00000016662,8128.ENSONIP00000018505,8128.ENSONIP00000018535,8128.ENSONIP00000028695,8128.ENSONIP00000030131,8128.ENSONIP00000031089,8128.ENSONIP00000038913,8128.ENSONIP00000039102,8128.ENSONIP000…
GO Component	GO:1902494	Catalytic complex	41	1447	0.0297	8128.ENSONIP00000002100,8128.ENSONIP00000002944,8128.ENSONIP00000003136,8128.ENSONIP00000009730,8128.ENSONIP00000012082,8128.ENSONIP00000013438,8128.ENSONIP00000013470,8128.ENSONIP00000014464,8128.ENSONIP00000014508,8128.ENSONIP00000014613,8128.ENSONIP00000018120,8128.ENSONIP00000024159,8128.ENSONIP00000025245,8128.ENSONIP00000030356,8128.ENSONIP00000033875,8128.ENSONIP00000036904,8128.ENSONIP000…
GO Component	GO:0030139	Endocytic vesicle	9	161	0.0347	8128.ENSONIP00000004106,8128.ENSONIP00000013073,8128.ENSONIP00000017349,8128.ENSONIP00000029146,8128.ENSONIP00000035462,8128.ENSONIP00000038401,8128.ENSONIP00000066679,8128.ENSONIP00000068424,8128.ENSONIP00000079078
GO Component	GO:0005654	Nucleoplasm	59	2315	0.0388	8128.ENSONIP00000001387,8128.ENSONIP00000001584,8128.ENSONIP00000002100,8128.ENSONIP00000002413,8128.ENSONIP00000003295,8128.ENSONIP00000003599,8128.ENSONIP00000004052,8128.ENSONIP00000004565,8128.ENSONIP00000005077,8128.ENSONIP00000006994,8128.ENSONIP00000009730,8128.ENSONIP00000010364,8128.ENSONIP00000011299,8128.ENSONIP00000011589,8128.ENSONIP00000012082,8128.ENSONIP00000013470,8128.ENSONIP000…
GO Component	GO:0035770	Ribonucleoprotein granule	11	230	0.0392	8128.ENSONIP00000001387,8128.ENSONIP00000002860,8128.ENSONIP00000021173,8128.ENSONIP00000025581,8128.ENSONIP00000037722,8128.ENSONIP00000045474,8128.ENSONIP00000051724,8128.ENSONIP00000070506,8128.ENSONIP00000076636,8128.ENSONIP00000077634,8128.ENSONIP00000078052
GO Component	GO:0070062	Extracellular exosome	6	79	0.0409	8128.ENSONIP00000005505,8128.ENSONIP00000011868,8128.ENSONIP00000013819,8128.ENSONIP00000037722,8128.ENSONIP00000071935,8128.ENSONIP00000074073
GO Component	GO:0005741	Mitochondrial outer membrane	9	166	0.0409	8128.ENSONIP00000010900,8128.ENSONIP00000012185,8128.ENSONIP00000016448,8128.ENSONIP00000039261,8128.ENSONIP00000047726,8128.ENSONIP00000053334,8128.ENSONIP00000059064,8128.ENSONIP00000065888,8128.ENSONIP00000075571
GO Component	GO:0030658	Transport vesicle membrane	9	168	0.0429	8128.ENSONIP00000005956,8128.ENSONIP00000010900,8128.ENSONIP00000019198,8128.ENSONIP00000019367,8128.ENSONIP00000030204,8128.ENSONIP00000054543,8128.ENSONIP00000055583,8128.ENSONIP00000065829,8128.ENSONIP00000070273
STRING clusters	CL:8880	GTP hydrolysis and joining of the 60S ribosomal subunit, and Translation elongation factor activity	21	174	1.97e-07	8128.ENSONIP00000000689,8128.ENSONIP00000001083,8128.ENSONIP00000001138,8128.ENSONIP00000001819,8128.ENSONIP00000002415,8128.ENSONIP00000013836,8128.ENSONIP00000031520,8128.ENSONIP00000031953,8128.ENSONIP00000032299,8128.ENSONIP00000039664,8128.ENSONIP00000041374,8128.ENSONIP00000044853,8128.ENSONIP00000051231,8128.ENSONIP00000052739,8128.ENSONIP00000053205,8128.ENSONIP00000054630,8128.ENSONIP000…
KEGG	onl03040	Spliceosome	15	131	6.96e-06	8128.ENSONIP00000002413,8128.ENSONIP00000004137,8128.ENSONIP00000011299,8128.ENSONIP00000011589,8128.ENSONIP00000013470,8128.ENSONIP00000015425,8128.ENSONIP00000015948,8128.ENSONIP00000017272,8128.ENSONIP00000018120,8128.ENSONIP00000054582,8128.ENSONIP00000068044,8128.ENSONIP00000071076,8128.ENSONIP00000075283,8128.ENSONIP00000078376,8128.ENSONIP00000080541
KEGG	onl04142	Lysosome	16	158	6.96e-06	8128.ENSONIP00000005415,8128.ENSONIP00000012470,8128.ENSONIP00000013078,8128.ENSONIP00000019771,8128.ENSONIP00000024678,8128.ENSONIP00000025416,8128.ENSONIP00000027006,8128.ENSONIP00000049727,8128.ENSONIP00000050410,8128.ENSONIP00000054543,8128.ENSONIP00000059173,8128.ENSONIP00000059874,8128.ENSONIP00000070506,8128.ENSONIP00000072166,8128.ENSONIP00000074466,8128.ENSONIP00000079720
STRING clusters	CL:8882	GTP hydrolysis and joining of the 60S ribosomal subunit, and Translation elongation factor activity	17	165	2.13e-05	8128.ENSONIP00000001083,8128.ENSONIP00000001138,8128.ENSONIP00000002415,8128.ENSONIP00000013836,8128.ENSONIP00000031520,8128.ENSONIP00000031953,8128.ENSONIP00000032299,8128.ENSONIP00000041374,8128.ENSONIP00000044853,8128.ENSONIP00000052739,8128.ENSONIP00000053205,8128.ENSONIP00000054630,8128.ENSONIP00000054848,8128.ENSONIP00000063225,8128.ENSONIP00000065701,8128.ENSONIP00000074793,8128.ENSONIP000…
KEGG	onl01100	Metabolic pathways	59	1655	2.42e-05	8128.ENSONIP00000002155,8128.ENSONIP00000002944,8128.ENSONIP00000003599,8128.ENSONIP00000007335,8128.ENSONIP00000007381,8128.ENSONIP00000008037,8128.ENSONIP00000008505,8128.ENSONIP00000008804,8128.ENSONIP00000010400,8128.ENSONIP00000013078,8128.ENSONIP00000015905,8128.ENSONIP00000016285,8128.ENSONIP00000019008,8128.ENSONIP00000020165,8128.ENSONIP00000022978,8128.ENSONIP00000023457,8128.ENSONIP000…
KEGG	onl03015	mRNA surveillance pathway	11	86	4.15e-05	8128.ENSONIP00000003295,8128.ENSONIP00000004052,8128.ENSONIP00000004137,8128.ENSONIP00000005077,8128.ENSONIP00000006994,8128.ENSONIP00000013438,8128.ENSONIP00000021173,8128.ENSONIP00000036904,8128.ENSONIP00000057366,8128.ENSONIP00000071076,8128.ENSONIP00000080541
KEGG	onl00190	Oxidative phosphorylation	13	133	5.74e-05	8128.ENSONIP00000016285,8128.ENSONIP00000030356,8128.ENSONIP00000033875,8128.ENSONIP00000035608,8128.ENSONIP00000038365,8128.ENSONIP00000043439,8128.ENSONIP00000044896,8128.ENSONIP00000047952,8128.ENSONIP00000050355,8128.ENSONIP00000052384,8128.ENSONIP00000065139,8128.ENSONIP00000066519,8128.ENSONIP00000079635
KEGG	onl04510	Focal adhesion	16	238	0.0003	8128.ENSONIP00000001340,8128.ENSONIP00000004695,8128.ENSONIP00000005505,8128.ENSONIP00000006286,8128.ENSONIP00000008023,8128.ENSONIP00000010008,8128.ENSONIP00000012453,8128.ENSONIP00000013570,8128.ENSONIP00000022720,8128.ENSONIP00000023779,8128.ENSONIP00000036904,8128.ENSONIP00000038993,8128.ENSONIP00000050488,8128.ENSONIP00000061169,8128.ENSONIP00000067253,8128.ENSONIP00000070225
STRING clusters	CL:8885	Nonsense Mediated Decay (NMD) independent of the Exon Junction Complex (EJC), and Translation elongation factor activity	14	138	0.00038	8128.ENSONIP00000001083,8128.ENSONIP00000001138,8128.ENSONIP00000013836,8128.ENSONIP00000031520,8128.ENSONIP00000031953,8128.ENSONIP00000032299,8128.ENSONIP00000041374,8128.ENSONIP00000044853,8128.ENSONIP00000052739,8128.ENSONIP00000053205,8128.ENSONIP00000054630,8128.ENSONIP00000054848,8128.ENSONIP00000063225,8128.ENSONIP00000074793
KEGG	onl04141	Protein processing in endoplasmic reticulum	13	179	0.0008	8128.ENSONIP00000002487,8128.ENSONIP00000008915,8128.ENSONIP00000014366,8128.ENSONIP00000019367,8128.ENSONIP00000025381,8128.ENSONIP00000030204,8128.ENSONIP00000035957,8128.ENSONIP00000070006,8128.ENSONIP00000070273,8128.ENSONIP00000072120,8128.ENSONIP00000075501,8128.ENSONIP00000076886,8128.ENSONIP00000077900
KEGG	onl03060	Protein export	5	22	0.0019	8128.ENSONIP00000000689,8128.ENSONIP00000001819,8128.ENSONIP00000039664,8128.ENSONIP00000051231,8128.ENSONIP00000072120
KEGG	onl03013	RNA transport	11	145	0.0019	8128.ENSONIP00000002415,8128.ENSONIP00000004137,8128.ENSONIP00000005077,8128.ENSONIP00000022679,8128.ENSONIP00000026623,8128.ENSONIP00000031953,8128.ENSONIP00000060501,8128.ENSONIP00000061045,8128.ENSONIP00000071076,8128.ENSONIP00000076539,8128.ENSONIP00000080541
KEGG	onl04217	Necroptosis	11	146	0.0019	8128.ENSONIP00000001584,8128.ENSONIP00000002421,8128.ENSONIP00000002766,8128.ENSONIP00000010900,8128.ENSONIP00000012257,8128.ENSONIP00000022922,8128.ENSONIP00000031227,8128.ENSONIP00000039168,8128.ENSONIP00000040933,8128.ENSONIP00000041635,8128.ENSONIP00000065888
KEGG	onl04512	ECM-receptor interaction	8	85	0.0033	8128.ENSONIP00000001340,8128.ENSONIP00000005505,8128.ENSONIP00000006286,8128.ENSONIP00000008023,8128.ENSONIP00000010008,8128.ENSONIP00000012453,8128.ENSONIP00000013570,8128.ENSONIP00000070225
STRING clusters	CL:39893	Mixed, incl. Lipoprotein N-terminal Domain, and Apolipoprotein A1/A4/E domain	6	22	0.0042	8128.ENSONIP00000003516,8128.ENSONIP00000017280,8128.ENSONIP00000020342,8128.ENSONIP00000020343,8128.ENSONIP00000066150,8128.ENSONIP00000080788
STRING clusters	CL:8902	Formation of a pool of free 40S subunits	11	105	0.0042	8128.ENSONIP00000001083,8128.ENSONIP00000001138,8128.ENSONIP00000032299,8128.ENSONIP00000041374,8128.ENSONIP00000044853,8128.ENSONIP00000052739,8128.ENSONIP00000053205,8128.ENSONIP00000054630,8128.ENSONIP00000054848,8128.ENSONIP00000063225,8128.ENSONIP00000074793
STRING clusters	CL:11175	RNA Polymerase II Transcription Termination, and mRNA Splicing - Major Pathway	12	132	0.0042	8128.ENSONIP00000002413,8128.ENSONIP00000004137,8128.ENSONIP00000005077,8128.ENSONIP00000015425,8128.ENSONIP00000017272,8128.ENSONIP00000019361,8128.ENSONIP00000028229,8128.ENSONIP00000033502,8128.ENSONIP00000035853,8128.ENSONIP00000071076,8128.ENSONIP00000072742,8128.ENSONIP00000080541
STRING clusters	CL:11930	Respiratory electron transport, ATP synthesis by chemiosmotic coupling, and heat production by uncoupling proteins.	12	129	0.0042	8128.ENSONIP00000003039,8128.ENSONIP00000016285,8128.ENSONIP00000030356,8128.ENSONIP00000033875,8128.ENSONIP00000038365,8128.ENSONIP00000043506,8128.ENSONIP00000044896,8128.ENSONIP00000047952,8128.ENSONIP00000050355,8128.ENSONIP00000052384,8128.ENSONIP00000065139,8128.ENSONIP00000066519
STRING clusters	CL:8888	Nonsense Mediated Decay (NMD) independent of the Exon Junction Complex (EJC), and Translation elongation factor activity	12	128	0.0042	8128.ENSONIP00000001083,8128.ENSONIP00000001138,8128.ENSONIP00000031520,8128.ENSONIP00000032299,8128.ENSONIP00000041374,8128.ENSONIP00000044853,8128.ENSONIP00000052739,8128.ENSONIP00000053205,8128.ENSONIP00000054630,8128.ENSONIP00000054848,8128.ENSONIP00000063225,8128.ENSONIP00000074793
STRING clusters	CL:11924	Respiratory electron transport, ATP synthesis by chemiosmotic coupling, and heat production by uncoupling proteins., and Respiratory chain complex IV assembly	14	176	0.0042	8128.ENSONIP00000001921,8128.ENSONIP00000003039,8128.ENSONIP00000016285,8128.ENSONIP00000030356,8128.ENSONIP00000033875,8128.ENSONIP00000038365,8128.ENSONIP00000043506,8128.ENSONIP00000044896,8128.ENSONIP00000047952,8128.ENSONIP00000050355,8128.ENSONIP00000052384,8128.ENSONIP00000056604,8128.ENSONIP00000065139,8128.ENSONIP00000066519
STRING clusters	CL:20891	Mixed, incl. Endoplasmic reticulum exit site, and Golgi Cisternae Pericentriolar Stack Reorganization	7	39	0.0049	8128.ENSONIP00000015054,8128.ENSONIP00000019367,8128.ENSONIP00000030204,8128.ENSONIP00000049524,8128.ENSONIP00000070273,8128.ENSONIP00000075501,8128.ENSONIP00000076886
STRING clusters	CL:8911	Formation of a pool of free 40S subunits	10	95	0.0051	8128.ENSONIP00000001083,8128.ENSONIP00000001138,8128.ENSONIP00000032299,8128.ENSONIP00000044853,8128.ENSONIP00000052739,8128.ENSONIP00000053205,8128.ENSONIP00000054630,8128.ENSONIP00000054848,8128.ENSONIP00000063225,8128.ENSONIP00000074793
STRING clusters	CL:11925	Respiratory electron transport, ATP synthesis by chemiosmotic coupling, and heat production by uncoupling proteins., and Respiratory chain complex IV assembly	13	167	0.0052	8128.ENSONIP00000003039,8128.ENSONIP00000016285,8128.ENSONIP00000030356,8128.ENSONIP00000033875,8128.ENSONIP00000038365,8128.ENSONIP00000043506,8128.ENSONIP00000044896,8128.ENSONIP00000047952,8128.ENSONIP00000050355,8128.ENSONIP00000052384,8128.ENSONIP00000056604,8128.ENSONIP00000065139,8128.ENSONIP00000066519
STRING clusters	CL:37126	Globin	5	16	0.0057	8128.ENSONIP00000024895,8128.ENSONIP00000040602,8128.ENSONIP00000058611,8128.ENSONIP00000073636,8128.ENSONIP00000079648
STRING clusters	CL:20892	Endoplasmic reticulum exit site, and The DDHD domain is 180 residues long and contains four conserved residues that may form a metal binding site. The domain is named after these four residues. This pattern of conservation of metal binding residues is often seen in phosphoesterase ...	6	27	0.0057	8128.ENSONIP00000015054,8128.ENSONIP00000019367,8128.ENSONIP00000030204,8128.ENSONIP00000070273,8128.ENSONIP00000075501,8128.ENSONIP00000076886
STRING clusters	CL:8565	Collagen biosynthesis and modifying enzymes, and Collagen	10	99	0.0057	8128.ENSONIP00000008023,8128.ENSONIP00000010008,8128.ENSONIP00000011376,8128.ENSONIP00000013570,8128.ENSONIP00000018535,8128.ENSONIP00000019997,8128.ENSONIP00000023320,8128.ENSONIP00000063288,8128.ENSONIP00000076067,8128.ENSONIP00000079720
STRING clusters	CL:20573	Mixed, incl. COPII-mediated vesicle transport, and Vesicle tethering complex	14	198	0.0057	8128.ENSONIP00000005956,8128.ENSONIP00000015054,8128.ENSONIP00000019367,8128.ENSONIP00000023249,8128.ENSONIP00000029146,8128.ENSONIP00000030204,8128.ENSONIP00000049524,8128.ENSONIP00000065829,8128.ENSONIP00000070273,8128.ENSONIP00000072355,8128.ENSONIP00000073858,8128.ENSONIP00000074073,8128.ENSONIP00000075501,8128.ENSONIP00000076886
KEGG	onl03030	DNA replication	5	32	0.0059	8128.ENSONIP00000010364,8128.ENSONIP00000018572,8128.ENSONIP00000019721,8128.ENSONIP00000022724,8128.ENSONIP00000076560
KEGG	onl04145	Phagosome	12	210	0.0069	8128.ENSONIP00000002487,8128.ENSONIP00000005956,8128.ENSONIP00000016272,8128.ENSONIP00000017349,8128.ENSONIP00000029146,8128.ENSONIP00000035608,8128.ENSONIP00000050410,8128.ENSONIP00000059173,8128.ENSONIP00000071314,8128.ENSONIP00000072120,8128.ENSONIP00000077964,8128.ENSONIP00000079635
KEGG	onl04144	Endocytosis	15	310	0.0069	8128.ENSONIP00000002421,8128.ENSONIP00000012257,8128.ENSONIP00000013073,8128.ENSONIP00000017349,8128.ENSONIP00000020211,8128.ENSONIP00000022922,8128.ENSONIP00000023779,8128.ENSONIP00000029786,8128.ENSONIP00000035462,8128.ENSONIP00000038401,8128.ENSONIP00000045263,8128.ENSONIP00000066679,8128.ENSONIP00000071314,8128.ENSONIP00000076138,8128.ENSONIP00000079078
STRING clusters	CL:22113	Endosomal Sorting Complex Required For Transport (ESCRT)	7	46	0.0072	8128.ENSONIP00000002421,8128.ENSONIP00000012257,8128.ENSONIP00000020211,8128.ENSONIP00000022922,8128.ENSONIP00000046847,8128.ENSONIP00000055956,8128.ENSONIP00000076138
STRING clusters	CL:20799	COPII-mediated vesicle transport, and RAB geranylgeranylation	9	85	0.0076	8128.ENSONIP00000015054,8128.ENSONIP00000019367,8128.ENSONIP00000030204,8128.ENSONIP00000049524,8128.ENSONIP00000070273,8128.ENSONIP00000072355,8128.ENSONIP00000073858,8128.ENSONIP00000075501,8128.ENSONIP00000076886
KEGG	onl01200	Carbon metabolism	9	134	0.0094	8128.ENSONIP00000003599,8128.ENSONIP00000020165,8128.ENSONIP00000022978,8128.ENSONIP00000028887,8128.ENSONIP00000039807,8128.ENSONIP00000041331,8128.ENSONIP00000045045,8128.ENSONIP00000067914,8128.ENSONIP00000071071
STRING clusters	CL:39835	Mixed, incl. Plasma lipoprotein clearance, and Low-density lipoprotein-receptor YWTD domain	11	135	0.0099	8128.ENSONIP00000003516,8128.ENSONIP00000012371,8128.ENSONIP00000012722,8128.ENSONIP00000015345,8128.ENSONIP00000017280,8128.ENSONIP00000020342,8128.ENSONIP00000020343,8128.ENSONIP00000030719,8128.ENSONIP00000066150,8128.ENSONIP00000071314,8128.ENSONIP00000080788
STRING clusters	CL:39840	Mixed, incl. Protein-lipid complex, and Vitellogenin, N-terminal	7	50	0.0106	8128.ENSONIP00000003516,8128.ENSONIP00000015345,8128.ENSONIP00000017280,8128.ENSONIP00000020342,8128.ENSONIP00000020343,8128.ENSONIP00000066150,8128.ENSONIP00000080788
STRING clusters	CL:22115	ESCRT complex, and Midbody abscission	6	35	0.0128	8128.ENSONIP00000002421,8128.ENSONIP00000012257,8128.ENSONIP00000020211,8128.ENSONIP00000022922,8128.ENSONIP00000046847,8128.ENSONIP00000076138
STRING clusters	CL:39838	Mixed, incl. Protein-lipid complex, and Low-density lipoprotein-receptor YWTD domain	9	96	0.0151	8128.ENSONIP00000003516,8128.ENSONIP00000012722,8128.ENSONIP00000015345,8128.ENSONIP00000017280,8128.ENSONIP00000020342,8128.ENSONIP00000020343,8128.ENSONIP00000030719,8128.ENSONIP00000066150,8128.ENSONIP00000080788
STRING clusters	CL:8913	Nonsense Mediated Decay (NMD) independent of the Exon Junction Complex (EJC)	8	75	0.0157	8128.ENSONIP00000001083,8128.ENSONIP00000001138,8128.ENSONIP00000044853,8128.ENSONIP00000052739,8128.ENSONIP00000054630,8128.ENSONIP00000054848,8128.ENSONIP00000063225,8128.ENSONIP00000074793
STRING clusters	CL:12131	Proton motive force-driven ATP synthesis	5	24	0.0197	8128.ENSONIP00000003039,8128.ENSONIP00000016285,8128.ENSONIP00000043506,8128.ENSONIP00000044896,8128.ENSONIP00000052384
STRING clusters	CL:18005	Mixed, incl. ECM-receptor interaction, and Alpha-catenin/vinculin-like superfamily	9	102	0.0208	8128.ENSONIP00000001340,8128.ENSONIP00000002003,8128.ENSONIP00000005505,8128.ENSONIP00000006286,8128.ENSONIP00000012453,8128.ENSONIP00000050488,8128.ENSONIP00000061169,8128.ENSONIP00000067253,8128.ENSONIP00000070225
KEGG	onl03010	Ribosome	8	124	0.0214	8128.ENSONIP00000001083,8128.ENSONIP00000001138,8128.ENSONIP00000044853,8128.ENSONIP00000052739,8128.ENSONIP00000053205,8128.ENSONIP00000054848,8128.ENSONIP00000063225,8128.ENSONIP00000074793
STRING clusters	CL:11181	RNA recognition motif domain, and RNA Polymerase II Transcription Termination	8	81	0.0221	8128.ENSONIP00000002413,8128.ENSONIP00000005077,8128.ENSONIP00000015425,8128.ENSONIP00000017272,8128.ENSONIP00000019361,8128.ENSONIP00000028229,8128.ENSONIP00000033502,8128.ENSONIP00000072742
STRING clusters	CL:5101	mRNA cleavage factor complex, and Poly(A) polymerase, central domain	5	26	0.0232	8128.ENSONIP00000003295,8128.ENSONIP00000004052,8128.ENSONIP00000006994,8128.ENSONIP00000014735,8128.ENSONIP00000021173
STRING clusters	CL:22375	Mixed, incl. Striated Muscle Contraction, and Myosin II complex	11	161	0.0266	8128.ENSONIP00000002833,8128.ENSONIP00000008187,8128.ENSONIP00000008198,8128.ENSONIP00000013573,8128.ENSONIP00000018505,8128.ENSONIP00000028695,8128.ENSONIP00000030131,8128.ENSONIP00000031089,8128.ENSONIP00000038913,8128.ENSONIP00000053537,8128.ENSONIP00000079892
STRING clusters	CL:11948	NADH dehydrogenase complex	5	28	0.0273	8128.ENSONIP00000030356,8128.ENSONIP00000033875,8128.ENSONIP00000038365,8128.ENSONIP00000050355,8128.ENSONIP00000066519
STRING clusters	CL:8566	Collagen biosynthesis and modifying enzymes, and Collagen	8	86	0.0273	8128.ENSONIP00000008023,8128.ENSONIP00000010008,8128.ENSONIP00000011376,8128.ENSONIP00000013570,8128.ENSONIP00000019997,8128.ENSONIP00000063288,8128.ENSONIP00000076067,8128.ENSONIP00000079720
STRING clusters	CL:22377	Mixed, incl. Striated Muscle Contraction, and Myosin II complex	10	135	0.0273	8128.ENSONIP00000002833,8128.ENSONIP00000008187,8128.ENSONIP00000008198,8128.ENSONIP00000013573,8128.ENSONIP00000018505,8128.ENSONIP00000028695,8128.ENSONIP00000031089,8128.ENSONIP00000038913,8128.ENSONIP00000053537,8128.ENSONIP00000079892
STRING clusters	CL:8922	Nonsense Mediated Decay (NMD) independent of the Exon Junction Complex (EJC)	7	65	0.0275	8128.ENSONIP00000001083,8128.ENSONIP00000001138,8128.ENSONIP00000044853,8128.ENSONIP00000054630,8128.ENSONIP00000054848,8128.ENSONIP00000063225,8128.ENSONIP00000074793
KEGG	onl00520	Amino sugar and nucleotide sugar metabolism	5	54	0.033	8128.ENSONIP00000003599,8128.ENSONIP00000008505,8128.ENSONIP00000022978,8128.ENSONIP00000048211,8128.ENSONIP00000076274
STRING clusters	CL:15987	Iron-sulfur cluster assembly, and Heme metabolic process	6	49	0.0342	8128.ENSONIP00000002155,8128.ENSONIP00000020673,8128.ENSONIP00000049512,8128.ENSONIP00000057637,8128.ENSONIP00000069281,8128.ENSONIP00000079127
STRING clusters	CL:15984	Mixed, incl. Iron-sulfur cluster assembly, and Metabolism of porphyrins	7	71	0.0352	8128.ENSONIP00000001516,8128.ENSONIP00000002155,8128.ENSONIP00000020673,8128.ENSONIP00000049512,8128.ENSONIP00000057637,8128.ENSONIP00000069281,8128.ENSONIP00000079127
STRING clusters	CL:12740	Oligosaccharyltransferase complex, and Protein export	5	32	0.0355	8128.ENSONIP00000043838,8128.ENSONIP00000050723,8128.ENSONIP00000064430,8128.ENSONIP00000072120,8128.ENSONIP00000077900
KEGG	onl00270	Cysteine and methionine metabolism	5	57	0.0387	8128.ENSONIP00000002944,8128.ENSONIP00000036474,8128.ENSONIP00000041331,8128.ENSONIP00000052459,8128.ENSONIP00000062108
STRING clusters	CL:8672	Mixed, incl. Protein hydroxylation, and Collagen biosynthetic process	5	33	0.0392	8128.ENSONIP00000008023,8128.ENSONIP00000013570,8128.ENSONIP00000019997,8128.ENSONIP00000076067,8128.ENSONIP00000079720
STRING clusters	CL:11945	NADH dehydrogenase activity, and Cytochrome-c oxidase activity	6	52	0.0401	8128.ENSONIP00000030356,8128.ENSONIP00000033875,8128.ENSONIP00000038365,8128.ENSONIP00000050355,8128.ENSONIP00000065139,8128.ENSONIP00000066519
KEGG	onl01212	Fatty acid metabolism	5	59	0.0421	8128.ENSONIP00000019008,8128.ENSONIP00000028887,8128.ENSONIP00000036635,8128.ENSONIP00000045045,8128.ENSONIP00000047726
STRING clusters	CL:13174	Carbon metabolism, and Pyruvate metabolism	10	153	0.0434	8128.ENSONIP00000014464,8128.ENSONIP00000020165,8128.ENSONIP00000022978,8128.ENSONIP00000037887,8128.ENSONIP00000039807,8128.ENSONIP00000041331,8128.ENSONIP00000051054,8128.ENSONIP00000063344,8128.ENSONIP00000067914,8128.ENSONIP00000071071
STRING clusters	CL:25703	Mixed, incl. Papain family cysteine protease, and Aspartic-type peptidase activity	6	54	0.0439	8128.ENSONIP00000012470,8128.ENSONIP00000022637,8128.ENSONIP00000024678,8128.ENSONIP00000059173,8128.ENSONIP00000059874,8128.ENSONIP00000070506
STRING clusters	CL:11944	Respirasome	7	76	0.0439	8128.ENSONIP00000030356,8128.ENSONIP00000033875,8128.ENSONIP00000038365,8128.ENSONIP00000047952,8128.ENSONIP00000050355,8128.ENSONIP00000065139,8128.ENSONIP00000066519
STRING clusters	CL:25699	Mixed, incl. Papain family cysteine protease, and Aspartic-type peptidase activity	8	100	0.0439	8128.ENSONIP00000001584,8128.ENSONIP00000012470,8128.ENSONIP00000022637,8128.ENSONIP00000024678,8128.ENSONIP00000059173,8128.ENSONIP00000059874,8128.ENSONIP00000065888,8128.ENSONIP00000070506
KEGG	onl01230	Biosynthesis of amino acids	6	89	0.0453	8128.ENSONIP00000020165,8128.ENSONIP00000036474,8128.ENSONIP00000040849,8128.ENSONIP00000041635,8128.ENSONIP00000067914,8128.ENSONIP00000071071
STRING clusters	CL:37366	Mixed, incl. Activation of C3 and C5, and Membrane attack complex component/perforin/complement C9	5	36	0.048	8128.ENSONIP00000016088,8128.ENSONIP00000016272,8128.ENSONIP00000035757,8128.ENSONIP00000060357,8128.ENSONIP00000065105
