# Supplementary material for: The Tilapia Cyst Tissue Enclosing the Proliferating Myxobolus bejeranoi Parasite Exhibits Cornified Structure and Immune Barrier Function
Source: Int J Mol Sci. 2024 May 23;25(11):5683. doi: 10.3390/ijms25115683 (PMC11171596; doi:10.3390/ijms25115683)
Supplement: Supplementary file 1 [file ijms-25-05683-s001.zip › Table S3.xlsx]

## Sheet: Cysts vs. con upregulated
category	term ID	term description	observed gene count	background gene count	FDR	matching proteins (IDs)
GO Process	GO:0044281	Small molecule metabolic process	63	1623	1.69e-10	8128.ENSONIP00000000342,8128.ENSONIP00000001774,8128.ENSONIP00000002371,8128.ENSONIP00000002944,8128.ENSONIP00000003599,8128.ENSONIP00000003663,8128.ENSONIP00000004602,8128.ENSONIP00000006155,8128.ENSONIP00000008848,8128.ENSONIP00000009031,8128.ENSONIP00000009246,8128.ENSONIP00000010263,8128.ENSONIP00000010553,8128.ENSONIP00000011411,8128.ENSONIP00000014703,8128.ENSONIP00000015231,8128.ENSONIP000…
GO Process	GO:0019752	Carboxylic acid metabolic process	41	815	2.35e-09	8128.ENSONIP00000000342,8128.ENSONIP00000001774,8128.ENSONIP00000002371,8128.ENSONIP00000002944,8128.ENSONIP00000003599,8128.ENSONIP00000003663,8128.ENSONIP00000006155,8128.ENSONIP00000008848,8128.ENSONIP00000009031,8128.ENSONIP00000009246,8128.ENSONIP00000010553,8128.ENSONIP00000011411,8128.ENSONIP00000014703,8128.ENSONIP00000017429,8128.ENSONIP00000022356,8128.ENSONIP00000022978,8128.ENSONIP000…
GO Process	GO:1901575	Organic substance catabolic process	57	1541	4.69e-09	8128.ENSONIP00000000342,8128.ENSONIP00000001774,8128.ENSONIP00000002371,8128.ENSONIP00000002894,8128.ENSONIP00000003004,8128.ENSONIP00000003175,8128.ENSONIP00000003599,8128.ENSONIP00000003663,8128.ENSONIP00000004524,8128.ENSONIP00000005114,8128.ENSONIP00000007275,8128.ENSONIP00000008181,8128.ENSONIP00000009031,8128.ENSONIP00000009228,8128.ENSONIP00000010263,8128.ENSONIP00000010553,8128.ENSONIP000…
GO Process	GO:0009056	Catabolic process	60	1779	3.74e-08	8128.ENSONIP00000000342,8128.ENSONIP00000001774,8128.ENSONIP00000002371,8128.ENSONIP00000002894,8128.ENSONIP00000003004,8128.ENSONIP00000003175,8128.ENSONIP00000003599,8128.ENSONIP00000003663,8128.ENSONIP00000004524,8128.ENSONIP00000005114,8128.ENSONIP00000007275,8128.ENSONIP00000008181,8128.ENSONIP00000009031,8128.ENSONIP00000009228,8128.ENSONIP00000010263,8128.ENSONIP00000010553,8128.ENSONIP000…
GO Process	GO:1901564	Organonitrogen compound metabolic process	124	5368	3.74e-08	8128.ENSONIP00000000342,8128.ENSONIP00000000668,8128.ENSONIP00000002206,8128.ENSONIP00000002371,8128.ENSONIP00000002894,8128.ENSONIP00000002944,8128.ENSONIP00000003004,8128.ENSONIP00000003386,8128.ENSONIP00000003599,8128.ENSONIP00000003663,8128.ENSONIP00000003953,8128.ENSONIP00000004524,8128.ENSONIP00000004602,8128.ENSONIP00000005114,8128.ENSONIP00000005684,8128.ENSONIP00000005954,8128.ENSONIP000…
GO Process	GO:0008152	Metabolic process	190	9874	6.17e-08	8128.ENSONIP00000000342,8128.ENSONIP00000000668,8128.ENSONIP00000001774,8128.ENSONIP00000002206,8128.ENSONIP00000002371,8128.ENSONIP00000002894,8128.ENSONIP00000002944,8128.ENSONIP00000003004,8128.ENSONIP00000003175,8128.ENSONIP00000003386,8128.ENSONIP00000003599,8128.ENSONIP00000003663,8128.ENSONIP00000003953,8128.ENSONIP00000004524,8128.ENSONIP00000004602,8128.ENSONIP00000005114,8128.ENSONIP000…
GO Process	GO:0044237	Cellular metabolic process	152	7524	9.09e-07	8128.ENSONIP00000000342,8128.ENSONIP00000000668,8128.ENSONIP00000001774,8128.ENSONIP00000002206,8128.ENSONIP00000002371,8128.ENSONIP00000002944,8128.ENSONIP00000003004,8128.ENSONIP00000003175,8128.ENSONIP00000003386,8128.ENSONIP00000003599,8128.ENSONIP00000003663,8128.ENSONIP00000003953,8128.ENSONIP00000004524,8128.ENSONIP00000004602,8128.ENSONIP00000005114,8128.ENSONIP00000005954,8128.ENSONIP000…
GO Process	GO:0071704	Organic substance metabolic process	173	8965	9.09e-07	8128.ENSONIP00000000342,8128.ENSONIP00000000668,8128.ENSONIP00000001774,8128.ENSONIP00000002206,8128.ENSONIP00000002371,8128.ENSONIP00000002894,8128.ENSONIP00000002944,8128.ENSONIP00000003004,8128.ENSONIP00000003175,8128.ENSONIP00000003386,8128.ENSONIP00000003599,8128.ENSONIP00000003663,8128.ENSONIP00000003953,8128.ENSONIP00000004524,8128.ENSONIP00000004602,8128.ENSONIP00000005114,8128.ENSONIP000…
GO Process	GO:1901565	Organonitrogen compound catabolic process	40	1031	1.43e-06	8128.ENSONIP00000000342,8128.ENSONIP00000002371,8128.ENSONIP00000002894,8128.ENSONIP00000003004,8128.ENSONIP00000003663,8128.ENSONIP00000004524,8128.ENSONIP00000005114,8128.ENSONIP00000007275,8128.ENSONIP00000008181,8128.ENSONIP00000009031,8128.ENSONIP00000009228,8128.ENSONIP00000012225,8128.ENSONIP00000017429,8128.ENSONIP00000020952,8128.ENSONIP00000021777,8128.ENSONIP00000024314,8128.ENSONIP000…
GO Process	GO:0044248	Cellular catabolic process	47	1442	9.62e-06	8128.ENSONIP00000000342,8128.ENSONIP00000001774,8128.ENSONIP00000002371,8128.ENSONIP00000003004,8128.ENSONIP00000003175,8128.ENSONIP00000003663,8128.ENSONIP00000004524,8128.ENSONIP00000005114,8128.ENSONIP00000007275,8128.ENSONIP00000008181,8128.ENSONIP00000009031,8128.ENSONIP00000009228,8128.ENSONIP00000010553,8128.ENSONIP00000012225,8128.ENSONIP00000013555,8128.ENSONIP00000014874,8128.ENSONIP000…
GO Process	GO:0043603	Cellular amide metabolic process	30	709	2.34e-05	8128.ENSONIP00000002944,8128.ENSONIP00000005954,8128.ENSONIP00000011307,8128.ENSONIP00000017429,8128.ENSONIP00000018087,8128.ENSONIP00000019193,8128.ENSONIP00000020250,8128.ENSONIP00000023371,8128.ENSONIP00000025440,8128.ENSONIP00000030416,8128.ENSONIP00000030697,8128.ENSONIP00000032084,8128.ENSONIP00000041692,8128.ENSONIP00000041950,8128.ENSONIP00000043292,8128.ENSONIP00000045434,8128.ENSONIP000…
GO Process	GO:0055086	Nucleobase-containing small molecule metabolic process	25	515	2.6e-05	8128.ENSONIP00000003599,8128.ENSONIP00000004602,8128.ENSONIP00000014703,8128.ENSONIP00000018869,8128.ENSONIP00000022978,8128.ENSONIP00000025440,8128.ENSONIP00000031220,8128.ENSONIP00000033368,8128.ENSONIP00000042960,8128.ENSONIP00000043292,8128.ENSONIP00000045434,8128.ENSONIP00000046818,8128.ENSONIP00000048211,8128.ENSONIP00000050732,8128.ENSONIP00000055975,8128.ENSONIP00000062108,8128.ENSONIP000…
GO Process	GO:0006520	Cellular amino acid metabolic process	18	273	2.84e-05	8128.ENSONIP00000000342,8128.ENSONIP00000002371,8128.ENSONIP00000002944,8128.ENSONIP00000003663,8128.ENSONIP00000008848,8128.ENSONIP00000009031,8128.ENSONIP00000009246,8128.ENSONIP00000014703,8128.ENSONIP00000017429,8128.ENSONIP00000022356,8128.ENSONIP00000025440,8128.ENSONIP00000030416,8128.ENSONIP00000032084,8128.ENSONIP00000041635,8128.ENSONIP00000043292,8128.ENSONIP00000045701,8128.ENSONIP000…
GO Process	GO:0044238	Primary metabolic process	160	8542	3.69e-05	8128.ENSONIP00000000342,8128.ENSONIP00000000668,8128.ENSONIP00000001774,8128.ENSONIP00000002206,8128.ENSONIP00000002371,8128.ENSONIP00000002894,8128.ENSONIP00000002944,8128.ENSONIP00000003004,8128.ENSONIP00000003175,8128.ENSONIP00000003386,8128.ENSONIP00000003599,8128.ENSONIP00000003663,8128.ENSONIP00000003953,8128.ENSONIP00000004524,8128.ENSONIP00000004602,8128.ENSONIP00000005114,8128.ENSONIP000…
GO Process	GO:0006091	Generation of precursor metabolites and energy	18	310	0.00014	8128.ENSONIP00000003599,8128.ENSONIP00000007111,8128.ENSONIP00000014104,8128.ENSONIP00000022978,8128.ENSONIP00000023092,8128.ENSONIP00000025440,8128.ENSONIP00000030697,8128.ENSONIP00000031970,8128.ENSONIP00000033368,8128.ENSONIP00000045434,8128.ENSONIP00000046818,8128.ENSONIP00000047952,8128.ENSONIP00000048939,8128.ENSONIP00000062666,8128.ENSONIP00000063364,8128.ENSONIP00000070537,8128.ENSONIP000…
GO Process	GO:0006807	Nitrogen compound metabolic process	144	7600	0.00014	8128.ENSONIP00000000342,8128.ENSONIP00000000668,8128.ENSONIP00000002206,8128.ENSONIP00000002371,8128.ENSONIP00000002894,8128.ENSONIP00000002944,8128.ENSONIP00000003004,8128.ENSONIP00000003175,8128.ENSONIP00000003386,8128.ENSONIP00000003599,8128.ENSONIP00000003663,8128.ENSONIP00000003953,8128.ENSONIP00000004524,8128.ENSONIP00000004602,8128.ENSONIP00000005114,8128.ENSONIP00000005684,8128.ENSONIP000…
GO Process	GO:0006508	Proteolysis	43	1431	0.00023	8128.ENSONIP00000002894,8128.ENSONIP00000003004,8128.ENSONIP00000003386,8128.ENSONIP00000003663,8128.ENSONIP00000004524,8128.ENSONIP00000005114,8128.ENSONIP00000007275,8128.ENSONIP00000008162,8128.ENSONIP00000008181,8128.ENSONIP00000009228,8128.ENSONIP00000010740,8128.ENSONIP00000010873,8128.ENSONIP00000011304,8128.ENSONIP00000012225,8128.ENSONIP00000015401,8128.ENSONIP00000016439,8128.ENSONIP000…
GO Process	GO:1901605	Alpha-amino acid metabolic process	14	196	0.00027	8128.ENSONIP00000000342,8128.ENSONIP00000002371,8128.ENSONIP00000002944,8128.ENSONIP00000003663,8128.ENSONIP00000008848,8128.ENSONIP00000009031,8128.ENSONIP00000009246,8128.ENSONIP00000014703,8128.ENSONIP00000022356,8128.ENSONIP00000025440,8128.ENSONIP00000030416,8128.ENSONIP00000041635,8128.ENSONIP00000062108,8128.ENSONIP00000072802
GO Process	GO:0005975	Carbohydrate metabolic process	22	477	0.00027	8128.ENSONIP00000000342,8128.ENSONIP00000003599,8128.ENSONIP00000007111,8128.ENSONIP00000010263,8128.ENSONIP00000022978,8128.ENSONIP00000030315,8128.ENSONIP00000030416,8128.ENSONIP00000030697,8128.ENSONIP00000031970,8128.ENSONIP00000033368,8128.ENSONIP00000045434,8128.ENSONIP00000046818,8128.ENSONIP00000048211,8128.ENSONIP00000058900,8128.ENSONIP00000061103,8128.ENSONIP00000062666,8128.ENSONIP000…
GO Process	GO:0051028	mRNA transport	10	91	0.00028	8128.ENSONIP00000010822,8128.ENSONIP00000015425,8128.ENSONIP00000020808,8128.ENSONIP00000045384,8128.ENSONIP00000048251,8128.ENSONIP00000049343,8128.ENSONIP00000055879,8128.ENSONIP00000061359,8128.ENSONIP00000068295,8128.ENSONIP00000081501
GO Process	GO:0052548	Regulation of endopeptidase activity	18	337	0.00033	8128.ENSONIP00000001504,8128.ENSONIP00000005221,8128.ENSONIP00000008350,8128.ENSONIP00000009801,8128.ENSONIP00000013819,8128.ENSONIP00000018223,8128.ENSONIP00000022637,8128.ENSONIP00000023717,8128.ENSONIP00000024678,8128.ENSONIP00000025380,8128.ENSONIP00000042223,8128.ENSONIP00000043012,8128.ENSONIP00000043069,8128.ENSONIP00000049897,8128.ENSONIP00000061476,8128.ENSONIP00000067950,8128.ENSONIP000…
GO Process	GO:0008380	RNA splicing	18	345	0.00042	8128.ENSONIP00000003386,8128.ENSONIP00000010822,8128.ENSONIP00000013555,8128.ENSONIP00000014349,8128.ENSONIP00000015425,8128.ENSONIP00000017564,8128.ENSONIP00000022039,8128.ENSONIP00000024711,8128.ENSONIP00000037306,8128.ENSONIP00000045384,8128.ENSONIP00000048251,8128.ENSONIP00000053667,8128.ENSONIP00000055879,8128.ENSONIP00000056472,8128.ENSONIP00000060986,8128.ENSONIP00000068295,8128.ENSONIP000…
GO Process	GO:0009057	Macromolecule catabolic process	31	899	0.00048	8128.ENSONIP00000002894,8128.ENSONIP00000003004,8128.ENSONIP00000003175,8128.ENSONIP00000004524,8128.ENSONIP00000005114,8128.ENSONIP00000007275,8128.ENSONIP00000008181,8128.ENSONIP00000009228,8128.ENSONIP00000012225,8128.ENSONIP00000013555,8128.ENSONIP00000020952,8128.ENSONIP00000021777,8128.ENSONIP00000024314,8128.ENSONIP00000024678,8128.ENSONIP00000025252,8128.ENSONIP00000029658,8128.ENSONIP000…
GO Process	GO:0006054	N-acetylneuraminate metabolic process	5	12	0.00054	8128.ENSONIP00000048211,8128.ENSONIP00000064323,8128.ENSONIP00000073026,8128.ENSONIP00000074803,8128.ENSONIP00000076274
GO Process	GO:0045861	Negative regulation of proteolysis	15	252	0.00064	8128.ENSONIP00000001504,8128.ENSONIP00000005221,8128.ENSONIP00000009801,8128.ENSONIP00000013819,8128.ENSONIP00000018223,8128.ENSONIP00000022637,8128.ENSONIP00000023717,8128.ENSONIP00000025380,8128.ENSONIP00000032806,8128.ENSONIP00000042223,8128.ENSONIP00000043012,8128.ENSONIP00000043069,8128.ENSONIP00000049897,8128.ENSONIP00000067950,8128.ENSONIP00000074191
GO Process	GO:0006518	Peptide metabolic process	21	486	0.00084	8128.ENSONIP00000002944,8128.ENSONIP00000005954,8128.ENSONIP00000011307,8128.ENSONIP00000017429,8128.ENSONIP00000018087,8128.ENSONIP00000019193,8128.ENSONIP00000020250,8128.ENSONIP00000023371,8128.ENSONIP00000030416,8128.ENSONIP00000030697,8128.ENSONIP00000032084,8128.ENSONIP00000041692,8128.ENSONIP00000041950,8128.ENSONIP00000043292,8128.ENSONIP00000045701,8128.ENSONIP00000048251,8128.ENSONIP000…
GO Process	GO:0006165	Nucleoside diphosphate phosphorylation	8	63	0.00089	8128.ENSONIP00000003599,8128.ENSONIP00000004602,8128.ENSONIP00000018869,8128.ENSONIP00000022978,8128.ENSONIP00000033368,8128.ENSONIP00000042960,8128.ENSONIP00000046818,8128.ENSONIP00000078506
GO Process	GO:0000398	mRNA splicing, via spliceosome	14	228	0.00089	8128.ENSONIP00000003386,8128.ENSONIP00000010822,8128.ENSONIP00000014349,8128.ENSONIP00000015425,8128.ENSONIP00000017564,8128.ENSONIP00000024711,8128.ENSONIP00000037306,8128.ENSONIP00000045384,8128.ENSONIP00000048251,8128.ENSONIP00000055879,8128.ENSONIP00000056472,8128.ENSONIP00000068295,8128.ENSONIP00000072834,8128.ENSONIP00000081377
GO Process	GO:0009132	Nucleoside diphosphate metabolic process	9	90	0.0012	8128.ENSONIP00000003599,8128.ENSONIP00000004602,8128.ENSONIP00000018869,8128.ENSONIP00000022978,8128.ENSONIP00000031220,8128.ENSONIP00000033368,8128.ENSONIP00000042960,8128.ENSONIP00000046818,8128.ENSONIP00000078506
GO Process	GO:0051603	Proteolysis involved in protein catabolic process	24	633	0.0012	8128.ENSONIP00000002894,8128.ENSONIP00000003004,8128.ENSONIP00000004524,8128.ENSONIP00000005114,8128.ENSONIP00000007275,8128.ENSONIP00000008181,8128.ENSONIP00000009228,8128.ENSONIP00000012225,8128.ENSONIP00000020952,8128.ENSONIP00000021777,8128.ENSONIP00000024314,8128.ENSONIP00000024678,8128.ENSONIP00000025252,8128.ENSONIP00000029658,8128.ENSONIP00000041372,8128.ENSONIP00000042556,8128.ENSONIP000…
GO Process	GO:1901135	Carbohydrate derivative metabolic process	32	1004	0.0012	8128.ENSONIP00000003599,8128.ENSONIP00000004602,8128.ENSONIP00000011419,8128.ENSONIP00000014703,8128.ENSONIP00000015003,8128.ENSONIP00000018223,8128.ENSONIP00000018869,8128.ENSONIP00000022978,8128.ENSONIP00000025440,8128.ENSONIP00000030315,8128.ENSONIP00000031220,8128.ENSONIP00000033368,8128.ENSONIP00000042960,8128.ENSONIP00000045434,8128.ENSONIP00000046818,8128.ENSONIP00000048211,8128.ENSONIP000…
GO Process	GO:0006040	Amino sugar metabolic process	7	48	0.0013	8128.ENSONIP00000014703,8128.ENSONIP00000030315,8128.ENSONIP00000048211,8128.ENSONIP00000064323,8128.ENSONIP00000073026,8128.ENSONIP00000074803,8128.ENSONIP00000076274
GO Process	GO:0051346	Negative regulation of hydrolase activity	15	278	0.0013	8128.ENSONIP00000001504,8128.ENSONIP00000005221,8128.ENSONIP00000009801,8128.ENSONIP00000013819,8128.ENSONIP00000018223,8128.ENSONIP00000022637,8128.ENSONIP00000023717,8128.ENSONIP00000025380,8128.ENSONIP00000042223,8128.ENSONIP00000043012,8128.ENSONIP00000043069,8128.ENSONIP00000049897,8128.ENSONIP00000054731,8128.ENSONIP00000067950,8128.ENSONIP00000074191
GO Process	GO:0044282	Small molecule catabolic process	16	315	0.0013	8128.ENSONIP00000000342,8128.ENSONIP00000001774,8128.ENSONIP00000002371,8128.ENSONIP00000003663,8128.ENSONIP00000009031,8128.ENSONIP00000010263,8128.ENSONIP00000010553,8128.ENSONIP00000025440,8128.ENSONIP00000048211,8128.ENSONIP00000058900,8128.ENSONIP00000062751,8128.ENSONIP00000065559,8128.ENSONIP00000073026,8128.ENSONIP00000074803,8128.ENSONIP00000077955,8128.ENSONIP00000081057
GO Process	GO:0030163	Protein catabolic process	25	690	0.0013	8128.ENSONIP00000002894,8128.ENSONIP00000003004,8128.ENSONIP00000004524,8128.ENSONIP00000005114,8128.ENSONIP00000007275,8128.ENSONIP00000008181,8128.ENSONIP00000009228,8128.ENSONIP00000012225,8128.ENSONIP00000020952,8128.ENSONIP00000021777,8128.ENSONIP00000024314,8128.ENSONIP00000024678,8128.ENSONIP00000025252,8128.ENSONIP00000029658,8128.ENSONIP00000041372,8128.ENSONIP00000042556,8128.ENSONIP000…
GO Process	GO:0051248	Negative regulation of protein metabolic process	26	729	0.0013	8128.ENSONIP00000001504,8128.ENSONIP00000005221,8128.ENSONIP00000005684,8128.ENSONIP00000009801,8128.ENSONIP00000013555,8128.ENSONIP00000013819,8128.ENSONIP00000018223,8128.ENSONIP00000021120,8128.ENSONIP00000022637,8128.ENSONIP00000023717,8128.ENSONIP00000024522,8128.ENSONIP00000025380,8128.ENSONIP00000030416,8128.ENSONIP00000032283,8128.ENSONIP00000032806,8128.ENSONIP00000039984,8128.ENSONIP000…
GO Process	GO:0009064	Glutamine family amino acid metabolic process	8	72	0.0015	8128.ENSONIP00000000342,8128.ENSONIP00000002944,8128.ENSONIP00000003663,8128.ENSONIP00000008848,8128.ENSONIP00000009246,8128.ENSONIP00000014703,8128.ENSONIP00000030416,8128.ENSONIP00000041635
GO Process	GO:0006790	Sulfur compound metabolic process	15	289	0.0018	8128.ENSONIP00000000668,8128.ENSONIP00000002371,8128.ENSONIP00000002944,8128.ENSONIP00000005954,8128.ENSONIP00000017429,8128.ENSONIP00000022356,8128.ENSONIP00000025440,8128.ENSONIP00000030416,8128.ENSONIP00000030697,8128.ENSONIP00000045434,8128.ENSONIP00000048032,8128.ENSONIP00000054508,8128.ENSONIP00000062108,8128.ENSONIP00000066249,8128.ENSONIP00000081509
GO Process	GO:0043648	Dicarboxylic acid metabolic process	8	77	0.0023	8128.ENSONIP00000000342,8128.ENSONIP00000002944,8128.ENSONIP00000006155,8128.ENSONIP00000009246,8128.ENSONIP00000025440,8128.ENSONIP00000030416,8128.ENSONIP00000030697,8128.ENSONIP00000039807
GO Process	GO:0030162	Regulation of proteolysis	22	584	0.0024	8128.ENSONIP00000001504,8128.ENSONIP00000005221,8128.ENSONIP00000008350,8128.ENSONIP00000009801,8128.ENSONIP00000013819,8128.ENSONIP00000018223,8128.ENSONIP00000022637,8128.ENSONIP00000023717,8128.ENSONIP00000024678,8128.ENSONIP00000025380,8128.ENSONIP00000030416,8128.ENSONIP00000032806,8128.ENSONIP00000041372,8128.ENSONIP00000042223,8128.ENSONIP00000043012,8128.ENSONIP00000043069,8128.ENSONIP000…
GO Process	GO:0010498	Proteasomal protein catabolic process	16	342	0.0029	8128.ENSONIP00000005114,8128.ENSONIP00000007275,8128.ENSONIP00000008181,8128.ENSONIP00000009228,8128.ENSONIP00000012225,8128.ENSONIP00000020952,8128.ENSONIP00000021777,8128.ENSONIP00000024314,8128.ENSONIP00000025252,8128.ENSONIP00000029658,8128.ENSONIP00000042556,8128.ENSONIP00000043012,8128.ENSONIP00000061476,8128.ENSONIP00000064551,8128.ENSONIP00000071715,8128.ENSONIP00000078135
GO Process	GO:0000096	Sulfur amino acid metabolic process	5	22	0.0033	8128.ENSONIP00000002371,8128.ENSONIP00000002944,8128.ENSONIP00000022356,8128.ENSONIP00000030416,8128.ENSONIP00000062108
GO Process	GO:0043043	Peptide biosynthetic process	17	386	0.0033	8128.ENSONIP00000002944,8128.ENSONIP00000011307,8128.ENSONIP00000017429,8128.ENSONIP00000018087,8128.ENSONIP00000019193,8128.ENSONIP00000020250,8128.ENSONIP00000023371,8128.ENSONIP00000030416,8128.ENSONIP00000032084,8128.ENSONIP00000041692,8128.ENSONIP00000041950,8128.ENSONIP00000043292,8128.ENSONIP00000045701,8128.ENSONIP00000048251,8128.ENSONIP00000063225,8128.ENSONIP00000071813,8128.ENSONIP000…
GO Process	GO:0009066	Aspartate family amino acid metabolic process	6	39	0.0034	8128.ENSONIP00000000342,8128.ENSONIP00000003663,8128.ENSONIP00000009246,8128.ENSONIP00000022356,8128.ENSONIP00000025440,8128.ENSONIP00000062108
GO Process	GO:0006090	Pyruvate metabolic process	7	60	0.0035	8128.ENSONIP00000003599,8128.ENSONIP00000022978,8128.ENSONIP00000033368,8128.ENSONIP00000039807,8128.ENSONIP00000045434,8128.ENSONIP00000046818,8128.ENSONIP00000078506
GO Process	GO:0072521	Purine-containing compound metabolic process	16	372	0.0068	8128.ENSONIP00000003599,8128.ENSONIP00000018869,8128.ENSONIP00000022978,8128.ENSONIP00000025440,8128.ENSONIP00000031220,8128.ENSONIP00000033368,8128.ENSONIP00000042960,8128.ENSONIP00000045434,8128.ENSONIP00000046818,8128.ENSONIP00000055975,8128.ENSONIP00000062108,8128.ENSONIP00000076925,8128.ENSONIP00000078506,8128.ENSONIP00000079113,8128.ENSONIP00000079698,8128.ENSONIP00000081509
GO Process	GO:0006886	Intracellular protein transport	21	594	0.0075	8128.ENSONIP00000003479,8128.ENSONIP00000007053,8128.ENSONIP00000009228,8128.ENSONIP00000009573,8128.ENSONIP00000016150,8128.ENSONIP00000018931,8128.ENSONIP00000020435,8128.ENSONIP00000031766,8128.ENSONIP00000042829,8128.ENSONIP00000043934,8128.ENSONIP00000045263,8128.ENSONIP00000048750,8128.ENSONIP00000049343,8128.ENSONIP00000055301,8128.ENSONIP00000055557,8128.ENSONIP00000055956,8128.ENSONIP000…
GO Process	GO:0009141	Nucleoside triphosphate metabolic process	10	157	0.0086	8128.ENSONIP00000003599,8128.ENSONIP00000004602,8128.ENSONIP00000018869,8128.ENSONIP00000022978,8128.ENSONIP00000033368,8128.ENSONIP00000042960,8128.ENSONIP00000046818,8128.ENSONIP00000055975,8128.ENSONIP00000078506,8128.ENSONIP00000079698
GO Process	GO:0009060	Aerobic respiration	9	127	0.009	8128.ENSONIP00000014104,8128.ENSONIP00000023092,8128.ENSONIP00000025440,8128.ENSONIP00000030697,8128.ENSONIP00000045434,8128.ENSONIP00000047952,8128.ENSONIP00000048939,8128.ENSONIP00000063364,8128.ENSONIP00000070537
GO Process	GO:0009117	Nucleotide metabolic process	17	430	0.0101	8128.ENSONIP00000003599,8128.ENSONIP00000004602,8128.ENSONIP00000018869,8128.ENSONIP00000022978,8128.ENSONIP00000025440,8128.ENSONIP00000031220,8128.ENSONIP00000033368,8128.ENSONIP00000042960,8128.ENSONIP00000043292,8128.ENSONIP00000045434,8128.ENSONIP00000046818,8128.ENSONIP00000050732,8128.ENSONIP00000055975,8128.ENSONIP00000076925,8128.ENSONIP00000078506,8128.ENSONIP00000079698,8128.ENSONIP000…
GO Process	GO:1901566	Organonitrogen compound biosynthetic process	35	1332	0.0117	8128.ENSONIP00000000342,8128.ENSONIP00000000668,8128.ENSONIP00000002371,8128.ENSONIP00000002944,8128.ENSONIP00000004602,8128.ENSONIP00000009727,8128.ENSONIP00000011307,8128.ENSONIP00000011419,8128.ENSONIP00000014703,8128.ENSONIP00000015003,8128.ENSONIP00000017429,8128.ENSONIP00000018087,8128.ENSONIP00000019193,8128.ENSONIP00000020250,8128.ENSONIP00000022356,8128.ENSONIP00000023371,8128.ENSONIP000…
GO Process	GO:0006397	mRNA processing	17	438	0.0119	8128.ENSONIP00000003386,8128.ENSONIP00000010822,8128.ENSONIP00000013555,8128.ENSONIP00000014349,8128.ENSONIP00000015425,8128.ENSONIP00000017564,8128.ENSONIP00000022039,8128.ENSONIP00000024711,8128.ENSONIP00000037306,8128.ENSONIP00000045384,8128.ENSONIP00000048251,8128.ENSONIP00000053667,8128.ENSONIP00000055879,8128.ENSONIP00000056472,8128.ENSONIP00000068295,8128.ENSONIP00000072834,8128.ENSONIP000…
GO Process	GO:0044265	Cellular macromolecule catabolic process	23	714	0.0119	8128.ENSONIP00000003004,8128.ENSONIP00000003175,8128.ENSONIP00000004524,8128.ENSONIP00000005114,8128.ENSONIP00000007275,8128.ENSONIP00000008181,8128.ENSONIP00000009228,8128.ENSONIP00000012225,8128.ENSONIP00000013555,8128.ENSONIP00000020952,8128.ENSONIP00000021777,8128.ENSONIP00000024314,8128.ENSONIP00000029658,8128.ENSONIP00000041372,8128.ENSONIP00000043012,8128.ENSONIP00000048251,8128.ENSONIP000…
GO Process	GO:1901576	Organic substance biosynthetic process	51	2258	0.0129	8128.ENSONIP00000000342,8128.ENSONIP00000000668,8128.ENSONIP00000002371,8128.ENSONIP00000002944,8128.ENSONIP00000003386,8128.ENSONIP00000003599,8128.ENSONIP00000004602,8128.ENSONIP00000007111,8128.ENSONIP00000009727,8128.ENSONIP00000011307,8128.ENSONIP00000011411,8128.ENSONIP00000011419,8128.ENSONIP00000014703,8128.ENSONIP00000015003,8128.ENSONIP00000017429,8128.ENSONIP00000018087,8128.ENSONIP000…
GO Process	GO:0009144	Purine nucleoside triphosphate metabolic process	9	136	0.013	8128.ENSONIP00000003599,8128.ENSONIP00000018869,8128.ENSONIP00000022978,8128.ENSONIP00000033368,8128.ENSONIP00000042960,8128.ENSONIP00000046818,8128.ENSONIP00000055975,8128.ENSONIP00000078506,8128.ENSONIP00000079698
GO Process	GO:0051246	Regulation of protein metabolic process	46	1974	0.0137	8128.ENSONIP00000001504,8128.ENSONIP00000003175,8128.ENSONIP00000004802,8128.ENSONIP00000005221,8128.ENSONIP00000005684,8128.ENSONIP00000006128,8128.ENSONIP00000008350,8128.ENSONIP00000009801,8128.ENSONIP00000013555,8128.ENSONIP00000013819,8128.ENSONIP00000018223,8128.ENSONIP00000019193,8128.ENSONIP00000020808,8128.ENSONIP00000021120,8128.ENSONIP00000022039,8128.ENSONIP00000022637,8128.ENSONIP000…
GO Process	GO:0043604	Amide biosynthetic process	18	493	0.0142	8128.ENSONIP00000002944,8128.ENSONIP00000011307,8128.ENSONIP00000017429,8128.ENSONIP00000018087,8128.ENSONIP00000019193,8128.ENSONIP00000020250,8128.ENSONIP00000023371,8128.ENSONIP00000030416,8128.ENSONIP00000032084,8128.ENSONIP00000041692,8128.ENSONIP00000041950,8128.ENSONIP00000043292,8128.ENSONIP00000045434,8128.ENSONIP00000045701,8128.ENSONIP00000048251,8128.ENSONIP00000063225,8128.ENSONIP000…
GO Process	GO:0019538	Protein metabolic process	84	4348	0.0142	8128.ENSONIP00000000668,8128.ENSONIP00000002206,8128.ENSONIP00000002894,8128.ENSONIP00000003004,8128.ENSONIP00000003386,8128.ENSONIP00000003663,8128.ENSONIP00000003953,8128.ENSONIP00000004524,8128.ENSONIP00000005114,8128.ENSONIP00000005684,8128.ENSONIP00000006128,8128.ENSONIP00000006769,8128.ENSONIP00000007275,8128.ENSONIP00000008041,8128.ENSONIP00000008162,8128.ENSONIP00000008181,8128.ENSONIP000…
GO Process	GO:0016052	Carbohydrate catabolic process	7	81	0.0152	8128.ENSONIP00000003599,8128.ENSONIP00000010263,8128.ENSONIP00000022978,8128.ENSONIP00000031970,8128.ENSONIP00000033368,8128.ENSONIP00000046818,8128.ENSONIP00000078506
GO Process	GO:1901071	Glucosamine-containing compound metabolic process	5	35	0.0163	8128.ENSONIP00000030315,8128.ENSONIP00000048211,8128.ENSONIP00000064323,8128.ENSONIP00000073026,8128.ENSONIP00000074803
GO Process	GO:0019941	Modification-dependent protein catabolic process	19	547	0.0163	8128.ENSONIP00000003004,8128.ENSONIP00000004524,8128.ENSONIP00000005114,8128.ENSONIP00000007275,8128.ENSONIP00000008181,8128.ENSONIP00000009228,8128.ENSONIP00000012225,8128.ENSONIP00000020952,8128.ENSONIP00000021777,8128.ENSONIP00000024314,8128.ENSONIP00000029658,8128.ENSONIP00000041372,8128.ENSONIP00000043012,8128.ENSONIP00000051152,8128.ENSONIP00000055557,8128.ENSONIP00000061476,8128.ENSONIP000…
GO Process	GO:0006749	Glutathione metabolic process	6	58	0.0173	8128.ENSONIP00000002944,8128.ENSONIP00000005954,8128.ENSONIP00000017429,8128.ENSONIP00000030416,8128.ENSONIP00000030697,8128.ENSONIP00000066249
GO Process	GO:0009179	Purine ribonucleoside diphosphate metabolic process	6	58	0.0173	8128.ENSONIP00000003599,8128.ENSONIP00000022978,8128.ENSONIP00000031220,8128.ENSONIP00000033368,8128.ENSONIP00000046818,8128.ENSONIP00000078506
GO Process	GO:1901607	Alpha-amino acid biosynthetic process	6	58	0.0173	8128.ENSONIP00000000342,8128.ENSONIP00000002371,8128.ENSONIP00000022356,8128.ENSONIP00000041635,8128.ENSONIP00000062108,8128.ENSONIP00000072802
GO Process	GO:0015980	Energy derivation by oxidation of organic compounds	11	217	0.0183	8128.ENSONIP00000007111,8128.ENSONIP00000014104,8128.ENSONIP00000023092,8128.ENSONIP00000025440,8128.ENSONIP00000030697,8128.ENSONIP00000031970,8128.ENSONIP00000045434,8128.ENSONIP00000047952,8128.ENSONIP00000048939,8128.ENSONIP00000063364,8128.ENSONIP00000070537
GO Process	GO:0043086	Negative regulation of catalytic activity	18	514	0.0191	8128.ENSONIP00000001504,8128.ENSONIP00000005221,8128.ENSONIP00000009801,8128.ENSONIP00000013819,8128.ENSONIP00000018223,8128.ENSONIP00000021120,8128.ENSONIP00000022637,8128.ENSONIP00000023717,8128.ENSONIP00000025380,8128.ENSONIP00000035323,8128.ENSONIP00000042223,8128.ENSONIP00000043012,8128.ENSONIP00000043069,8128.ENSONIP00000049897,8128.ENSONIP00000054731,8128.ENSONIP00000064551,8128.ENSONIP000…
GO Process	GO:0016071	mRNA metabolic process	19	562	0.0195	8128.ENSONIP00000003175,8128.ENSONIP00000003386,8128.ENSONIP00000010822,8128.ENSONIP00000013555,8128.ENSONIP00000014349,8128.ENSONIP00000015425,8128.ENSONIP00000017564,8128.ENSONIP00000022039,8128.ENSONIP00000024711,8128.ENSONIP00000037306,8128.ENSONIP00000045384,8128.ENSONIP00000048251,8128.ENSONIP00000052196,8128.ENSONIP00000053667,8128.ENSONIP00000055879,8128.ENSONIP00000056472,8128.ENSONIP000…
GO Process	GO:0019637	Organophosphate metabolic process	25	857	0.0195	8128.ENSONIP00000000668,8128.ENSONIP00000003599,8128.ENSONIP00000004602,8128.ENSONIP00000009727,8128.ENSONIP00000014703,8128.ENSONIP00000018869,8128.ENSONIP00000022978,8128.ENSONIP00000025440,8128.ENSONIP00000031220,8128.ENSONIP00000033368,8128.ENSONIP00000035323,8128.ENSONIP00000042960,8128.ENSONIP00000043292,8128.ENSONIP00000045434,8128.ENSONIP00000046818,8128.ENSONIP00000050732,8128.ENSONIP000…
GO Process	GO:0032956	Regulation of actin cytoskeleton organization	13	299	0.0198	8128.ENSONIP00000005221,8128.ENSONIP00000009905,8128.ENSONIP00000020860,8128.ENSONIP00000044081,8128.ENSONIP00000045414,8128.ENSONIP00000048521,8128.ENSONIP00000052127,8128.ENSONIP00000054731,8128.ENSONIP00000056862,8128.ENSONIP00000061162,8128.ENSONIP00000071154,8128.ENSONIP00000071928,8128.ENSONIP00000080093
GO Process	GO:0046395	Carboxylic acid catabolic process	11	222	0.0205	8128.ENSONIP00000000342,8128.ENSONIP00000001774,8128.ENSONIP00000002371,8128.ENSONIP00000003663,8128.ENSONIP00000009031,8128.ENSONIP00000010553,8128.ENSONIP00000025440,8128.ENSONIP00000048211,8128.ENSONIP00000062751,8128.ENSONIP00000073026,8128.ENSONIP00000074803
GO Process	GO:0006163	Purine nucleotide metabolic process	14	345	0.0215	8128.ENSONIP00000003599,8128.ENSONIP00000018869,8128.ENSONIP00000022978,8128.ENSONIP00000025440,8128.ENSONIP00000031220,8128.ENSONIP00000033368,8128.ENSONIP00000042960,8128.ENSONIP00000045434,8128.ENSONIP00000046818,8128.ENSONIP00000055975,8128.ENSONIP00000076925,8128.ENSONIP00000078506,8128.ENSONIP00000079698,8128.ENSONIP00000081509
GO Process	GO:0044271	Cellular nitrogen compound biosynthetic process	31	1192	0.0229	8128.ENSONIP00000002944,8128.ENSONIP00000003386,8128.ENSONIP00000004602,8128.ENSONIP00000011307,8128.ENSONIP00000014703,8128.ENSONIP00000017429,8128.ENSONIP00000018087,8128.ENSONIP00000018869,8128.ENSONIP00000019193,8128.ENSONIP00000020250,8128.ENSONIP00000023371,8128.ENSONIP00000030416,8128.ENSONIP00000031220,8128.ENSONIP00000032084,8128.ENSONIP00000041692,8128.ENSONIP00000041950,8128.ENSONIP000…
GO Process	GO:0009205	Purine ribonucleoside triphosphate metabolic process	8	123	0.0241	8128.ENSONIP00000003599,8128.ENSONIP00000018869,8128.ENSONIP00000022978,8128.ENSONIP00000033368,8128.ENSONIP00000042960,8128.ENSONIP00000046818,8128.ENSONIP00000078506,8128.ENSONIP00000079698
GO Process	GO:0009225	Nucleotide-sugar metabolic process	5	42	0.0255	8128.ENSONIP00000014703,8128.ENSONIP00000048211,8128.ENSONIP00000064323,8128.ENSONIP00000073026,8128.ENSONIP00000077604
GO Process	GO:0006575	Cellular modified amino acid metabolic process	9	159	0.0258	8128.ENSONIP00000002944,8128.ENSONIP00000004524,8128.ENSONIP00000005954,8128.ENSONIP00000009727,8128.ENSONIP00000017429,8128.ENSONIP00000030416,8128.ENSONIP00000030697,8128.ENSONIP00000066249,8128.ENSONIP00000077768
GO Process	GO:0005996	Monosaccharide metabolic process	8	127	0.0274	8128.ENSONIP00000003599,8128.ENSONIP00000010263,8128.ENSONIP00000022978,8128.ENSONIP00000030416,8128.ENSONIP00000033368,8128.ENSONIP00000045434,8128.ENSONIP00000046818,8128.ENSONIP00000078506
GO Process	GO:0006412	Translation	14	360	0.0284	8128.ENSONIP00000011307,8128.ENSONIP00000018087,8128.ENSONIP00000019193,8128.ENSONIP00000020250,8128.ENSONIP00000023371,8128.ENSONIP00000032084,8128.ENSONIP00000041692,8128.ENSONIP00000041950,8128.ENSONIP00000043292,8128.ENSONIP00000045701,8128.ENSONIP00000048251,8128.ENSONIP00000063225,8128.ENSONIP00000071813,8128.ENSONIP00000079945
GO Process	GO:0009150	Purine ribonucleotide metabolic process	13	320	0.0304	8128.ENSONIP00000003599,8128.ENSONIP00000018869,8128.ENSONIP00000022978,8128.ENSONIP00000025440,8128.ENSONIP00000031220,8128.ENSONIP00000033368,8128.ENSONIP00000042960,8128.ENSONIP00000045434,8128.ENSONIP00000046818,8128.ENSONIP00000076925,8128.ENSONIP00000078506,8128.ENSONIP00000079698,8128.ENSONIP00000081509
GO Process	GO:0006096	Glycolytic process	5	45	0.0308	8128.ENSONIP00000003599,8128.ENSONIP00000022978,8128.ENSONIP00000033368,8128.ENSONIP00000046818,8128.ENSONIP00000078506
GO Process	GO:0051336	Regulation of hydrolase activity	23	797	0.0308	8128.ENSONIP00000001504,8128.ENSONIP00000005221,8128.ENSONIP00000008162,8128.ENSONIP00000008350,8128.ENSONIP00000009801,8128.ENSONIP00000013819,8128.ENSONIP00000018223,8128.ENSONIP00000022637,8128.ENSONIP00000023717,8128.ENSONIP00000024678,8128.ENSONIP00000025380,8128.ENSONIP00000036857,8128.ENSONIP00000042223,8128.ENSONIP00000043012,8128.ENSONIP00000043069,8128.ENSONIP00000045414,8128.ENSONIP000…
GO Process	GO:0046034	ATP metabolic process	7	104	0.0388	8128.ENSONIP00000003599,8128.ENSONIP00000018869,8128.ENSONIP00000022978,8128.ENSONIP00000033368,8128.ENSONIP00000046818,8128.ENSONIP00000078506,8128.ENSONIP00000079698
GO Process	GO:0032787	Monocarboxylic acid metabolic process	17	515	0.0388	8128.ENSONIP00000001774,8128.ENSONIP00000003599,8128.ENSONIP00000006155,8128.ENSONIP00000011411,8128.ENSONIP00000017429,8128.ENSONIP00000022978,8128.ENSONIP00000027846,8128.ENSONIP00000030697,8128.ENSONIP00000033368,8128.ENSONIP00000039807,8128.ENSONIP00000045434,8128.ENSONIP00000046818,8128.ENSONIP00000056171,8128.ENSONIP00000062751,8128.ENSONIP00000077768,8128.ENSONIP00000078506,8128.ENSONIP000…
GO Process	GO:0019646	Aerobic electron transport chain	5	51	0.0491	8128.ENSONIP00000023092,8128.ENSONIP00000047952,8128.ENSONIP00000048939,8128.ENSONIP00000063364,8128.ENSONIP00000070537
GO Process	GO:0042398	Cellular modified amino acid biosynthetic process	5	51	0.0491	8128.ENSONIP00000002944,8128.ENSONIP00000009727,8128.ENSONIP00000017429,8128.ENSONIP00000030416,8128.ENSONIP00000077768
GO Function	GO:0061135	Endopeptidase regulator activity	15	174	7.16e-05	8128.ENSONIP00000001504,8128.ENSONIP00000005221,8128.ENSONIP00000008350,8128.ENSONIP00000009801,8128.ENSONIP00000013819,8128.ENSONIP00000018223,8128.ENSONIP00000022637,8128.ENSONIP00000023717,8128.ENSONIP00000025380,8128.ENSONIP00000042223,8128.ENSONIP00000043012,8128.ENSONIP00000043069,8128.ENSONIP00000049897,8128.ENSONIP00000067950,8128.ENSONIP00000074191
GO Function	GO:0004866	Endopeptidase inhibitor activity	14	164	0.00012	8128.ENSONIP00000001504,8128.ENSONIP00000005221,8128.ENSONIP00000009801,8128.ENSONIP00000013819,8128.ENSONIP00000018223,8128.ENSONIP00000022637,8128.ENSONIP00000023717,8128.ENSONIP00000025380,8128.ENSONIP00000042223,8128.ENSONIP00000043012,8128.ENSONIP00000043069,8128.ENSONIP00000049897,8128.ENSONIP00000067950,8128.ENSONIP00000074191
GO Function	GO:0051287	NAD binding	9	62	0.0002	8128.ENSONIP00000005684,8128.ENSONIP00000006155,8128.ENSONIP00000008041,8128.ENSONIP00000023092,8128.ENSONIP00000030697,8128.ENSONIP00000033368,8128.ENSONIP00000039807,8128.ENSONIP00000054508,8128.ENSONIP00000078506
GO Function	GO:0016860	Intramolecular oxidoreductase activity	8	55	0.00066	8128.ENSONIP00000003599,8128.ENSONIP00000011411,8128.ENSONIP00000022356,8128.ENSONIP00000022978,8128.ENSONIP00000048211,8128.ENSONIP00000048340,8128.ENSONIP00000062751,8128.ENSONIP00000073026
GO Function	GO:0016861	Intramolecular oxidoreductase activity, interconverting aldoses and ketoses	5	14	0.0013	8128.ENSONIP00000003599,8128.ENSONIP00000022356,8128.ENSONIP00000022978,8128.ENSONIP00000048211,8128.ENSONIP00000073026
GO Function	GO:0016491	Oxidoreductase activity	29	900	0.0041	8128.ENSONIP00000001774,8128.ENSONIP00000004524,8128.ENSONIP00000006155,8128.ENSONIP00000007872,8128.ENSONIP00000008848,8128.ENSONIP00000014104,8128.ENSONIP00000016189,8128.ENSONIP00000016241,8128.ENSONIP00000016680,8128.ENSONIP00000018001,8128.ENSONIP00000023092,8128.ENSONIP00000023424,8128.ENSONIP00000027846,8128.ENSONIP00000030697,8128.ENSONIP00000031420,8128.ENSONIP00000033368,8128.ENSONIP000…
GO Function	GO:0003723	RNA binding	36	1261	0.0042	8128.ENSONIP00000003175,8128.ENSONIP00000003386,8128.ENSONIP00000006128,8128.ENSONIP00000010258,8128.ENSONIP00000010822,8128.ENSONIP00000011307,8128.ENSONIP00000013555,8128.ENSONIP00000014349,8128.ENSONIP00000015425,8128.ENSONIP00000016645,8128.ENSONIP00000017564,8128.ENSONIP00000018087,8128.ENSONIP00000020808,8128.ENSONIP00000020952,8128.ENSONIP00000022039,8128.ENSONIP00000022082,8128.ENSONIP000…
GO Function	GO:0004867	Serine-type endopeptidase inhibitor activity	9	104	0.0044	8128.ENSONIP00000001504,8128.ENSONIP00000005221,8128.ENSONIP00000009801,8128.ENSONIP00000018223,8128.ENSONIP00000022637,8128.ENSONIP00000023717,8128.ENSONIP00000025380,8128.ENSONIP00000067950,8128.ENSONIP00000074191
GO Function	GO:0003824	Catalytic activity	141	7958	0.0049	8128.ENSONIP00000000342,8128.ENSONIP00000000668,8128.ENSONIP00000001774,8128.ENSONIP00000002206,8128.ENSONIP00000002371,8128.ENSONIP00000002944,8128.ENSONIP00000003479,8128.ENSONIP00000003599,8128.ENSONIP00000003663,8128.ENSONIP00000004524,8128.ENSONIP00000004602,8128.ENSONIP00000005684,8128.ENSONIP00000005954,8128.ENSONIP00000006128,8128.ENSONIP00000006155,8128.ENSONIP00000007111,8128.ENSONIP000…
GO Function	GO:0036094	Small molecule binding	69	3203	0.0056	8128.ENSONIP00000000342,8128.ENSONIP00000000668,8128.ENSONIP00000002371,8128.ENSONIP00000003479,8128.ENSONIP00000005684,8128.ENSONIP00000006155,8128.ENSONIP00000008041,8128.ENSONIP00000008848,8128.ENSONIP00000009573,8128.ENSONIP00000009727,8128.ENSONIP00000010318,8128.ENSONIP00000010553,8128.ENSONIP00000011411,8128.ENSONIP00000011667,8128.ENSONIP00000013385,8128.ENSONIP00000014034,8128.ENSONIP000…
GO Function	GO:0016853	Isomerase activity	11	177	0.0073	8128.ENSONIP00000003599,8128.ENSONIP00000010263,8128.ENSONIP00000011411,8128.ENSONIP00000022356,8128.ENSONIP00000022978,8128.ENSONIP00000048211,8128.ENSONIP00000048340,8128.ENSONIP00000062751,8128.ENSONIP00000064323,8128.ENSONIP00000068893,8128.ENSONIP00000073026
GO Function	GO:0004857	Enzyme inhibitor activity	15	335	0.0107	8128.ENSONIP00000001504,8128.ENSONIP00000005221,8128.ENSONIP00000009801,8128.ENSONIP00000013819,8128.ENSONIP00000018223,8128.ENSONIP00000022637,8128.ENSONIP00000023717,8128.ENSONIP00000025380,8128.ENSONIP00000042223,8128.ENSONIP00000043012,8128.ENSONIP00000043069,8128.ENSONIP00000049897,8128.ENSONIP00000064551,8128.ENSONIP00000067950,8128.ENSONIP00000074191
GO Function	GO:0000166	Nucleotide binding	62	2900	0.0154	8128.ENSONIP00000003479,8128.ENSONIP00000005684,8128.ENSONIP00000006155,8128.ENSONIP00000008041,8128.ENSONIP00000008848,8128.ENSONIP00000009573,8128.ENSONIP00000009727,8128.ENSONIP00000010318,8128.ENSONIP00000010553,8128.ENSONIP00000011667,8128.ENSONIP00000013385,8128.ENSONIP00000014034,8128.ENSONIP00000018869,8128.ENSONIP00000019193,8128.ENSONIP00000019955,8128.ENSONIP00000023092,8128.ENSONIP000…
GO Function	GO:0005515	Protein binding	135	7883	0.0284	8128.ENSONIP00000000668,8128.ENSONIP00000002206,8128.ENSONIP00000002371,8128.ENSONIP00000002894,8128.ENSONIP00000002944,8128.ENSONIP00000003004,8128.ENSONIP00000003288,8128.ENSONIP00000003599,8128.ENSONIP00000004668,8128.ENSONIP00000004903,8128.ENSONIP00000005221,8128.ENSONIP00000005684,8128.ENSONIP00000006128,8128.ENSONIP00000006155,8128.ENSONIP00000006769,8128.ENSONIP00000007053,8128.ENSONIP000…
GO Function	GO:0016787	Hydrolase activity	62	3016	0.0372	8128.ENSONIP00000002206,8128.ENSONIP00000003479,8128.ENSONIP00000003663,8128.ENSONIP00000007111,8128.ENSONIP00000008041,8128.ENSONIP00000009031,8128.ENSONIP00000009246,8128.ENSONIP00000009573,8128.ENSONIP00000010318,8128.ENSONIP00000010740,8128.ENSONIP00000010873,8128.ENSONIP00000011304,8128.ENSONIP00000013526,8128.ENSONIP00000015401,8128.ENSONIP00000016439,8128.ENSONIP00000017429,8128.ENSONIP000…
GO Component	GO:0005737	Cytoplasm	259	13775	7.22e-14	8128.ENSONIP00000000342,8128.ENSONIP00000000668,8128.ENSONIP00000001774,8128.ENSONIP00000002206,8128.ENSONIP00000002371,8128.ENSONIP00000002894,8128.ENSONIP00000002944,8128.ENSONIP00000003004,8128.ENSONIP00000003175,8128.ENSONIP00000003288,8128.ENSONIP00000003387,8128.ENSONIP00000003479,8128.ENSONIP00000003483,8128.ENSONIP00000003599,8128.ENSONIP00000003663,8128.ENSONIP00000004524,8128.ENSONIP000…
GO Component	GO:0005622	Intracellular anatomical structure	301	18110	6.25e-11	8128.ENSONIP00000000342,8128.ENSONIP00000000668,8128.ENSONIP00000001774,8128.ENSONIP00000002206,8128.ENSONIP00000002371,8128.ENSONIP00000002894,8128.ENSONIP00000002944,8128.ENSONIP00000003004,8128.ENSONIP00000003175,8128.ENSONIP00000003288,8128.ENSONIP00000003386,8128.ENSONIP00000003387,8128.ENSONIP00000003479,8128.ENSONIP00000003483,8128.ENSONIP00000003599,8128.ENSONIP00000003663,8128.ENSONIP000…
GO Component	GO:0005829	Cytosol	85	2890	4.8e-10	8128.ENSONIP00000000342,8128.ENSONIP00000000668,8128.ENSONIP00000002206,8128.ENSONIP00000002894,8128.ENSONIP00000003004,8128.ENSONIP00000003387,8128.ENSONIP00000003479,8128.ENSONIP00000003483,8128.ENSONIP00000003599,8128.ENSONIP00000005684,8128.ENSONIP00000006155,8128.ENSONIP00000007111,8128.ENSONIP00000007275,8128.ENSONIP00000007911,8128.ENSONIP00000008041,8128.ENSONIP00000009228,8128.ENSONIP000…
GO Component	GO:0000502	Proteasome complex	14	65	4.94e-10	8128.ENSONIP00000005114,8128.ENSONIP00000007275,8128.ENSONIP00000008181,8128.ENSONIP00000008350,8128.ENSONIP00000012225,8128.ENSONIP00000020952,8128.ENSONIP00000024314,8128.ENSONIP00000025252,8128.ENSONIP00000029658,8128.ENSONIP00000042556,8128.ENSONIP00000043012,8128.ENSONIP00000051152,8128.ENSONIP00000061476,8128.ENSONIP00000078135
GO Component	GO:1905369	Endopeptidase complex	15	89	1.42e-09	8128.ENSONIP00000005114,8128.ENSONIP00000007275,8128.ENSONIP00000008181,8128.ENSONIP00000008350,8128.ENSONIP00000012225,8128.ENSONIP00000020952,8128.ENSONIP00000024314,8128.ENSONIP00000025252,8128.ENSONIP00000029658,8128.ENSONIP00000036942,8128.ENSONIP00000042556,8128.ENSONIP00000043012,8128.ENSONIP00000051152,8128.ENSONIP00000061476,8128.ENSONIP00000078135
GO Component	GO:0005839	Proteasome core complex	9	23	3.43e-08	8128.ENSONIP00000007275,8128.ENSONIP00000012225,8128.ENSONIP00000020952,8128.ENSONIP00000024314,8128.ENSONIP00000025252,8128.ENSONIP00000029658,8128.ENSONIP00000042556,8128.ENSONIP00000051152,8128.ENSONIP00000061476
GO Component	GO:0019773	Proteasome core complex, alpha-subunit complex	7	9	9.04e-08	8128.ENSONIP00000007275,8128.ENSONIP00000012225,8128.ENSONIP00000020952,8128.ENSONIP00000024314,8128.ENSONIP00000029658,8128.ENSONIP00000051152,8128.ENSONIP00000061476
GO Component	GO:1902494	Catalytic complex	45	1447	1.55e-05	8128.ENSONIP00000002944,8128.ENSONIP00000003386,8128.ENSONIP00000005114,8128.ENSONIP00000006128,8128.ENSONIP00000006155,8128.ENSONIP00000007275,8128.ENSONIP00000008181,8128.ENSONIP00000008350,8128.ENSONIP00000010248,8128.ENSONIP00000010318,8128.ENSONIP00000010553,8128.ENSONIP00000011419,8128.ENSONIP00000012225,8128.ENSONIP00000014349,8128.ENSONIP00000020952,8128.ENSONIP00000021777,8128.ENSONIP000…
GO Component	GO:0032991	Protein-containing complex	111	5390	3.6e-05	8128.ENSONIP00000002944,8128.ENSONIP00000003175,8128.ENSONIP00000003386,8128.ENSONIP00000004903,8128.ENSONIP00000005114,8128.ENSONIP00000005221,8128.ENSONIP00000005730,8128.ENSONIP00000006128,8128.ENSONIP00000006155,8128.ENSONIP00000007275,8128.ENSONIP00000008162,8128.ENSONIP00000008181,8128.ENSONIP00000008350,8128.ENSONIP00000009228,8128.ENSONIP00000009905,8128.ENSONIP00000010248,8128.ENSONIP000…
GO Component	GO:0005615	Extracellular space	42	1568	0.0014	8128.ENSONIP00000001504,8128.ENSONIP00000002894,8128.ENSONIP00000003386,8128.ENSONIP00000003599,8128.ENSONIP00000005221,8128.ENSONIP00000008162,8128.ENSONIP00000009727,8128.ENSONIP00000009801,8128.ENSONIP00000011304,8128.ENSONIP00000011411,8128.ENSONIP00000012617,8128.ENSONIP00000013656,8128.ENSONIP00000013819,8128.ENSONIP00000015401,8128.ENSONIP00000015736,8128.ENSONIP00000018830,8128.ENSONIP000…
GO Component	GO:0043229	Intracellular organelle	231	14837	0.0057	8128.ENSONIP00000000342,8128.ENSONIP00000000668,8128.ENSONIP00000001774,8128.ENSONIP00000002206,8128.ENSONIP00000002371,8128.ENSONIP00000002894,8128.ENSONIP00000003175,8128.ENSONIP00000003288,8128.ENSONIP00000003386,8128.ENSONIP00000003387,8128.ENSONIP00000003479,8128.ENSONIP00000003599,8128.ENSONIP00000003953,8128.ENSONIP00000004524,8128.ENSONIP00000004602,8128.ENSONIP00000004662,8128.ENSONIP000…
GO Component	GO:0043226	Organelle	237	15354	0.0067	8128.ENSONIP00000000342,8128.ENSONIP00000000668,8128.ENSONIP00000001774,8128.ENSONIP00000002206,8128.ENSONIP00000002371,8128.ENSONIP00000002894,8128.ENSONIP00000003175,8128.ENSONIP00000003288,8128.ENSONIP00000003386,8128.ENSONIP00000003387,8128.ENSONIP00000003479,8128.ENSONIP00000003599,8128.ENSONIP00000003953,8128.ENSONIP00000004524,8128.ENSONIP00000004602,8128.ENSONIP00000004662,8128.ENSONIP000…
GO Component	GO:0070062	Extracellular exosome	7	79	0.0105	8128.ENSONIP00000002894,8128.ENSONIP00000003386,8128.ENSONIP00000013819,8128.ENSONIP00000043292,8128.ENSONIP00000071935,8128.ENSONIP00000076958,8128.ENSONIP00000077604
GO Component	GO:0099080	Supramolecular complex	29	1043	0.0112	8128.ENSONIP00000004903,8128.ENSONIP00000007275,8128.ENSONIP00000010248,8128.ENSONIP00000011690,8128.ENSONIP00000013555,8128.ENSONIP00000014034,8128.ENSONIP00000020952,8128.ENSONIP00000021856,8128.ENSONIP00000026563,8128.ENSONIP00000029658,8128.ENSONIP00000031089,8128.ENSONIP00000032338,8128.ENSONIP00000032347,8128.ENSONIP00000035635,8128.ENSONIP00000038376,8128.ENSONIP00000039102,8128.ENSONIP000…
GO Component	GO:0043232	Intracellular non-membrane-bounded organelle	80	4098	0.0112	8128.ENSONIP00000002206,8128.ENSONIP00000002894,8128.ENSONIP00000003175,8128.ENSONIP00000003386,8128.ENSONIP00000004903,8128.ENSONIP00000006128,8128.ENSONIP00000007275,8128.ENSONIP00000008180,8128.ENSONIP00000009905,8128.ENSONIP00000010248,8128.ENSONIP00000010318,8128.ENSONIP00000011307,8128.ENSONIP00000011690,8128.ENSONIP00000012587,8128.ENSONIP00000013555,8128.ENSONIP00000014034,8128.ENSONIP000…
GO Component	GO:0005844	Polysome	5	38	0.0138	8128.ENSONIP00000018087,8128.ENSONIP00000020952,8128.ENSONIP00000029658,8128.ENSONIP00000041950,8128.ENSONIP00000079945
GO Component	GO:0005684	U2-type spliceosomal complex	7	88	0.0138	8128.ENSONIP00000014349,8128.ENSONIP00000037306,8128.ENSONIP00000048251,8128.ENSONIP00000053667,8128.ENSONIP00000056472,8128.ENSONIP00000072834,8128.ENSONIP00000081377
GO Component	GO:0005739	Mitochondrion	38	1558	0.0138	8128.ENSONIP00000000668,8128.ENSONIP00000004602,8128.ENSONIP00000007053,8128.ENSONIP00000008041,8128.ENSONIP00000008848,8128.ENSONIP00000009031,8128.ENSONIP00000010553,8128.ENSONIP00000014104,8128.ENSONIP00000016189,8128.ENSONIP00000016680,8128.ENSONIP00000017512,8128.ENSONIP00000020855,8128.ENSONIP00000022039,8128.ENSONIP00000023092,8128.ENSONIP00000025440,8128.ENSONIP00000030416,8128.ENSONIP000…
GO Component	GO:0005576	Extracellular region	52	2411	0.0145	8128.ENSONIP00000001504,8128.ENSONIP00000002894,8128.ENSONIP00000003386,8128.ENSONIP00000003599,8128.ENSONIP00000004524,8128.ENSONIP00000005221,8128.ENSONIP00000008162,8128.ENSONIP00000009727,8128.ENSONIP00000009801,8128.ENSONIP00000011304,8128.ENSONIP00000011411,8128.ENSONIP00000012617,8128.ENSONIP00000013656,8128.ENSONIP00000013819,8128.ENSONIP00000015401,8128.ENSONIP00000015736,8128.ENSONIP000…
GO Component	GO:0071013	Catalytic step 2 spliceosome	6	65	0.015	8128.ENSONIP00000003386,8128.ENSONIP00000014349,8128.ENSONIP00000053667,8128.ENSONIP00000056472,8128.ENSONIP00000072834,8128.ENSONIP00000081377
GO Component	GO:0110165	Cellular anatomical entity	358	26302	0.0153	8128.ENSONIP00000000342,8128.ENSONIP00000000668,8128.ENSONIP00000001504,8128.ENSONIP00000001774,8128.ENSONIP00000002206,8128.ENSONIP00000002371,8128.ENSONIP00000002894,8128.ENSONIP00000002944,8128.ENSONIP00000003004,8128.ENSONIP00000003175,8128.ENSONIP00000003288,8128.ENSONIP00000003386,8128.ENSONIP00000003387,8128.ENSONIP00000003479,8128.ENSONIP00000003483,8128.ENSONIP00000003599,8128.ENSONIP000…
GO Component	GO:0120114	Sm-like protein family complex	6	69	0.0188	8128.ENSONIP00000013555,8128.ENSONIP00000014349,8128.ENSONIP00000037306,8128.ENSONIP00000053667,8128.ENSONIP00000056472,8128.ENSONIP00000081377
GO Component	GO:0099512	Supramolecular fiber	22	743	0.0188	8128.ENSONIP00000004903,8128.ENSONIP00000010248,8128.ENSONIP00000011690,8128.ENSONIP00000014034,8128.ENSONIP00000021856,8128.ENSONIP00000026563,8128.ENSONIP00000031089,8128.ENSONIP00000032338,8128.ENSONIP00000032347,8128.ENSONIP00000035635,8128.ENSONIP00000038376,8128.ENSONIP00000039102,8128.ENSONIP00000042966,8128.ENSONIP00000047104,8128.ENSONIP00000050212,8128.ENSONIP00000054731,8128.ENSONIP000…
GO Component	GO:0030016	Myofibril	10	204	0.0199	8128.ENSONIP00000004903,8128.ENSONIP00000014034,8128.ENSONIP00000026563,8128.ENSONIP00000031089,8128.ENSONIP00000032338,8128.ENSONIP00000038376,8128.ENSONIP00000066638,8128.ENSONIP00000068893,8128.ENSONIP00000072790,8128.ENSONIP00000073291
GO Component	GO:0098800	Inner mitochondrial membrane protein complex	8	139	0.024	8128.ENSONIP00000014104,8128.ENSONIP00000023092,8128.ENSONIP00000047952,8128.ENSONIP00000048939,8128.ENSONIP00000051184,8128.ENSONIP00000063364,8128.ENSONIP00000066151,8128.ENSONIP00000070537
GO Component	GO:0005746	Mitochondrial respirasome	6	78	0.0268	8128.ENSONIP00000014104,8128.ENSONIP00000023092,8128.ENSONIP00000047952,8128.ENSONIP00000048939,8128.ENSONIP00000063364,8128.ENSONIP00000070537
GO Component	GO:0097525	Spliceosomal snRNP complex	5	54	0.0332	8128.ENSONIP00000014349,8128.ENSONIP00000037306,8128.ENSONIP00000053667,8128.ENSONIP00000056472,8128.ENSONIP00000081377
GO Component	GO:0098803	Respiratory chain complex	6	86	0.0376	8128.ENSONIP00000014104,8128.ENSONIP00000023092,8128.ENSONIP00000047952,8128.ENSONIP00000048939,8128.ENSONIP00000063364,8128.ENSONIP00000070537
GO Component	GO:0005791	Rough endoplasmic reticulum	5	60	0.0439	8128.ENSONIP00000011411,8128.ENSONIP00000018087,8128.ENSONIP00000041518,8128.ENSONIP00000041950,8128.ENSONIP00000079945
KEGG	onl01100	Metabolic pathways	62	1655	2.63e-11	8128.ENSONIP00000000342,8128.ENSONIP00000000668,8128.ENSONIP00000002371,8128.ENSONIP00000002944,8128.ENSONIP00000003599,8128.ENSONIP00000003663,8128.ENSONIP00000004602,8128.ENSONIP00000006155,8128.ENSONIP00000007111,8128.ENSONIP00000007872,8128.ENSONIP00000008041,8128.ENSONIP00000008848,8128.ENSONIP00000009031,8128.ENSONIP00000009246,8128.ENSONIP00000009727,8128.ENSONIP00000010248,8128.ENSONIP000…
KEGG	onl03050	Proteasome	13	48	6.74e-11	8128.ENSONIP00000005114,8128.ENSONIP00000007275,8128.ENSONIP00000008181,8128.ENSONIP00000008350,8128.ENSONIP00000012225,8128.ENSONIP00000020952,8128.ENSONIP00000024314,8128.ENSONIP00000025252,8128.ENSONIP00000038878,8128.ENSONIP00000042556,8128.ENSONIP00000051152,8128.ENSONIP00000061476,8128.ENSONIP00000078135
KEGG	onl00520	Amino sugar and nucleotide sugar metabolism	12	54	2.53e-09	8128.ENSONIP00000003599,8128.ENSONIP00000010263,8128.ENSONIP00000014703,8128.ENSONIP00000022978,8128.ENSONIP00000030315,8128.ENSONIP00000046818,8128.ENSONIP00000048211,8128.ENSONIP00000064323,8128.ENSONIP00000066776,8128.ENSONIP00000073026,8128.ENSONIP00000076274,8128.ENSONIP00000077604
KEGG	onl04144	Endocytosis	20	310	5.53e-07	8128.ENSONIP00000002894,8128.ENSONIP00000008180,8128.ENSONIP00000009573,8128.ENSONIP00000009905,8128.ENSONIP00000015736,8128.ENSONIP00000016150,8128.ENSONIP00000023383,8128.ENSONIP00000029558,8128.ENSONIP00000031766,8128.ENSONIP00000043934,8128.ENSONIP00000044081,8128.ENSONIP00000045263,8128.ENSONIP00000048750,8128.ENSONIP00000055557,8128.ENSONIP00000055815,8128.ENSONIP00000058712,8128.ENSONIP000…
KEGG	onl03040	Spliceosome	13	131	1.65e-06	8128.ENSONIP00000003386,8128.ENSONIP00000010822,8128.ENSONIP00000014349,8128.ENSONIP00000015425,8128.ENSONIP00000017564,8128.ENSONIP00000037306,8128.ENSONIP00000048251,8128.ENSONIP00000053667,8128.ENSONIP00000056472,8128.ENSONIP00000060986,8128.ENSONIP00000072834,8128.ENSONIP00000078834,8128.ENSONIP00000081377
KEGG	onl01200	Carbon metabolism	12	134	1.26e-05	8128.ENSONIP00000000342,8128.ENSONIP00000003599,8128.ENSONIP00000008848,8128.ENSONIP00000009031,8128.ENSONIP00000022978,8128.ENSONIP00000025440,8128.ENSONIP00000030697,8128.ENSONIP00000039807,8128.ENSONIP00000045434,8128.ENSONIP00000046818,8128.ENSONIP00000062666,8128.ENSONIP00000064832
KEGG	onl00270	Cysteine and methionine metabolism	8	57	4.41e-05	8128.ENSONIP00000000342,8128.ENSONIP00000002371,8128.ENSONIP00000002944,8128.ENSONIP00000022356,8128.ENSONIP00000030416,8128.ENSONIP00000054508,8128.ENSONIP00000062108,8128.ENSONIP00000074038
KEGG	onl00010	Glycolysis / Gluconeogenesis	8	67	0.00012	8128.ENSONIP00000003599,8128.ENSONIP00000007872,8128.ENSONIP00000022978,8128.ENSONIP00000045434,8128.ENSONIP00000046818,8128.ENSONIP00000064832,8128.ENSONIP00000074038,8128.ENSONIP00000078506
KEGG	onl05132	Salmonella infection	14	254	0.00021	8128.ENSONIP00000009905,8128.ENSONIP00000016241,8128.ENSONIP00000021777,8128.ENSONIP00000032806,8128.ENSONIP00000044081,8128.ENSONIP00000045263,8128.ENSONIP00000045414,8128.ENSONIP00000047104,8128.ENSONIP00000048750,8128.ENSONIP00000055301,8128.ENSONIP00000055326,8128.ENSONIP00000059074,8128.ENSONIP00000071928,8128.ENSONIP00000076958
KEGG	onl00250	Alanine, aspartate and glutamate metabolism	6	51	0.0015	8128.ENSONIP00000000342,8128.ENSONIP00000003663,8128.ENSONIP00000008848,8128.ENSONIP00000009246,8128.ENSONIP00000014703,8128.ENSONIP00000041635
KEGG	onl00500	Starch and sucrose metabolism	5	32	0.0016	8128.ENSONIP00000003599,8128.ENSONIP00000007111,8128.ENSONIP00000022978,8128.ENSONIP00000031970,8128.ENSONIP00000046818
KEGG	onl00620	Pyruvate metabolism	5	43	0.0052	8128.ENSONIP00000006155,8128.ENSONIP00000039807,8128.ENSONIP00000045434,8128.ENSONIP00000064832,8128.ENSONIP00000074038
KEGG	onl00480	Glutathione metabolism	6	68	0.0052	8128.ENSONIP00000002944,8128.ENSONIP00000017429,8128.ENSONIP00000030416,8128.ENSONIP00000030697,8128.ENSONIP00000038744,8128.ENSONIP00000056171
KEGG	onl01230	Biosynthesis of amino acids	6	89	0.0172	8128.ENSONIP00000000342,8128.ENSONIP00000002371,8128.ENSONIP00000030697,8128.ENSONIP00000041635,8128.ENSONIP00000062666,8128.ENSONIP00000064832
KEGG	onl03010	Ribosome	7	124	0.0175	8128.ENSONIP00000011307,8128.ENSONIP00000018087,8128.ENSONIP00000020250,8128.ENSONIP00000041692,8128.ENSONIP00000063225,8128.ENSONIP00000071813,8128.ENSONIP00000079945
KEGG	onl00190	Oxidative phosphorylation	7	133	0.0225	8128.ENSONIP00000023092,8128.ENSONIP00000043439,8128.ENSONIP00000047952,8128.ENSONIP00000048939,8128.ENSONIP00000063364,8128.ENSONIP00000070537,8128.ENSONIP00000079698
KEGG	onl04141	Protein processing in endoplasmic reticulum	8	179	0.028	8128.ENSONIP00000003004,8128.ENSONIP00000011419,8128.ENSONIP00000016439,8128.ENSONIP00000021777,8128.ENSONIP00000032806,8128.ENSONIP00000076958,8128.ENSONIP00000078834,8128.ENSONIP00000081501
KEGG	onl03013	RNA transport	7	145	0.0302	8128.ENSONIP00000003175,8128.ENSONIP00000024711,8128.ENSONIP00000048251,8128.ENSONIP00000049343,8128.ENSONIP00000060986,8128.ENSONIP00000061359,8128.ENSONIP00000081501
KEGG	onl04217	Necroptosis	7	146	0.0302	8128.ENSONIP00000008848,8128.ENSONIP00000015992,8128.ENSONIP00000016439,8128.ENSONIP00000031970,8128.ENSONIP00000032806,8128.ENSONIP00000041635,8128.ENSONIP00000076958
KEGG	onl03015	mRNA surveillance pathway	5	86	0.0455	8128.ENSONIP00000002206,8128.ENSONIP00000003175,8128.ENSONIP00000024711,8128.ENSONIP00000048251,8128.ENSONIP00000060986
KEGG	onl04146	Peroxisome	5	85	0.0455	8128.ENSONIP00000016680,8128.ENSONIP00000023424,8128.ENSONIP00000030697,8128.ENSONIP00000031420,8128.ENSONIP00000045781
STRING clusters	CL:2342	Proteasome complex, and Proteasome assembly	16	78	4.37e-10	8128.ENSONIP00000003387,8128.ENSONIP00000005114,8128.ENSONIP00000007275,8128.ENSONIP00000008181,8128.ENSONIP00000008350,8128.ENSONIP00000012225,8128.ENSONIP00000020952,8128.ENSONIP00000024314,8128.ENSONIP00000025252,8128.ENSONIP00000029658,8128.ENSONIP00000038878,8128.ENSONIP00000042556,8128.ENSONIP00000043012,8128.ENSONIP00000051152,8128.ENSONIP00000061476,8128.ENSONIP00000078135
STRING clusters	CL:2363	Proteasome	13	43	5.98e-10	8128.ENSONIP00000005114,8128.ENSONIP00000007275,8128.ENSONIP00000008181,8128.ENSONIP00000012225,8128.ENSONIP00000020952,8128.ENSONIP00000024314,8128.ENSONIP00000025252,8128.ENSONIP00000029658,8128.ENSONIP00000042556,8128.ENSONIP00000043012,8128.ENSONIP00000051152,8128.ENSONIP00000061476,8128.ENSONIP00000078135
STRING clusters	CL:2354	Proteasome complex	14	59	7.2e-10	8128.ENSONIP00000005114,8128.ENSONIP00000007275,8128.ENSONIP00000008181,8128.ENSONIP00000008350,8128.ENSONIP00000012225,8128.ENSONIP00000020952,8128.ENSONIP00000024314,8128.ENSONIP00000025252,8128.ENSONIP00000029658,8128.ENSONIP00000042556,8128.ENSONIP00000043012,8128.ENSONIP00000051152,8128.ENSONIP00000061476,8128.ENSONIP00000078135
STRING clusters	CL:2375	Proteasome	10	26	1.2e-08	8128.ENSONIP00000005114,8128.ENSONIP00000007275,8128.ENSONIP00000008181,8128.ENSONIP00000012225,8128.ENSONIP00000024314,8128.ENSONIP00000042556,8128.ENSONIP00000043012,8128.ENSONIP00000051152,8128.ENSONIP00000061476,8128.ENSONIP00000078135
STRING clusters	CL:2366	Proteasome	11	38	1.37e-08	8128.ENSONIP00000005114,8128.ENSONIP00000007275,8128.ENSONIP00000008181,8128.ENSONIP00000012225,8128.ENSONIP00000020952,8128.ENSONIP00000024314,8128.ENSONIP00000042556,8128.ENSONIP00000043012,8128.ENSONIP00000051152,8128.ENSONIP00000061476,8128.ENSONIP00000078135
STRING clusters	CL:2377	Proteasome	8	20	7.7e-07	8128.ENSONIP00000005114,8128.ENSONIP00000007275,8128.ENSONIP00000008181,8128.ENSONIP00000012225,8128.ENSONIP00000024314,8128.ENSONIP00000042556,8128.ENSONIP00000051152,8128.ENSONIP00000078135
STRING clusters	CL:15252	Mixed, incl. Glutathione metabolism, and Detoxification of Reactive Oxygen Species	15	149	1.59e-06	8128.ENSONIP00000002944,8128.ENSONIP00000005954,8128.ENSONIP00000016189,8128.ENSONIP00000016241,8128.ENSONIP00000016680,8128.ENSONIP00000017429,8128.ENSONIP00000018001,8128.ENSONIP00000023424,8128.ENSONIP00000030416,8128.ENSONIP00000031420,8128.ENSONIP00000038744,8128.ENSONIP00000056171,8128.ENSONIP00000058629,8128.ENSONIP00000066249,8128.ENSONIP00000081299
STRING clusters	CL:15254	Glutathione metabolism, and Detoxification of Reactive Oxygen Species	13	107	2.1e-06	8128.ENSONIP00000002944,8128.ENSONIP00000005954,8128.ENSONIP00000016189,8128.ENSONIP00000016241,8128.ENSONIP00000016680,8128.ENSONIP00000017429,8128.ENSONIP00000023424,8128.ENSONIP00000030416,8128.ENSONIP00000031420,8128.ENSONIP00000038744,8128.ENSONIP00000056171,8128.ENSONIP00000058629,8128.ENSONIP00000066249
STRING clusters	CL:14338	Mixed, incl. Amino sugar and nucleotide sugar metabolism, and Starch and sucrose metabolism	12	102	1e-05	8128.ENSONIP00000003599,8128.ENSONIP00000007111,8128.ENSONIP00000010263,8128.ENSONIP00000014703,8128.ENSONIP00000031970,8128.ENSONIP00000048211,8128.ENSONIP00000050732,8128.ENSONIP00000064323,8128.ENSONIP00000073026,8128.ENSONIP00000074803,8128.ENSONIP00000076274,8128.ENSONIP00000077604
STRING clusters	CL:2378	Threonine protease, and Cytosolic proteasome complex	6	11	1.54e-05	8128.ENSONIP00000007275,8128.ENSONIP00000008181,8128.ENSONIP00000012225,8128.ENSONIP00000024314,8128.ENSONIP00000042556,8128.ENSONIP00000051152
STRING clusters	CL:13175	Carbon metabolism, and Pyruvate metabolism	13	136	2.27e-05	8128.ENSONIP00000000342,8128.ENSONIP00000009246,8128.ENSONIP00000022978,8128.ENSONIP00000025440,8128.ENSONIP00000030697,8128.ENSONIP00000033368,8128.ENSONIP00000039807,8128.ENSONIP00000045434,8128.ENSONIP00000046818,8128.ENSONIP00000062666,8128.ENSONIP00000064832,8128.ENSONIP00000074038,8128.ENSONIP00000078506
STRING clusters	CL:11175	RNA Polymerase II Transcription Termination, and mRNA Splicing - Major Pathway	12	132	0.00011	8128.ENSONIP00000003175,8128.ENSONIP00000003386,8128.ENSONIP00000010822,8128.ENSONIP00000015425,8128.ENSONIP00000017564,8128.ENSONIP00000020808,8128.ENSONIP00000024711,8128.ENSONIP00000045384,8128.ENSONIP00000048251,8128.ENSONIP00000055879,8128.ENSONIP00000060986,8128.ENSONIP00000068295
STRING clusters	CL:14340	Starch and sucrose metabolism, and Amino sugar biosynthetic process	8	51	0.00023	8128.ENSONIP00000003599,8128.ENSONIP00000007111,8128.ENSONIP00000014703,8128.ENSONIP00000031970,8128.ENSONIP00000048211,8128.ENSONIP00000050732,8128.ENSONIP00000073026,8128.ENSONIP00000074803
STRING clusters	CL:14339	Mixed, incl. Nucleotide-sugar biosynthetic process, and Starch and sucrose metabolism	10	93	0.00023	8128.ENSONIP00000003599,8128.ENSONIP00000007111,8128.ENSONIP00000010263,8128.ENSONIP00000014703,8128.ENSONIP00000031970,8128.ENSONIP00000048211,8128.ENSONIP00000050732,8128.ENSONIP00000073026,8128.ENSONIP00000074803,8128.ENSONIP00000077604
STRING clusters	CL:14409	UDP-N-acetylglucosamine biosynthetic process, and N-acetylglucosamine-6-phosphate deacetylase activity	5	13	0.00062	8128.ENSONIP00000003599,8128.ENSONIP00000014703,8128.ENSONIP00000048211,8128.ENSONIP00000073026,8128.ENSONIP00000074803
STRING clusters	CL:13177	Glycolysis, and Pentose-phosphate shunt	8	61	0.00068	8128.ENSONIP00000022978,8128.ENSONIP00000033368,8128.ENSONIP00000039807,8128.ENSONIP00000046818,8128.ENSONIP00000062666,8128.ENSONIP00000064832,8128.ENSONIP00000074038,8128.ENSONIP00000078506
STRING clusters	CL:15388	Mixed, incl. Protein repair, and Removal of superoxide radicals	6	27	0.0008	8128.ENSONIP00000016189,8128.ENSONIP00000016241,8128.ENSONIP00000016680,8128.ENSONIP00000023424,8128.ENSONIP00000031420,8128.ENSONIP00000058629
STRING clusters	CL:13178	Glycolysis, and Pentose-phosphate shunt	7	48	0.0014	8128.ENSONIP00000022978,8128.ENSONIP00000033368,8128.ENSONIP00000039807,8128.ENSONIP00000062666,8128.ENSONIP00000064832,8128.ENSONIP00000074038,8128.ENSONIP00000078506
STRING clusters	CL:8918	Nonsense Mediated Decay (NMD) independent of the Exon Junction Complex (EJC)	8	70	0.0015	8128.ENSONIP00000011307,8128.ENSONIP00000018087,8128.ENSONIP00000020250,8128.ENSONIP00000041692,8128.ENSONIP00000041950,8128.ENSONIP00000063225,8128.ENSONIP00000071813,8128.ENSONIP00000079945
STRING clusters	CL:17569	Arp2/3 protein complex	5	18	0.0018	8128.ENSONIP00000009905,8128.ENSONIP00000055326,8128.ENSONIP00000059989,8128.ENSONIP00000061162,8128.ENSONIP00000071928
STRING clusters	CL:36977	Coagulation, and Protease inhibitor complex	6	36	0.0026	8128.ENSONIP00000005221,8128.ENSONIP00000008162,8128.ENSONIP00000009801,8128.ENSONIP00000011304,8128.ENSONIP00000042223,8128.ENSONIP00000043069
STRING clusters	CL:36969	SERine Proteinase INhibitors, and Coagulation	7	58	0.0032	8128.ENSONIP00000005221,8128.ENSONIP00000008162,8128.ENSONIP00000009801,8128.ENSONIP00000011304,8128.ENSONIP00000025380,8128.ENSONIP00000042223,8128.ENSONIP00000043069
STRING clusters	CL:15390	Protein repair, and Removal of superoxide radicals	5	22	0.0033	8128.ENSONIP00000016189,8128.ENSONIP00000016680,8128.ENSONIP00000023424,8128.ENSONIP00000031420,8128.ENSONIP00000058629
STRING clusters	CL:8924	Nonsense Mediated Decay (NMD) independent of the Exon Junction Complex (EJC)	7	60	0.0036	8128.ENSONIP00000011307,8128.ENSONIP00000018087,8128.ENSONIP00000020250,8128.ENSONIP00000041692,8128.ENSONIP00000063225,8128.ENSONIP00000071813,8128.ENSONIP00000079945
STRING clusters	CL:8897	Formation of a pool of free 40S subunits	9	110	0.0036	8128.ENSONIP00000011307,8128.ENSONIP00000018087,8128.ENSONIP00000020250,8128.ENSONIP00000029187,8128.ENSONIP00000041692,8128.ENSONIP00000041950,8128.ENSONIP00000063225,8128.ENSONIP00000071813,8128.ENSONIP00000079945
STRING clusters	CL:15255	Glutathione metabolism	7	64	0.0049	8128.ENSONIP00000002944,8128.ENSONIP00000005954,8128.ENSONIP00000017429,8128.ENSONIP00000030416,8128.ENSONIP00000038744,8128.ENSONIP00000056171,8128.ENSONIP00000066249
STRING clusters	CL:17560	RHO GTPases Activate WASPs and WAVEs, and HR1 rho-binding domain	7	65	0.005	8128.ENSONIP00000009905,8128.ENSONIP00000010873,8128.ENSONIP00000045263,8128.ENSONIP00000055326,8128.ENSONIP00000059989,8128.ENSONIP00000061162,8128.ENSONIP00000071928
STRING clusters	CL:36978	Mixed, incl. Dissolution of Fibrin Clot, and Plasminogen activation	5	26	0.0052	8128.ENSONIP00000005221,8128.ENSONIP00000008162,8128.ENSONIP00000009801,8128.ENSONIP00000042223,8128.ENSONIP00000043069
STRING clusters	CL:11349	Nuclear-transcribed mRNA catabolic process, nonsense-mediated decay, and Transcription export complex	6	45	0.0056	8128.ENSONIP00000003175,8128.ENSONIP00000020808,8128.ENSONIP00000024711,8128.ENSONIP00000048251,8128.ENSONIP00000055879,8128.ENSONIP00000060986
STRING clusters	CL:17562	RHO GTPases Activate WASPs and WAVEs, and Peptidase family C69	6	45	0.0056	8128.ENSONIP00000009905,8128.ENSONIP00000010873,8128.ENSONIP00000055326,8128.ENSONIP00000059989,8128.ENSONIP00000061162,8128.ENSONIP00000071928
STRING clusters	CL:8932	Nonsense Mediated Decay (NMD) independent of the Exon Junction Complex (EJC)	6	49	0.0076	8128.ENSONIP00000011307,8128.ENSONIP00000018087,8128.ENSONIP00000020250,8128.ENSONIP00000063225,8128.ENSONIP00000071813,8128.ENSONIP00000079945
STRING clusters	CL:11261	Mixed, incl. HnRNP-L/PTB, and Heterogeneous nuclear ribonucleoprotein Q acidic domain	5	30	0.008	8128.ENSONIP00000003386,8128.ENSONIP00000010822,8128.ENSONIP00000015425,8128.ENSONIP00000045384,8128.ENSONIP00000068295
STRING clusters	CL:8933	Cytosolic large ribosomal subunit, and Nonsense Mediated Decay (NMD) independent of the Exon Junction Complex (EJC)	5	30	0.008	8128.ENSONIP00000011307,8128.ENSONIP00000018087,8128.ENSONIP00000020250,8128.ENSONIP00000063225,8128.ENSONIP00000071813
STRING clusters	CL:15258	Glutathione metabolism	5	47	0.0403	8128.ENSONIP00000002944,8128.ENSONIP00000017429,8128.ENSONIP00000030416,8128.ENSONIP00000038744,8128.ENSONIP00000056171
STRING clusters	CL:11184	RNA recognition motif domain, and RNA Polymerase II Transcription Termination	6	73	0.0403	8128.ENSONIP00000003386,8128.ENSONIP00000010822,8128.ENSONIP00000015425,8128.ENSONIP00000017564,8128.ENSONIP00000045384,8128.ENSONIP00000068295

## Sheet: Cysts vs. con down-regulated
category	term ID	term description	observed gene count	background gene count	FDR	matching proteins (IDs)
GO Process	GO:0016043	Cellular component organization	191	5690	1.52e-08	8128.ENSONIP00000000224,8128.ENSONIP00000000230,8128.ENSONIP00000000383,8128.ENSONIP00000000689,8128.ENSONIP00000001019,8128.ENSONIP00000001148,8128.ENSONIP00000001516,8128.ENSONIP00000001571,8128.ENSONIP00000001584,8128.ENSONIP00000001629,8128.ENSONIP00000001674,8128.ENSONIP00000001906,8128.ENSONIP00000002003,8128.ENSONIP00000002094,8128.ENSONIP00000002410,8128.ENSONIP00000002421,8128.ENSONIP000…
GO Process	GO:0071840	Cellular component organization or biogenesis	195	5903	1.66e-08	8128.ENSONIP00000000224,8128.ENSONIP00000000230,8128.ENSONIP00000000383,8128.ENSONIP00000000689,8128.ENSONIP00000001019,8128.ENSONIP00000001148,8128.ENSONIP00000001516,8128.ENSONIP00000001571,8128.ENSONIP00000001584,8128.ENSONIP00000001629,8128.ENSONIP00000001674,8128.ENSONIP00000001906,8128.ENSONIP00000002003,8128.ENSONIP00000002094,8128.ENSONIP00000002410,8128.ENSONIP00000002421,8128.ENSONIP000…
GO Process	GO:0009987	Cellular process	481	19713	2.59e-08	8128.ENSONIP00000000035,8128.ENSONIP00000000224,8128.ENSONIP00000000230,8128.ENSONIP00000000383,8128.ENSONIP00000000529,8128.ENSONIP00000000632,8128.ENSONIP00000000689,8128.ENSONIP00000000843,8128.ENSONIP00000001019,8128.ENSONIP00000001119,8128.ENSONIP00000001138,8128.ENSONIP00000001139,8128.ENSONIP00000001148,8128.ENSONIP00000001340,8128.ENSONIP00000001516,8128.ENSONIP00000001553,8128.ENSONIP000…
GO Process	GO:0051641	Cellular localization	102	2486	1.19e-07	8128.ENSONIP00000000689,8128.ENSONIP00000001148,8128.ENSONIP00000001553,8128.ENSONIP00000001584,8128.ENSONIP00000001674,8128.ENSONIP00000001819,8128.ENSONIP00000002094,8128.ENSONIP00000002421,8128.ENSONIP00000003584,8128.ENSONIP00000004106,8128.ENSONIP00000005106,8128.ENSONIP00000005144,8128.ENSONIP00000005315,8128.ENSONIP00000005465,8128.ENSONIP00000007458,8128.ENSONIP00000008677,8128.ENSONIP000…
GO Process	GO:0006996	Organelle organization	130	3546	1.97e-07	8128.ENSONIP00000000224,8128.ENSONIP00000000230,8128.ENSONIP00000001019,8128.ENSONIP00000001148,8128.ENSONIP00000001571,8128.ENSONIP00000001584,8128.ENSONIP00000002094,8128.ENSONIP00000002421,8128.ENSONIP00000003039,8128.ENSONIP00000003281,8128.ENSONIP00000004106,8128.ENSONIP00000005106,8128.ENSONIP00000005465,8128.ENSONIP00000006924,8128.ENSONIP00000007458,8128.ENSONIP00000008187,8128.ENSONIP000…
GO Process	GO:0033036	Macromolecule localization	93	2259	5.59e-07	8128.ENSONIP00000000689,8128.ENSONIP00000001148,8128.ENSONIP00000001584,8128.ENSONIP00000001674,8128.ENSONIP00000001715,8128.ENSONIP00000001819,8128.ENSONIP00000002421,8128.ENSONIP00000003299,8128.ENSONIP00000003584,8128.ENSONIP00000004106,8128.ENSONIP00000005106,8128.ENSONIP00000005144,8128.ENSONIP00000005315,8128.ENSONIP00000007458,8128.ENSONIP00000008842,8128.ENSONIP00000009553,8128.ENSONIP000…
GO Process	GO:0008104	Protein localization	78	1801	1.82e-06	8128.ENSONIP00000000689,8128.ENSONIP00000001148,8128.ENSONIP00000001584,8128.ENSONIP00000001674,8128.ENSONIP00000001819,8128.ENSONIP00000002421,8128.ENSONIP00000003584,8128.ENSONIP00000004106,8128.ENSONIP00000005106,8128.ENSONIP00000005144,8128.ENSONIP00000007458,8128.ENSONIP00000008842,8128.ENSONIP00000009553,8128.ENSONIP00000011074,8128.ENSONIP00000011483,8128.ENSONIP00000011836,8128.ENSONIP000…
GO Process	GO:0006457	Protein folding	21	191	2.54e-06	8128.ENSONIP00000000035,8128.ENSONIP00000001584,8128.ENSONIP00000001961,8128.ENSONIP00000005144,8128.ENSONIP00000008827,8128.ENSONIP00000008915,8128.ENSONIP00000014480,8128.ENSONIP00000016653,8128.ENSONIP00000017312,8128.ENSONIP00000031363,8128.ENSONIP00000033403,8128.ENSONIP00000038669,8128.ENSONIP00000042882,8128.ENSONIP00000044143,8128.ENSONIP00000049579,8128.ENSONIP00000058253,8128.ENSONIP000…
GO Process	GO:0051179	Localization	155	4793	6.69e-06	8128.ENSONIP00000000632,8128.ENSONIP00000000689,8128.ENSONIP00000001148,8128.ENSONIP00000001553,8128.ENSONIP00000001584,8128.ENSONIP00000001674,8128.ENSONIP00000001715,8128.ENSONIP00000001819,8128.ENSONIP00000002094,8128.ENSONIP00000002421,8128.ENSONIP00000003039,8128.ENSONIP00000003299,8128.ENSONIP00000003584,8128.ENSONIP00000004106,8128.ENSONIP00000004656,8128.ENSONIP00000004712,8128.ENSONIP000…
GO Process	GO:0046907	Intracellular transport	63	1376	7.27e-06	8128.ENSONIP00000000689,8128.ENSONIP00000001553,8128.ENSONIP00000001819,8128.ENSONIP00000002094,8128.ENSONIP00000002421,8128.ENSONIP00000003584,8128.ENSONIP00000004106,8128.ENSONIP00000005106,8128.ENSONIP00000005144,8128.ENSONIP00000005315,8128.ENSONIP00000005465,8128.ENSONIP00000012226,8128.ENSONIP00000012607,8128.ENSONIP00000012649,8128.ENSONIP00000012995,8128.ENSONIP00000013073,8128.ENSONIP000…
GO Process	GO:0006091	Generation of precursor metabolites and energy	25	310	2.01e-05	8128.ENSONIP00000000529,8128.ENSONIP00000003039,8128.ENSONIP00000003200,8128.ENSONIP00000013093,8128.ENSONIP00000014464,8128.ENSONIP00000020165,8128.ENSONIP00000028534,8128.ENSONIP00000030356,8128.ENSONIP00000031311,8128.ENSONIP00000036904,8128.ENSONIP00000038117,8128.ENSONIP00000041380,8128.ENSONIP00000044253,8128.ENSONIP00000044896,8128.ENSONIP00000047889,8128.ENSONIP00000050355,8128.ENSONIP000…
GO Process	GO:0045333	Cellular respiration	17	155	5.86e-05	8128.ENSONIP00000000529,8128.ENSONIP00000003039,8128.ENSONIP00000003200,8128.ENSONIP00000013093,8128.ENSONIP00000014464,8128.ENSONIP00000030356,8128.ENSONIP00000038117,8128.ENSONIP00000044253,8128.ENSONIP00000044896,8128.ENSONIP00000047889,8128.ENSONIP00000050355,8128.ENSONIP00000052384,8128.ENSONIP00000053123,8128.ENSONIP00000071071,8128.ENSONIP00000071838,8128.ENSONIP00000073752,8128.ENSONIP000…
GO Process	GO:0051028	mRNA transport	13	91	0.00012	8128.ENSONIP00000001715,8128.ENSONIP00000005315,8128.ENSONIP00000012607,8128.ENSONIP00000017656,8128.ENSONIP00000020894,8128.ENSONIP00000024366,8128.ENSONIP00000026623,8128.ENSONIP00000035853,8128.ENSONIP00000045474,8128.ENSONIP00000051724,8128.ENSONIP00000061574,8128.ENSONIP00000067094,8128.ENSONIP00000071076
GO Process	GO:0051649	Establishment of localization in cell	68	1674	0.00012	8128.ENSONIP00000000689,8128.ENSONIP00000001148,8128.ENSONIP00000001553,8128.ENSONIP00000001819,8128.ENSONIP00000002094,8128.ENSONIP00000002421,8128.ENSONIP00000003584,8128.ENSONIP00000004106,8128.ENSONIP00000005106,8128.ENSONIP00000005144,8128.ENSONIP00000005315,8128.ENSONIP00000005465,8128.ENSONIP00000008842,8128.ENSONIP00000011868,8128.ENSONIP00000012226,8128.ENSONIP00000012607,8128.ENSONIP000…
GO Process	GO:0045184	Establishment of protein localization	56	1278	0.00014	8128.ENSONIP00000000689,8128.ENSONIP00000001148,8128.ENSONIP00000001584,8128.ENSONIP00000001819,8128.ENSONIP00000002421,8128.ENSONIP00000003584,8128.ENSONIP00000004106,8128.ENSONIP00000005144,8128.ENSONIP00000008842,8128.ENSONIP00000009553,8128.ENSONIP00000011483,8128.ENSONIP00000012607,8128.ENSONIP00000013073,8128.ENSONIP00000013462,8128.ENSONIP00000014601,8128.ENSONIP00000017312,8128.ENSONIP000…
GO Process	GO:0044281	Small molecule metabolic process	66	1623	0.00014	8128.ENSONIP00000000529,8128.ENSONIP00000001119,8128.ENSONIP00000002410,8128.ENSONIP00000003039,8128.ENSONIP00000003281,8128.ENSONIP00000006086,8128.ENSONIP00000006660,8128.ENSONIP00000008037,8128.ENSONIP00000008365,8128.ENSONIP00000008505,8128.ENSONIP00000008804,8128.ENSONIP00000010367,8128.ENSONIP00000010400,8128.ENSONIP00000011062,8128.ENSONIP00000013628,8128.ENSONIP00000014173,8128.ENSONIP000…
GO Process	GO:0031589	Cell-substrate adhesion	15	131	0.00015	8128.ENSONIP00000000383,8128.ENSONIP00000001629,8128.ENSONIP00000002003,8128.ENSONIP00000004042,8128.ENSONIP00000004656,8128.ENSONIP00000005505,8128.ENSONIP00000012453,8128.ENSONIP00000012722,8128.ENSONIP00000015032,8128.ENSONIP00000022508,8128.ENSONIP00000047911,8128.ENSONIP00000050488,8128.ENSONIP00000067253,8128.ENSONIP00000071588,8128.ENSONIP00000081515
GO Process	GO:0022607	Cellular component assembly	81	2176	0.00017	8128.ENSONIP00000000224,8128.ENSONIP00000000230,8128.ENSONIP00000000689,8128.ENSONIP00000001148,8128.ENSONIP00000001516,8128.ENSONIP00000001584,8128.ENSONIP00000001629,8128.ENSONIP00000001674,8128.ENSONIP00000002003,8128.ENSONIP00000002410,8128.ENSONIP00000002421,8128.ENSONIP00000003039,8128.ENSONIP00000004042,8128.ENSONIP00000004821,8128.ENSONIP00000005106,8128.ENSONIP00000005144,8128.ENSONIP000…
GO Process	GO:0044085	Cellular component biogenesis	87	2397	0.00017	8128.ENSONIP00000000224,8128.ENSONIP00000000230,8128.ENSONIP00000000689,8128.ENSONIP00000001148,8128.ENSONIP00000001516,8128.ENSONIP00000001584,8128.ENSONIP00000001629,8128.ENSONIP00000001674,8128.ENSONIP00000002003,8128.ENSONIP00000002410,8128.ENSONIP00000002421,8128.ENSONIP00000003039,8128.ENSONIP00000003584,8128.ENSONIP00000004042,8128.ENSONIP00000004821,8128.ENSONIP00000005106,8128.ENSONIP000…
GO Process	GO:0051234	Establishment of localization	135	4275	0.00017	8128.ENSONIP00000000632,8128.ENSONIP00000000689,8128.ENSONIP00000001148,8128.ENSONIP00000001553,8128.ENSONIP00000001584,8128.ENSONIP00000001715,8128.ENSONIP00000001819,8128.ENSONIP00000002094,8128.ENSONIP00000002421,8128.ENSONIP00000003039,8128.ENSONIP00000003299,8128.ENSONIP00000003584,8128.ENSONIP00000004106,8128.ENSONIP00000004712,8128.ENSONIP00000005106,8128.ENSONIP00000005144,8128.ENSONIP000…
GO Process	GO:0051668	Localization within membrane	28	443	0.00019	8128.ENSONIP00000000689,8128.ENSONIP00000001819,8128.ENSONIP00000004106,8128.ENSONIP00000005106,8128.ENSONIP00000009553,8128.ENSONIP00000011836,8128.ENSONIP00000017330,8128.ENSONIP00000017656,8128.ENSONIP00000020211,8128.ENSONIP00000023673,8128.ENSONIP00000028345,8128.ENSONIP00000029258,8128.ENSONIP00000031248,8128.ENSONIP00000031363,8128.ENSONIP00000033714,8128.ENSONIP00000036056,8128.ENSONIP000…
GO Process	GO:0072657	Protein localization to membrane	25	373	0.00028	8128.ENSONIP00000000689,8128.ENSONIP00000001819,8128.ENSONIP00000004106,8128.ENSONIP00000005106,8128.ENSONIP00000009553,8128.ENSONIP00000011836,8128.ENSONIP00000017656,8128.ENSONIP00000020211,8128.ENSONIP00000023673,8128.ENSONIP00000028345,8128.ENSONIP00000029258,8128.ENSONIP00000031248,8128.ENSONIP00000031363,8128.ENSONIP00000033714,8128.ENSONIP00000036056,8128.ENSONIP00000038401,8128.ENSONIP000…
GO Process	GO:0009060	Aerobic respiration	14	127	0.00041	8128.ENSONIP00000000529,8128.ENSONIP00000003039,8128.ENSONIP00000003200,8128.ENSONIP00000013093,8128.ENSONIP00000014464,8128.ENSONIP00000030356,8128.ENSONIP00000038117,8128.ENSONIP00000044253,8128.ENSONIP00000044896,8128.ENSONIP00000052384,8128.ENSONIP00000053123,8128.ENSONIP00000071071,8128.ENSONIP00000071838,8128.ENSONIP00000078838
GO Process	GO:0033365	Protein localization to organelle	30	521	0.00042	8128.ENSONIP00000000689,8128.ENSONIP00000001819,8128.ENSONIP00000003584,8128.ENSONIP00000007458,8128.ENSONIP00000009553,8128.ENSONIP00000011483,8128.ENSONIP00000012607,8128.ENSONIP00000013462,8128.ENSONIP00000014173,8128.ENSONIP00000017312,8128.ENSONIP00000017330,8128.ENSONIP00000017656,8128.ENSONIP00000020211,8128.ENSONIP00000020894,8128.ENSONIP00000029258,8128.ENSONIP00000030329,8128.ENSONIP000…
GO Process	GO:0006810	Transport	129	4130	0.00045	8128.ENSONIP00000000632,8128.ENSONIP00000000689,8128.ENSONIP00000001148,8128.ENSONIP00000001553,8128.ENSONIP00000001584,8128.ENSONIP00000001715,8128.ENSONIP00000001819,8128.ENSONIP00000002094,8128.ENSONIP00000002421,8128.ENSONIP00000003039,8128.ENSONIP00000003299,8128.ENSONIP00000003584,8128.ENSONIP00000004106,8128.ENSONIP00000004712,8128.ENSONIP00000005106,8128.ENSONIP00000005144,8128.ENSONIP000…
GO Process	GO:0015980	Energy derivation by oxidation of organic compounds	18	217	0.00053	8128.ENSONIP00000000529,8128.ENSONIP00000003039,8128.ENSONIP00000003200,8128.ENSONIP00000013093,8128.ENSONIP00000014464,8128.ENSONIP00000030356,8128.ENSONIP00000036904,8128.ENSONIP00000038117,8128.ENSONIP00000044253,8128.ENSONIP00000044896,8128.ENSONIP00000047889,8128.ENSONIP00000050355,8128.ENSONIP00000052384,8128.ENSONIP00000053123,8128.ENSONIP00000071071,8128.ENSONIP00000071838,8128.ENSONIP000…
GO Process	GO:0006403	RNA localization	14	133	0.00054	8128.ENSONIP00000001715,8128.ENSONIP00000005315,8128.ENSONIP00000012607,8128.ENSONIP00000017656,8128.ENSONIP00000020894,8128.ENSONIP00000024366,8128.ENSONIP00000026623,8128.ENSONIP00000035853,8128.ENSONIP00000037062,8128.ENSONIP00000045474,8128.ENSONIP00000051724,8128.ENSONIP00000061574,8128.ENSONIP00000067094,8128.ENSONIP00000071076
GO Process	GO:0072594	Establishment of protein localization to organelle	20	266	0.00054	8128.ENSONIP00000000689,8128.ENSONIP00000001819,8128.ENSONIP00000003584,8128.ENSONIP00000011483,8128.ENSONIP00000012607,8128.ENSONIP00000013462,8128.ENSONIP00000017312,8128.ENSONIP00000017656,8128.ENSONIP00000020211,8128.ENSONIP00000020894,8128.ENSONIP00000031363,8128.ENSONIP00000039664,8128.ENSONIP00000051231,8128.ENSONIP00000056398,8128.ENSONIP00000058253,8128.ENSONIP00000059691,8128.ENSONIP000…
GO Process	GO:0030198	Extracellular matrix organization	20	265	0.00054	8128.ENSONIP00000001629,8128.ENSONIP00000001906,8128.ENSONIP00000002003,8128.ENSONIP00000004042,8128.ENSONIP00000005778,8128.ENSONIP00000006556,8128.ENSONIP00000006889,8128.ENSONIP00000019997,8128.ENSONIP00000022279,8128.ENSONIP00000022508,8128.ENSONIP00000024691,8128.ENSONIP00000030873,8128.ENSONIP00000032638,8128.ENSONIP00000034295,8128.ENSONIP00000047911,8128.ENSONIP00000064882,8128.ENSONIP000…
GO Process	GO:0006886	Intracellular protein transport	32	594	0.00055	8128.ENSONIP00000000689,8128.ENSONIP00000001819,8128.ENSONIP00000003584,8128.ENSONIP00000005144,8128.ENSONIP00000012607,8128.ENSONIP00000013073,8128.ENSONIP00000013462,8128.ENSONIP00000014601,8128.ENSONIP00000017312,8128.ENSONIP00000017349,8128.ENSONIP00000017656,8128.ENSONIP00000019367,8128.ENSONIP00000020211,8128.ENSONIP00000020894,8128.ENSONIP00000021924,8128.ENSONIP00000029146,8128.ENSONIP000…
GO Process	GO:0071705	Nitrogen compound transport	62	1595	0.00069	8128.ENSONIP00000000689,8128.ENSONIP00000001148,8128.ENSONIP00000001584,8128.ENSONIP00000001715,8128.ENSONIP00000001819,8128.ENSONIP00000002421,8128.ENSONIP00000003584,8128.ENSONIP00000004106,8128.ENSONIP00000005144,8128.ENSONIP00000005315,8128.ENSONIP00000008842,8128.ENSONIP00000009553,8128.ENSONIP00000011868,8128.ENSONIP00000012607,8128.ENSONIP00000013073,8128.ENSONIP00000013462,8128.ENSONIP000…
GO Process	GO:0043933	Protein-containing complex organization	52	1263	0.0009	8128.ENSONIP00000000689,8128.ENSONIP00000001148,8128.ENSONIP00000001584,8128.ENSONIP00000002410,8128.ENSONIP00000003039,8128.ENSONIP00000004821,8128.ENSONIP00000005505,8128.ENSONIP00000006924,8128.ENSONIP00000006973,8128.ENSONIP00000008827,8128.ENSONIP00000010400,8128.ENSONIP00000010900,8128.ENSONIP00000011483,8128.ENSONIP00000011904,8128.ENSONIP00000012607,8128.ENSONIP00000012948,8128.ENSONIP000…
GO Process	GO:0065003	Protein-containing complex assembly	48	1138	0.0011	8128.ENSONIP00000000689,8128.ENSONIP00000001148,8128.ENSONIP00000001584,8128.ENSONIP00000002410,8128.ENSONIP00000003039,8128.ENSONIP00000004821,8128.ENSONIP00000005505,8128.ENSONIP00000006973,8128.ENSONIP00000008827,8128.ENSONIP00000010400,8128.ENSONIP00000010900,8128.ENSONIP00000011483,8128.ENSONIP00000011904,8128.ENSONIP00000012948,8128.ENSONIP00000012995,8128.ENSONIP00000013643,8128.ENSONIP000…
GO Process	GO:0015031	Protein transport	50	1207	0.0011	8128.ENSONIP00000000689,8128.ENSONIP00000001148,8128.ENSONIP00000001584,8128.ENSONIP00000001819,8128.ENSONIP00000002421,8128.ENSONIP00000003584,8128.ENSONIP00000004106,8128.ENSONIP00000005144,8128.ENSONIP00000008842,8128.ENSONIP00000009553,8128.ENSONIP00000012607,8128.ENSONIP00000013073,8128.ENSONIP00000013462,8128.ENSONIP00000014601,8128.ENSONIP00000017312,8128.ENSONIP00000017349,8128.ENSONIP000…
GO Process	GO:0006614	SRP-dependent cotranslational protein targeting to membrane	6	18	0.0013	8128.ENSONIP00000000689,8128.ENSONIP00000001819,8128.ENSONIP00000039664,8128.ENSONIP00000051231,8128.ENSONIP00000072120,8128.ENSONIP00000079095
GO Process	GO:0072521	Purine-containing compound metabolic process	23	372	0.0015	8128.ENSONIP00000000529,8128.ENSONIP00000002410,8128.ENSONIP00000003039,8128.ENSONIP00000003281,8128.ENSONIP00000008804,8128.ENSONIP00000010400,8128.ENSONIP00000011062,8128.ENSONIP00000014464,8128.ENSONIP00000018359,8128.ENSONIP00000028723,8128.ENSONIP00000028847,8128.ENSONIP00000037887,8128.ENSONIP00000038117,8128.ENSONIP00000043041,8128.ENSONIP00000044896,8128.ENSONIP00000047436,8128.ENSONIP000…
GO Process	GO:0030029	Actin filament-based process	37	794	0.0016	8128.ENSONIP00000000224,8128.ENSONIP00000000230,8128.ENSONIP00000001571,8128.ENSONIP00000005465,8128.ENSONIP00000008187,8128.ENSONIP00000008659,8128.ENSONIP00000009084,8128.ENSONIP00000010137,8128.ENSONIP00000011836,8128.ENSONIP00000011868,8128.ENSONIP00000012649,8128.ENSONIP00000012802,8128.ENSONIP00000015235,8128.ENSONIP00000016709,8128.ENSONIP00000017656,8128.ENSONIP00000019391,8128.ENSONIP000…
GO Process	GO:0006406	mRNA export from nucleus	8	44	0.0017	8128.ENSONIP00000005315,8128.ENSONIP00000012607,8128.ENSONIP00000017656,8128.ENSONIP00000020894,8128.ENSONIP00000024366,8128.ENSONIP00000035853,8128.ENSONIP00000061574,8128.ENSONIP00000067094
GO Process	GO:0006405	RNA export from nucleus	9	60	0.0019	8128.ENSONIP00000005315,8128.ENSONIP00000012607,8128.ENSONIP00000017656,8128.ENSONIP00000020894,8128.ENSONIP00000024366,8128.ENSONIP00000035853,8128.ENSONIP00000061574,8128.ENSONIP00000067094,8128.ENSONIP00000071076
GO Process	GO:0006997	Nucleus organization	10	77	0.0019	8128.ENSONIP00000012607,8128.ENSONIP00000012995,8128.ENSONIP00000017330,8128.ENSONIP00000017656,8128.ENSONIP00000020894,8128.ENSONIP00000046686,8128.ENSONIP00000051083,8128.ENSONIP00000062480,8128.ENSONIP00000066063,8128.ENSONIP00000076394
GO Process	GO:0007005	Mitochondrion organization	23	386	0.0022	8128.ENSONIP00000002094,8128.ENSONIP00000003039,8128.ENSONIP00000003281,8128.ENSONIP00000009740,8128.ENSONIP00000010900,8128.ENSONIP00000011904,8128.ENSONIP00000013462,8128.ENSONIP00000017312,8128.ENSONIP00000021715,8128.ENSONIP00000022027,8128.ENSONIP00000022093,8128.ENSONIP00000029937,8128.ENSONIP00000030356,8128.ENSONIP00000031311,8128.ENSONIP00000033875,8128.ENSONIP00000037988,8128.ENSONIP000…
GO Process	GO:0045047	Protein targeting to ER	7	34	0.0028	8128.ENSONIP00000000689,8128.ENSONIP00000001819,8128.ENSONIP00000031363,8128.ENSONIP00000039664,8128.ENSONIP00000051231,8128.ENSONIP00000072120,8128.ENSONIP00000079095
GO Process	GO:0051168	Nuclear export	11	100	0.0028	8128.ENSONIP00000005144,8128.ENSONIP00000005315,8128.ENSONIP00000012607,8128.ENSONIP00000017656,8128.ENSONIP00000020894,8128.ENSONIP00000024366,8128.ENSONIP00000026623,8128.ENSONIP00000035853,8128.ENSONIP00000061574,8128.ENSONIP00000067094,8128.ENSONIP00000071076
GO Process	GO:0055086	Nucleobase-containing small molecule metabolic process	27	515	0.0033	8128.ENSONIP00000000529,8128.ENSONIP00000001119,8128.ENSONIP00000002410,8128.ENSONIP00000003039,8128.ENSONIP00000003281,8128.ENSONIP00000008505,8128.ENSONIP00000008804,8128.ENSONIP00000010400,8128.ENSONIP00000011062,8128.ENSONIP00000014464,8128.ENSONIP00000018359,8128.ENSONIP00000028723,8128.ENSONIP00000028847,8128.ENSONIP00000037887,8128.ENSONIP00000038117,8128.ENSONIP00000043041,8128.ENSONIP000…
GO Process	GO:0030036	Actin cytoskeleton organization	35	765	0.0033	8128.ENSONIP00000000224,8128.ENSONIP00000000230,8128.ENSONIP00000001571,8128.ENSONIP00000005465,8128.ENSONIP00000008187,8128.ENSONIP00000008659,8128.ENSONIP00000009084,8128.ENSONIP00000010137,8128.ENSONIP00000011836,8128.ENSONIP00000011868,8128.ENSONIP00000012649,8128.ENSONIP00000012802,8128.ENSONIP00000016709,8128.ENSONIP00000019391,8128.ENSONIP00000019684,8128.ENSONIP00000021119,8128.ENSONIP000…
GO Process	GO:0006163	Purine nucleotide metabolic process	21	345	0.0035	8128.ENSONIP00000000529,8128.ENSONIP00000002410,8128.ENSONIP00000003039,8128.ENSONIP00000003281,8128.ENSONIP00000008804,8128.ENSONIP00000011062,8128.ENSONIP00000014464,8128.ENSONIP00000018359,8128.ENSONIP00000028723,8128.ENSONIP00000028847,8128.ENSONIP00000037887,8128.ENSONIP00000038117,8128.ENSONIP00000043041,8128.ENSONIP00000044896,8128.ENSONIP00000047436,8128.ENSONIP00000052025,8128.ENSONIP000…
GO Process	GO:0032981	Mitochondrial respiratory chain complex I assembly	8	52	0.0042	8128.ENSONIP00000021715,8128.ENSONIP00000030356,8128.ENSONIP00000031311,8128.ENSONIP00000033875,8128.ENSONIP00000050355,8128.ENSONIP00000066567,8128.ENSONIP00000077071,8128.ENSONIP00000078328
GO Process	GO:0009062	Fatty acid catabolic process	10	87	0.0042	8128.ENSONIP00000021876,8128.ENSONIP00000029937,8128.ENSONIP00000033387,8128.ENSONIP00000047889,8128.ENSONIP00000051054,8128.ENSONIP00000052738,8128.ENSONIP00000065774,8128.ENSONIP00000066391,8128.ENSONIP00000070131,8128.ENSONIP00000073752
GO Process	GO:0006164	Purine nucleotide biosynthetic process	14	172	0.0042	8128.ENSONIP00000000529,8128.ENSONIP00000002410,8128.ENSONIP00000003039,8128.ENSONIP00000011062,8128.ENSONIP00000018359,8128.ENSONIP00000037887,8128.ENSONIP00000038117,8128.ENSONIP00000043041,8128.ENSONIP00000044896,8128.ENSONIP00000047436,8128.ENSONIP00000052218,8128.ENSONIP00000052384,8128.ENSONIP00000072011,8128.ENSONIP00000080678
GO Process	GO:0019693	Ribose phosphate metabolic process	21	353	0.0044	8128.ENSONIP00000000529,8128.ENSONIP00000002410,8128.ENSONIP00000003039,8128.ENSONIP00000003281,8128.ENSONIP00000008804,8128.ENSONIP00000011062,8128.ENSONIP00000014464,8128.ENSONIP00000018359,8128.ENSONIP00000028723,8128.ENSONIP00000028847,8128.ENSONIP00000037887,8128.ENSONIP00000038117,8128.ENSONIP00000043041,8128.ENSONIP00000044896,8128.ENSONIP00000047436,8128.ENSONIP00000052025,8128.ENSONIP000…
GO Process	GO:0048513	Animal organ development	84	2578	0.0047	8128.ENSONIP00000000383,8128.ENSONIP00000001516,8128.ENSONIP00000001629,8128.ENSONIP00000001906,8128.ENSONIP00000002003,8128.ENSONIP00000002489,8128.ENSONIP00000002615,8128.ENSONIP00000003281,8128.ENSONIP00000004042,8128.ENSONIP00000004712,8128.ENSONIP00000005144,8128.ENSONIP00000005505,8128.ENSONIP00000006556,8128.ENSONIP00000006924,8128.ENSONIP00000008187,8128.ENSONIP00000008206,8128.ENSONIP000…
GO Process	GO:0070972	Protein localization to endoplasmic reticulum	8	54	0.0048	8128.ENSONIP00000000689,8128.ENSONIP00000001819,8128.ENSONIP00000030329,8128.ENSONIP00000031363,8128.ENSONIP00000039664,8128.ENSONIP00000051231,8128.ENSONIP00000072120,8128.ENSONIP00000079095
GO Process	GO:0019395	Fatty acid oxidation	9	71	0.0048	8128.ENSONIP00000021876,8128.ENSONIP00000029937,8128.ENSONIP00000033387,8128.ENSONIP00000047889,8128.ENSONIP00000051054,8128.ENSONIP00000052738,8128.ENSONIP00000066391,8128.ENSONIP00000070131,8128.ENSONIP00000073752
GO Process	GO:0043436	Oxoacid metabolic process	36	818	0.0048	8128.ENSONIP00000000529,8128.ENSONIP00000001119,8128.ENSONIP00000002410,8128.ENSONIP00000006086,8128.ENSONIP00000006660,8128.ENSONIP00000008365,8128.ENSONIP00000010367,8128.ENSONIP00000010400,8128.ENSONIP00000013628,8128.ENSONIP00000014173,8128.ENSONIP00000014196,8128.ENSONIP00000014464,8128.ENSONIP00000018359,8128.ENSONIP00000021876,8128.ENSONIP00000028847,8128.ENSONIP00000029937,8128.ENSONIP000…
GO Process	GO:0015931	Nucleobase-containing compound transport	14	177	0.0051	8128.ENSONIP00000001715,8128.ENSONIP00000005315,8128.ENSONIP00000012607,8128.ENSONIP00000017656,8128.ENSONIP00000020894,8128.ENSONIP00000024366,8128.ENSONIP00000026623,8128.ENSONIP00000035853,8128.ENSONIP00000045474,8128.ENSONIP00000051724,8128.ENSONIP00000061574,8128.ENSONIP00000066268,8128.ENSONIP00000067094,8128.ENSONIP00000071076
GO Process	GO:0090150	Establishment of protein localization to membrane	14	179	0.0056	8128.ENSONIP00000000689,8128.ENSONIP00000001819,8128.ENSONIP00000009553,8128.ENSONIP00000020211,8128.ENSONIP00000029258,8128.ENSONIP00000031363,8128.ENSONIP00000033714,8128.ENSONIP00000038401,8128.ENSONIP00000039664,8128.ENSONIP00000049579,8128.ENSONIP00000051231,8128.ENSONIP00000072120,8128.ENSONIP00000074073,8128.ENSONIP00000079095
GO Process	GO:0007160	Cell-matrix adhesion	10	93	0.006	8128.ENSONIP00000001629,8128.ENSONIP00000004042,8128.ENSONIP00000004656,8128.ENSONIP00000005505,8128.ENSONIP00000012453,8128.ENSONIP00000012722,8128.ENSONIP00000015032,8128.ENSONIP00000047911,8128.ENSONIP00000071588,8128.ENSONIP00000081515
GO Process	GO:0031032	Actomyosin structure organization	11	114	0.0062	8128.ENSONIP00000000224,8128.ENSONIP00000008187,8128.ENSONIP00000010137,8128.ENSONIP00000011836,8128.ENSONIP00000019684,8128.ENSONIP00000031089,8128.ENSONIP00000044997,8128.ENSONIP00000046056,8128.ENSONIP00000049437,8128.ENSONIP00000065118,8128.ENSONIP00000068527
GO Process	GO:0071702	Organic substance transport	69	2027	0.0063	8128.ENSONIP00000000689,8128.ENSONIP00000001148,8128.ENSONIP00000001584,8128.ENSONIP00000001715,8128.ENSONIP00000001819,8128.ENSONIP00000002421,8128.ENSONIP00000003299,8128.ENSONIP00000003584,8128.ENSONIP00000004106,8128.ENSONIP00000005144,8128.ENSONIP00000005315,8128.ENSONIP00000008037,8128.ENSONIP00000008842,8128.ENSONIP00000009553,8128.ENSONIP00000011868,8128.ENSONIP00000012607,8128.ENSONIP000…
GO Process	GO:0006635	Fatty acid beta-oxidation	8	60	0.0078	8128.ENSONIP00000021876,8128.ENSONIP00000029937,8128.ENSONIP00000033387,8128.ENSONIP00000047889,8128.ENSONIP00000052738,8128.ENSONIP00000066391,8128.ENSONIP00000070131,8128.ENSONIP00000073752
GO Process	GO:0006913	Nucleocytoplasmic transport	14	188	0.008	8128.ENSONIP00000003584,8128.ENSONIP00000005144,8128.ENSONIP00000005315,8128.ENSONIP00000012607,8128.ENSONIP00000012995,8128.ENSONIP00000017656,8128.ENSONIP00000020894,8128.ENSONIP00000024366,8128.ENSONIP00000026623,8128.ENSONIP00000035853,8128.ENSONIP00000059691,8128.ENSONIP00000061574,8128.ENSONIP00000067094,8128.ENSONIP00000071076
GO Process	GO:0009150	Purine ribonucleotide metabolic process	19	320	0.008	8128.ENSONIP00000000529,8128.ENSONIP00000002410,8128.ENSONIP00000003039,8128.ENSONIP00000003281,8128.ENSONIP00000008804,8128.ENSONIP00000011062,8128.ENSONIP00000014464,8128.ENSONIP00000018359,8128.ENSONIP00000028723,8128.ENSONIP00000028847,8128.ENSONIP00000038117,8128.ENSONIP00000043041,8128.ENSONIP00000044896,8128.ENSONIP00000052025,8128.ENSONIP00000052218,8128.ENSONIP00000052384,8128.ENSONIP000…
GO Process	GO:0019752	Carboxylic acid metabolic process	35	815	0.008	8128.ENSONIP00000000529,8128.ENSONIP00000001119,8128.ENSONIP00000002410,8128.ENSONIP00000006086,8128.ENSONIP00000006660,8128.ENSONIP00000008365,8128.ENSONIP00000010367,8128.ENSONIP00000010400,8128.ENSONIP00000013628,8128.ENSONIP00000014173,8128.ENSONIP00000014196,8128.ENSONIP00000014464,8128.ENSONIP00000018359,8128.ENSONIP00000021876,8128.ENSONIP00000028847,8128.ENSONIP00000029937,8128.ENSONIP000…
GO Process	GO:0006753	Nucleoside phosphate metabolic process	23	436	0.0081	8128.ENSONIP00000000529,8128.ENSONIP00000002410,8128.ENSONIP00000003039,8128.ENSONIP00000003281,8128.ENSONIP00000008804,8128.ENSONIP00000011062,8128.ENSONIP00000014464,8128.ENSONIP00000018359,8128.ENSONIP00000028723,8128.ENSONIP00000028847,8128.ENSONIP00000037887,8128.ENSONIP00000038117,8128.ENSONIP00000043041,8128.ENSONIP00000044896,8128.ENSONIP00000047436,8128.ENSONIP00000052025,8128.ENSONIP000…
GO Process	GO:0006397	mRNA processing	23	438	0.0086	8128.ENSONIP00000001715,8128.ENSONIP00000002413,8128.ENSONIP00000004052,8128.ENSONIP00000004821,8128.ENSONIP00000005315,8128.ENSONIP00000006994,8128.ENSONIP00000011299,8128.ENSONIP00000011589,8128.ENSONIP00000012948,8128.ENSONIP00000013643,8128.ENSONIP00000014735,8128.ENSONIP00000016014,8128.ENSONIP00000019951,8128.ENSONIP00000021173,8128.ENSONIP00000024649,8128.ENSONIP00000032888,8128.ENSONIP000…
GO Process	GO:0046390	Ribose phosphate biosynthetic process	14	192	0.0092	8128.ENSONIP00000000529,8128.ENSONIP00000002410,8128.ENSONIP00000003039,8128.ENSONIP00000011062,8128.ENSONIP00000018359,8128.ENSONIP00000037887,8128.ENSONIP00000038117,8128.ENSONIP00000043041,8128.ENSONIP00000044896,8128.ENSONIP00000047436,8128.ENSONIP00000052218,8128.ENSONIP00000052384,8128.ENSONIP00000072011,8128.ENSONIP00000080678
GO Process	GO:0009205	Purine ribonucleoside triphosphate metabolic process	11	123	0.0097	8128.ENSONIP00000003039,8128.ENSONIP00000003281,8128.ENSONIP00000011062,8128.ENSONIP00000014464,8128.ENSONIP00000038117,8128.ENSONIP00000044896,8128.ENSONIP00000052025,8128.ENSONIP00000052218,8128.ENSONIP00000052384,8128.ENSONIP00000067914,8128.ENSONIP00000072011
GO Process	GO:0006998	Nuclear envelope organization	6	32	0.0107	8128.ENSONIP00000017330,8128.ENSONIP00000017656,8128.ENSONIP00000046686,8128.ENSONIP00000051083,8128.ENSONIP00000062480,8128.ENSONIP00000066063
GO Process	GO:1902600	Proton transmembrane transport	11	125	0.0107	8128.ENSONIP00000003039,8128.ENSONIP00000007458,8128.ENSONIP00000013093,8128.ENSONIP00000028091,8128.ENSONIP00000028534,8128.ENSONIP00000035608,8128.ENSONIP00000038117,8128.ENSONIP00000044896,8128.ENSONIP00000052384,8128.ENSONIP00000053204,8128.ENSONIP00000072011
GO Process	GO:0046395	Carboxylic acid catabolic process	15	222	0.0109	8128.ENSONIP00000001119,8128.ENSONIP00000006086,8128.ENSONIP00000010367,8128.ENSONIP00000013628,8128.ENSONIP00000021876,8128.ENSONIP00000029937,8128.ENSONIP00000033387,8128.ENSONIP00000047889,8128.ENSONIP00000051054,8128.ENSONIP00000052738,8128.ENSONIP00000063344,8128.ENSONIP00000065774,8128.ENSONIP00000066391,8128.ENSONIP00000070131,8128.ENSONIP00000073752
GO Process	GO:0006119	Oxidative phosphorylation	9	84	0.0111	8128.ENSONIP00000003039,8128.ENSONIP00000003200,8128.ENSONIP00000013093,8128.ENSONIP00000030356,8128.ENSONIP00000038117,8128.ENSONIP00000044253,8128.ENSONIP00000044896,8128.ENSONIP00000052384,8128.ENSONIP00000053123
GO Process	GO:1901360	Organic cyclic compound metabolic process	92	3002	0.0117	8128.ENSONIP00000000529,8128.ENSONIP00000000843,8128.ENSONIP00000001119,8128.ENSONIP00000001139,8128.ENSONIP00000001715,8128.ENSONIP00000002410,8128.ENSONIP00000002413,8128.ENSONIP00000003039,8128.ENSONIP00000003281,8128.ENSONIP00000004052,8128.ENSONIP00000004821,8128.ENSONIP00000005315,8128.ENSONIP00000006543,8128.ENSONIP00000006660,8128.ENSONIP00000006924,8128.ENSONIP00000006994,8128.ENSONIP000…
GO Process	GO:0032787	Monocarboxylic acid metabolic process	25	515	0.0124	8128.ENSONIP00000000529,8128.ENSONIP00000002410,8128.ENSONIP00000006086,8128.ENSONIP00000014173,8128.ENSONIP00000014196,8128.ENSONIP00000014464,8128.ENSONIP00000018359,8128.ENSONIP00000021876,8128.ENSONIP00000028847,8128.ENSONIP00000029937,8128.ENSONIP00000033387,8128.ENSONIP00000036635,8128.ENSONIP00000039487,8128.ENSONIP00000039596,8128.ENSONIP00000047889,8128.ENSONIP00000051054,8128.ENSONIP000…
GO Process	GO:0006725	Cellular aromatic compound metabolic process	87	2808	0.0125	8128.ENSONIP00000000529,8128.ENSONIP00000000843,8128.ENSONIP00000001119,8128.ENSONIP00000001139,8128.ENSONIP00000001715,8128.ENSONIP00000002410,8128.ENSONIP00000002413,8128.ENSONIP00000003039,8128.ENSONIP00000003281,8128.ENSONIP00000003516,8128.ENSONIP00000004052,8128.ENSONIP00000004821,8128.ENSONIP00000005315,8128.ENSONIP00000006543,8128.ENSONIP00000006924,8128.ENSONIP00000006994,8128.ENSONIP000…
GO Process	GO:0022900	Electron transport chain	10	107	0.0127	8128.ENSONIP00000003200,8128.ENSONIP00000013093,8128.ENSONIP00000030356,8128.ENSONIP00000031311,8128.ENSONIP00000041380,8128.ENSONIP00000044253,8128.ENSONIP00000047889,8128.ENSONIP00000050355,8128.ENSONIP00000070141,8128.ENSONIP00000073752
GO Process	GO:0046483	Heterocycle metabolic process	86	2771	0.0127	8128.ENSONIP00000000529,8128.ENSONIP00000000843,8128.ENSONIP00000001119,8128.ENSONIP00000001139,8128.ENSONIP00000001715,8128.ENSONIP00000002410,8128.ENSONIP00000002413,8128.ENSONIP00000003039,8128.ENSONIP00000003281,8128.ENSONIP00000004052,8128.ENSONIP00000004821,8128.ENSONIP00000005315,8128.ENSONIP00000006543,8128.ENSONIP00000006660,8128.ENSONIP00000006924,8128.ENSONIP00000006994,8128.ENSONIP000…
GO Process	GO:0000398	mRNA splicing, via spliceosome	15	228	0.0131	8128.ENSONIP00000001715,8128.ENSONIP00000002413,8128.ENSONIP00000004821,8128.ENSONIP00000005315,8128.ENSONIP00000011299,8128.ENSONIP00000012948,8128.ENSONIP00000013643,8128.ENSONIP00000016014,8128.ENSONIP00000032888,8128.ENSONIP00000037062,8128.ENSONIP00000048588,8128.ENSONIP00000065268,8128.ENSONIP00000071076,8128.ENSONIP00000072391,8128.ENSONIP00000076394
GO Process	GO:0008152	Metabolic process	248	9874	0.0131	8128.ENSONIP00000000529,8128.ENSONIP00000000843,8128.ENSONIP00000001119,8128.ENSONIP00000001138,8128.ENSONIP00000001139,8128.ENSONIP00000001516,8128.ENSONIP00000001584,8128.ENSONIP00000001715,8128.ENSONIP00000002410,8128.ENSONIP00000002413,8128.ENSONIP00000003039,8128.ENSONIP00000003200,8128.ENSONIP00000003281,8128.ENSONIP00000003485,8128.ENSONIP00000003516,8128.ENSONIP00000004052,8128.ENSONIP000…
GO Process	GO:0009117	Nucleotide metabolic process	22	430	0.0141	8128.ENSONIP00000000529,8128.ENSONIP00000002410,8128.ENSONIP00000003039,8128.ENSONIP00000003281,8128.ENSONIP00000008804,8128.ENSONIP00000011062,8128.ENSONIP00000014464,8128.ENSONIP00000018359,8128.ENSONIP00000028723,8128.ENSONIP00000028847,8128.ENSONIP00000037887,8128.ENSONIP00000038117,8128.ENSONIP00000043041,8128.ENSONIP00000044896,8128.ENSONIP00000047436,8128.ENSONIP00000052025,8128.ENSONIP000…
GO Process	GO:0009141	Nucleoside triphosphate metabolic process	12	157	0.0154	8128.ENSONIP00000003039,8128.ENSONIP00000003281,8128.ENSONIP00000011062,8128.ENSONIP00000014464,8128.ENSONIP00000038117,8128.ENSONIP00000044896,8128.ENSONIP00000052025,8128.ENSONIP00000052218,8128.ENSONIP00000052384,8128.ENSONIP00000067914,8128.ENSONIP00000068672,8128.ENSONIP00000072011
GO Process	GO:0044242	Cellular lipid catabolic process	13	182	0.0157	8128.ENSONIP00000008906,8128.ENSONIP00000013486,8128.ENSONIP00000018507,8128.ENSONIP00000021876,8128.ENSONIP00000029937,8128.ENSONIP00000033387,8128.ENSONIP00000047889,8128.ENSONIP00000051054,8128.ENSONIP00000052738,8128.ENSONIP00000065774,8128.ENSONIP00000066391,8128.ENSONIP00000070131,8128.ENSONIP00000073752
GO Process	GO:0010467	Gene expression	59	1735	0.0157	8128.ENSONIP00000000843,8128.ENSONIP00000001138,8128.ENSONIP00000001715,8128.ENSONIP00000002413,8128.ENSONIP00000004052,8128.ENSONIP00000004821,8128.ENSONIP00000005315,8128.ENSONIP00000006556,8128.ENSONIP00000006924,8128.ENSONIP00000006973,8128.ENSONIP00000006994,8128.ENSONIP00000008206,8128.ENSONIP00000008365,8128.ENSONIP00000009553,8128.ENSONIP00000009566,8128.ENSONIP00000011299,8128.ENSONIP000…
GO Process	GO:0007155	Cell adhesion	37	930	0.0159	8128.ENSONIP00000000383,8128.ENSONIP00000001629,8128.ENSONIP00000001674,8128.ENSONIP00000002003,8128.ENSONIP00000002615,8128.ENSONIP00000004042,8128.ENSONIP00000004656,8128.ENSONIP00000005505,8128.ENSONIP00000005658,8128.ENSONIP00000009553,8128.ENSONIP00000012453,8128.ENSONIP00000012722,8128.ENSONIP00000014314,8128.ENSONIP00000015032,8128.ENSONIP00000018535,8128.ENSONIP00000019681,8128.ENSONIP000…
GO Process	GO:0016071	mRNA metabolic process	26	562	0.0161	8128.ENSONIP00000001715,8128.ENSONIP00000002413,8128.ENSONIP00000004052,8128.ENSONIP00000004821,8128.ENSONIP00000005315,8128.ENSONIP00000006924,8128.ENSONIP00000006994,8128.ENSONIP00000011299,8128.ENSONIP00000011589,8128.ENSONIP00000012948,8128.ENSONIP00000013643,8128.ENSONIP00000014445,8128.ENSONIP00000014735,8128.ENSONIP00000016014,8128.ENSONIP00000019951,8128.ENSONIP00000021173,8128.ENSONIP000…
GO Process	GO:0051050	Positive regulation of transport	24	499	0.0162	8128.ENSONIP00000001584,8128.ENSONIP00000005106,8128.ENSONIP00000005658,8128.ENSONIP00000009553,8128.ENSONIP00000011868,8128.ENSONIP00000012607,8128.ENSONIP00000013486,8128.ENSONIP00000014196,8128.ENSONIP00000014735,8128.ENSONIP00000016709,8128.ENSONIP00000020342,8128.ENSONIP00000020894,8128.ENSONIP00000022075,8128.ENSONIP00000023673,8128.ENSONIP00000024649,8128.ENSONIP00000028847,8128.ENSONIP000…
GO Process	GO:0034446	Substrate adhesion-dependent cell spreading	6	37	0.0168	8128.ENSONIP00000000383,8128.ENSONIP00000002003,8128.ENSONIP00000005505,8128.ENSONIP00000022508,8128.ENSONIP00000050488,8128.ENSONIP00000067253
GO Process	GO:0009152	Purine ribonucleotide biosynthetic process	12	164	0.0202	8128.ENSONIP00000000529,8128.ENSONIP00000002410,8128.ENSONIP00000003039,8128.ENSONIP00000011062,8128.ENSONIP00000018359,8128.ENSONIP00000038117,8128.ENSONIP00000043041,8128.ENSONIP00000044896,8128.ENSONIP00000052218,8128.ENSONIP00000052384,8128.ENSONIP00000072011,8128.ENSONIP00000080678
GO Process	GO:1901564	Organonitrogen compound metabolic process	146	5368	0.0213	8128.ENSONIP00000000529,8128.ENSONIP00000001119,8128.ENSONIP00000001138,8128.ENSONIP00000001584,8128.ENSONIP00000002410,8128.ENSONIP00000003039,8128.ENSONIP00000003281,8128.ENSONIP00000003485,8128.ENSONIP00000004712,8128.ENSONIP00000004821,8128.ENSONIP00000005505,8128.ENSONIP00000005860,8128.ENSONIP00000006543,8128.ENSONIP00000006556,8128.ENSONIP00000006660,8128.ENSONIP00000006973,8128.ENSONIP000…
GO Process	GO:0061024	Membrane organization	34	847	0.0225	8128.ENSONIP00000001148,8128.ENSONIP00000002094,8128.ENSONIP00000002421,8128.ENSONIP00000003281,8128.ENSONIP00000008677,8128.ENSONIP00000009553,8128.ENSONIP00000010900,8128.ENSONIP00000017330,8128.ENSONIP00000017656,8128.ENSONIP00000018483,8128.ENSONIP00000019367,8128.ENSONIP00000022027,8128.ENSONIP00000022075,8128.ENSONIP00000022093,8128.ENSONIP00000023260,8128.ENSONIP00000023268,8128.ENSONIP000…
GO Process	GO:0010256	Endomembrane system organization	20	391	0.0234	8128.ENSONIP00000001148,8128.ENSONIP00000009553,8128.ENSONIP00000011868,8128.ENSONIP00000017330,8128.ENSONIP00000017656,8128.ENSONIP00000019367,8128.ENSONIP00000023260,8128.ENSONIP00000027618,8128.ENSONIP00000029258,8128.ENSONIP00000037739,8128.ENSONIP00000046686,8128.ENSONIP00000049579,8128.ENSONIP00000051083,8128.ENSONIP00000052524,8128.ENSONIP00000053926,8128.ENSONIP00000062480,8128.ENSONIP000…
GO Process	GO:0006612	Protein targeting to membrane	8	77	0.0238	8128.ENSONIP00000000689,8128.ENSONIP00000001819,8128.ENSONIP00000020211,8128.ENSONIP00000031363,8128.ENSONIP00000039664,8128.ENSONIP00000051231,8128.ENSONIP00000072120,8128.ENSONIP00000079095
GO Process	GO:0044237	Cellular metabolic process	194	7524	0.0248	8128.ENSONIP00000000529,8128.ENSONIP00000000843,8128.ENSONIP00000001119,8128.ENSONIP00000001138,8128.ENSONIP00000001139,8128.ENSONIP00000001516,8128.ENSONIP00000001715,8128.ENSONIP00000002410,8128.ENSONIP00000002413,8128.ENSONIP00000003039,8128.ENSONIP00000003200,8128.ENSONIP00000003281,8128.ENSONIP00000003516,8128.ENSONIP00000004052,8128.ENSONIP00000004712,8128.ENSONIP00000004821,8128.ENSONIP000…
GO Process	GO:0030162	Regulation of proteolysis	26	584	0.025	8128.ENSONIP00000004691,8128.ENSONIP00000004712,8128.ENSONIP00000005505,8128.ENSONIP00000006556,8128.ENSONIP00000006654,8128.ENSONIP00000009063,8128.ENSONIP00000011836,8128.ENSONIP00000011868,8128.ENSONIP00000012226,8128.ENSONIP00000013777,8128.ENSONIP00000015693,8128.ENSONIP00000016291,8128.ENSONIP00000016709,8128.ENSONIP00000018224,8128.ENSONIP00000019997,8128.ENSONIP00000023002,8128.ENSONIP000…
GO Process	GO:0019637	Organophosphate metabolic process	34	857	0.0259	8128.ENSONIP00000000529,8128.ENSONIP00000002410,8128.ENSONIP00000003039,8128.ENSONIP00000003281,8128.ENSONIP00000008206,8128.ENSONIP00000008804,8128.ENSONIP00000008906,8128.ENSONIP00000011062,8128.ENSONIP00000013486,8128.ENSONIP00000014464,8128.ENSONIP00000017601,8128.ENSONIP00000018359,8128.ENSONIP00000018507,8128.ENSONIP00000020165,8128.ENSONIP00000024248,8128.ENSONIP00000028723,8128.ENSONIP000…
GO Process	GO:0052547	Regulation of peptidase activity	19	367	0.027	8128.ENSONIP00000005505,8128.ENSONIP00000006556,8128.ENSONIP00000009063,8128.ENSONIP00000011836,8128.ENSONIP00000011868,8128.ENSONIP00000012226,8128.ENSONIP00000013777,8128.ENSONIP00000015693,8128.ENSONIP00000016291,8128.ENSONIP00000016709,8128.ENSONIP00000018224,8128.ENSONIP00000019997,8128.ENSONIP00000023002,8128.ENSONIP00000035581,8128.ENSONIP00000039775,8128.ENSONIP00000043069,8128.ENSONIP000…
GO Process	GO:0007010	Cytoskeleton organization	48	1368	0.0271	8128.ENSONIP00000000224,8128.ENSONIP00000000230,8128.ENSONIP00000001571,8128.ENSONIP00000005465,8128.ENSONIP00000008187,8128.ENSONIP00000008524,8128.ENSONIP00000008659,8128.ENSONIP00000009084,8128.ENSONIP00000010137,8128.ENSONIP00000011299,8128.ENSONIP00000011482,8128.ENSONIP00000011690,8128.ENSONIP00000011836,8128.ENSONIP00000011868,8128.ENSONIP00000012167,8128.ENSONIP00000012649,8128.ENSONIP000…
GO Process	GO:1901566	Organonitrogen compound biosynthetic process	47	1332	0.0275	8128.ENSONIP00000000529,8128.ENSONIP00000001138,8128.ENSONIP00000002410,8128.ENSONIP00000003039,8128.ENSONIP00000006660,8128.ENSONIP00000006973,8128.ENSONIP00000008365,8128.ENSONIP00000008505,8128.ENSONIP00000009553,8128.ENSONIP00000011062,8128.ENSONIP00000012634,8128.ENSONIP00000013090,8128.ENSONIP00000015905,8128.ENSONIP00000017371,8128.ENSONIP00000018326,8128.ENSONIP00000018359,8128.ENSONIP000…
GO Process	GO:0010811	Positive regulation of cell-substrate adhesion	8	80	0.0284	8128.ENSONIP00000001629,8128.ENSONIP00000004042,8128.ENSONIP00000005505,8128.ENSONIP00000020072,8128.ENSONIP00000023673,8128.ENSONIP00000047911,8128.ENSONIP00000067253,8128.ENSONIP00000067416
GO Process	GO:0015986	Proton motive force-driven ATP synthesis	5	28	0.0329	8128.ENSONIP00000003039,8128.ENSONIP00000038117,8128.ENSONIP00000044896,8128.ENSONIP00000052384,8128.ENSONIP00000072011
GO Process	GO:0033108	Mitochondrial respiratory chain complex assembly	9	104	0.0329	8128.ENSONIP00000021715,8128.ENSONIP00000030356,8128.ENSONIP00000031311,8128.ENSONIP00000033875,8128.ENSONIP00000050355,8128.ENSONIP00000066567,8128.ENSONIP00000077071,8128.ENSONIP00000078328,8128.ENSONIP00000080986
GO Process	GO:0046034	ATP metabolic process	9	104	0.0329	8128.ENSONIP00000003039,8128.ENSONIP00000011062,8128.ENSONIP00000014464,8128.ENSONIP00000038117,8128.ENSONIP00000044896,8128.ENSONIP00000052025,8128.ENSONIP00000052384,8128.ENSONIP00000067914,8128.ENSONIP00000072011
GO Process	GO:0044282	Small molecule catabolic process	17	315	0.0329	8128.ENSONIP00000001119,8128.ENSONIP00000006086,8128.ENSONIP00000010367,8128.ENSONIP00000013628,8128.ENSONIP00000017601,8128.ENSONIP00000021876,8128.ENSONIP00000024248,8128.ENSONIP00000029937,8128.ENSONIP00000033387,8128.ENSONIP00000047889,8128.ENSONIP00000051054,8128.ENSONIP00000052738,8128.ENSONIP00000063344,8128.ENSONIP00000065774,8128.ENSONIP00000066391,8128.ENSONIP00000070131,8128.ENSONIP000…
GO Process	GO:0008380	RNA splicing	18	345	0.0329	8128.ENSONIP00000001715,8128.ENSONIP00000002413,8128.ENSONIP00000004821,8128.ENSONIP00000005315,8128.ENSONIP00000011299,8128.ENSONIP00000011589,8128.ENSONIP00000012948,8128.ENSONIP00000013643,8128.ENSONIP00000016014,8128.ENSONIP00000024649,8128.ENSONIP00000032888,8128.ENSONIP00000035853,8128.ENSONIP00000037062,8128.ENSONIP00000048588,8128.ENSONIP00000065268,8128.ENSONIP00000071076,8128.ENSONIP000…
GO Process	GO:0061061	Muscle structure development	18	345	0.0329	8128.ENSONIP00000000224,8128.ENSONIP00000000383,8128.ENSONIP00000002615,8128.ENSONIP00000003281,8128.ENSONIP00000008187,8128.ENSONIP00000012802,8128.ENSONIP00000015235,8128.ENSONIP00000019684,8128.ENSONIP00000023260,8128.ENSONIP00000027618,8128.ENSONIP00000031089,8128.ENSONIP00000042882,8128.ENSONIP00000044894,8128.ENSONIP00000044997,8128.ENSONIP00000046056,8128.ENSONIP00000048588,8128.ENSONIP000…
GO Process	GO:0097435	Supramolecular fiber organization	30	735	0.033	8128.ENSONIP00000000224,8128.ENSONIP00000000230,8128.ENSONIP00000001571,8128.ENSONIP00000001629,8128.ENSONIP00000004042,8128.ENSONIP00000005465,8128.ENSONIP00000006556,8128.ENSONIP00000009084,8128.ENSONIP00000011482,8128.ENSONIP00000011690,8128.ENSONIP00000012649,8128.ENSONIP00000016709,8128.ENSONIP00000019684,8128.ENSONIP00000019997,8128.ENSONIP00000021119,8128.ENSONIP00000022279,8128.ENSONIP000…
GO Process	GO:1902904	Negative regulation of supramolecular fiber organization	10	132	0.0416	8128.ENSONIP00000000224,8128.ENSONIP00000001629,8128.ENSONIP00000001674,8128.ENSONIP00000004042,8128.ENSONIP00000008659,8128.ENSONIP00000008827,8128.ENSONIP00000019391,8128.ENSONIP00000019684,8128.ENSONIP00000065118,8128.ENSONIP00000075943
GO Process	GO:0034504	Protein localization to nucleus	10	133	0.0436	8128.ENSONIP00000003584,8128.ENSONIP00000012607,8128.ENSONIP00000017330,8128.ENSONIP00000017656,8128.ENSONIP00000020894,8128.ENSONIP00000051083,8128.ENSONIP00000059691,8128.ENSONIP00000062480,8128.ENSONIP00000066063,8128.ENSONIP00000067094
GO Process	GO:0006631	Fatty acid metabolic process	18	357	0.0451	8128.ENSONIP00000002410,8128.ENSONIP00000006086,8128.ENSONIP00000014173,8128.ENSONIP00000014196,8128.ENSONIP00000021876,8128.ENSONIP00000028847,8128.ENSONIP00000029937,8128.ENSONIP00000033387,8128.ENSONIP00000036635,8128.ENSONIP00000039596,8128.ENSONIP00000047889,8128.ENSONIP00000051054,8128.ENSONIP00000052738,8128.ENSONIP00000065774,8128.ENSONIP00000066391,8128.ENSONIP00000070131,8128.ENSONIP000…
GO Process	GO:0009142	Nucleoside triphosphate biosynthetic process	7	67	0.0456	8128.ENSONIP00000003039,8128.ENSONIP00000011062,8128.ENSONIP00000038117,8128.ENSONIP00000044896,8128.ENSONIP00000052218,8128.ENSONIP00000052384,8128.ENSONIP00000072011
GO Process	GO:0045104	Intermediate filament cytoskeleton organization	6	48	0.0457	8128.ENSONIP00000011482,8128.ENSONIP00000011690,8128.ENSONIP00000023678,8128.ENSONIP00000024172,8128.ENSONIP00000024400,8128.ENSONIP00000062782
GO Process	GO:0060627	Regulation of vesicle-mediated transport	18	359	0.046	8128.ENSONIP00000004106,8128.ENSONIP00000013333,8128.ENSONIP00000016709,8128.ENSONIP00000017349,8128.ENSONIP00000020342,8128.ENSONIP00000022075,8128.ENSONIP00000022720,8128.ENSONIP00000024649,8128.ENSONIP00000030204,8128.ENSONIP00000032240,8128.ENSONIP00000037462,8128.ENSONIP00000038401,8128.ENSONIP00000039775,8128.ENSONIP00000043069,8128.ENSONIP00000047911,8128.ENSONIP00000067416,8128.ENSONIP000…
GO Process	GO:0071704	Organic substance metabolic process	223	8965	0.046	8128.ENSONIP00000000529,8128.ENSONIP00000000843,8128.ENSONIP00000001119,8128.ENSONIP00000001138,8128.ENSONIP00000001139,8128.ENSONIP00000001584,8128.ENSONIP00000001715,8128.ENSONIP00000002410,8128.ENSONIP00000002413,8128.ENSONIP00000003039,8128.ENSONIP00000003281,8128.ENSONIP00000003485,8128.ENSONIP00000004052,8128.ENSONIP00000004712,8128.ENSONIP00000004821,8128.ENSONIP00000005315,8128.ENSONIP000…
GO Process	GO:0033627	Cell adhesion mediated by integrin	6	49	0.049	8128.ENSONIP00000001629,8128.ENSONIP00000004042,8128.ENSONIP00000004656,8128.ENSONIP00000047911,8128.ENSONIP00000071588,8128.ENSONIP00000081515
GO Function	GO:0005198	Structural molecule activity	55	704	1.13e-12	8128.ENSONIP00000000383,8128.ENSONIP00000001138,8128.ENSONIP00000001340,8128.ENSONIP00000001629,8128.ENSONIP00000002003,8128.ENSONIP00000004042,8128.ENSONIP00000005778,8128.ENSONIP00000006889,8128.ENSONIP00000008659,8128.ENSONIP00000011482,8128.ENSONIP00000011483,8128.ENSONIP00000011690,8128.ENSONIP00000012167,8128.ENSONIP00000012607,8128.ENSONIP00000012634,8128.ENSONIP00000012995,8128.ENSONIP000…
GO Function	GO:0036094	Small molecule binding	126	3203	3.81e-09	8128.ENSONIP00000000035,8128.ENSONIP00000000632,8128.ENSONIP00000001119,8128.ENSONIP00000001571,8128.ENSONIP00000002205,8128.ENSONIP00000002410,8128.ENSONIP00000002838,8128.ENSONIP00000003136,8128.ENSONIP00000003281,8128.ENSONIP00000004106,8128.ENSONIP00000005106,8128.ENSONIP00000005144,8128.ENSONIP00000005465,8128.ENSONIP00000006086,8128.ENSONIP00000007715,8128.ENSONIP00000008187,8128.ENSONIP000…
GO Function	GO:0043167	Ion binding	232	7558	1.54e-08	8128.ENSONIP00000000035,8128.ENSONIP00000000632,8128.ENSONIP00000001516,8128.ENSONIP00000001571,8128.ENSONIP00000001674,8128.ENSONIP00000001715,8128.ENSONIP00000002205,8128.ENSONIP00000002410,8128.ENSONIP00000002838,8128.ENSONIP00000002843,8128.ENSONIP00000003136,8128.ENSONIP00000003281,8128.ENSONIP00000003299,8128.ENSONIP00000003516,8128.ENSONIP00000004106,8128.ENSONIP00000004553,8128.ENSONIP000…
GO Function	GO:0043168	Anion binding	119	3105	4.56e-08	8128.ENSONIP00000000035,8128.ENSONIP00000000632,8128.ENSONIP00000001571,8128.ENSONIP00000002205,8128.ENSONIP00000002410,8128.ENSONIP00000002838,8128.ENSONIP00000003136,8128.ENSONIP00000003281,8128.ENSONIP00000003299,8128.ENSONIP00000004106,8128.ENSONIP00000005106,8128.ENSONIP00000005144,8128.ENSONIP00000005465,8128.ENSONIP00000006086,8128.ENSONIP00000007715,8128.ENSONIP00000008187,8128.ENSONIP000…
GO Function	GO:0000166	Nucleotide binding	113	2900	4.84e-08	8128.ENSONIP00000000035,8128.ENSONIP00000000632,8128.ENSONIP00000001119,8128.ENSONIP00000001571,8128.ENSONIP00000002205,8128.ENSONIP00000002410,8128.ENSONIP00000002838,8128.ENSONIP00000003136,8128.ENSONIP00000003281,8128.ENSONIP00000004106,8128.ENSONIP00000005106,8128.ENSONIP00000005144,8128.ENSONIP00000005465,8128.ENSONIP00000006086,8128.ENSONIP00000007715,8128.ENSONIP00000008187,8128.ENSONIP000…
GO Function	GO:0044877	Protein-containing complex binding	62	1215	9.58e-08	8128.ENSONIP00000000230,8128.ENSONIP00000001629,8128.ENSONIP00000001674,8128.ENSONIP00000001819,8128.ENSONIP00000002003,8128.ENSONIP00000002838,8128.ENSONIP00000003136,8128.ENSONIP00000003200,8128.ENSONIP00000004042,8128.ENSONIP00000004656,8128.ENSONIP00000005465,8128.ENSONIP00000005505,8128.ENSONIP00000006556,8128.ENSONIP00000006924,8128.ENSONIP00000008187,8128.ENSONIP00000008524,8128.ENSONIP000…
GO Function	GO:0097367	Carbohydrate derivative binding	111	2978	5.54e-07	8128.ENSONIP00000000035,8128.ENSONIP00000000632,8128.ENSONIP00000001119,8128.ENSONIP00000001571,8128.ENSONIP00000002205,8128.ENSONIP00000002410,8128.ENSONIP00000002838,8128.ENSONIP00000003136,8128.ENSONIP00000003281,8128.ENSONIP00000004106,8128.ENSONIP00000005106,8128.ENSONIP00000005144,8128.ENSONIP00000005465,8128.ENSONIP00000005505,8128.ENSONIP00000006086,8128.ENSONIP00000007715,8128.ENSONIP000…
GO Function	GO:0017076	Purine nucleotide binding	99	2637	3.24e-06	8128.ENSONIP00000000035,8128.ENSONIP00000000632,8128.ENSONIP00000001119,8128.ENSONIP00000001571,8128.ENSONIP00000002205,8128.ENSONIP00000002410,8128.ENSONIP00000002838,8128.ENSONIP00000003136,8128.ENSONIP00000003281,8128.ENSONIP00000004106,8128.ENSONIP00000005106,8128.ENSONIP00000005144,8128.ENSONIP00000005465,8128.ENSONIP00000006086,8128.ENSONIP00000007715,8128.ENSONIP00000008187,8128.ENSONIP000…
GO Function	GO:0032553	Ribonucleotide binding	99	2642	3.24e-06	8128.ENSONIP00000000035,8128.ENSONIP00000000632,8128.ENSONIP00000001119,8128.ENSONIP00000001571,8128.ENSONIP00000002205,8128.ENSONIP00000002410,8128.ENSONIP00000002838,8128.ENSONIP00000003136,8128.ENSONIP00000003281,8128.ENSONIP00000004106,8128.ENSONIP00000005106,8128.ENSONIP00000005144,8128.ENSONIP00000005465,8128.ENSONIP00000006086,8128.ENSONIP00000007715,8128.ENSONIP00000008187,8128.ENSONIP000…
GO Function	GO:0032555	Purine ribonucleotide binding	98	2628	4.4e-06	8128.ENSONIP00000000035,8128.ENSONIP00000000632,8128.ENSONIP00000001119,8128.ENSONIP00000001571,8128.ENSONIP00000002205,8128.ENSONIP00000002410,8128.ENSONIP00000002838,8128.ENSONIP00000003136,8128.ENSONIP00000003281,8128.ENSONIP00000004106,8128.ENSONIP00000005106,8128.ENSONIP00000005144,8128.ENSONIP00000005465,8128.ENSONIP00000006086,8128.ENSONIP00000007715,8128.ENSONIP00000008187,8128.ENSONIP000…
GO Function	GO:0035639	Purine ribonucleoside triphosphate binding	94	2557	1.6e-05	8128.ENSONIP00000000035,8128.ENSONIP00000000632,8128.ENSONIP00000001571,8128.ENSONIP00000002410,8128.ENSONIP00000002838,8128.ENSONIP00000003136,8128.ENSONIP00000003281,8128.ENSONIP00000004106,8128.ENSONIP00000005106,8128.ENSONIP00000005144,8128.ENSONIP00000005465,8128.ENSONIP00000007715,8128.ENSONIP00000008187,8128.ENSONIP00000009566,8128.ENSONIP00000009820,8128.ENSONIP00000010080,8128.ENSONIP000…
GO Function	GO:0005509	Calcium ion binding	43	822	1.74e-05	8128.ENSONIP00000001674,8128.ENSONIP00000002843,8128.ENSONIP00000004871,8128.ENSONIP00000005106,8128.ENSONIP00000005658,8128.ENSONIP00000007972,8128.ENSONIP00000010403,8128.ENSONIP00000010481,8128.ENSONIP00000011074,8128.ENSONIP00000012722,8128.ENSONIP00000015032,8128.ENSONIP00000015235,8128.ENSONIP00000017059,8128.ENSONIP00000018880,8128.ENSONIP00000019681,8128.ENSONIP00000020577,8128.ENSONIP000…
GO Function	GO:0017056	Structural constituent of nuclear pore	8	25	4.75e-05	8128.ENSONIP00000012607,8128.ENSONIP00000012995,8128.ENSONIP00000017656,8128.ENSONIP00000020894,8128.ENSONIP00000026623,8128.ENSONIP00000056548,8128.ENSONIP00000061574,8128.ENSONIP00000067094
GO Function	GO:0016787	Hydrolase activity	104	3016	4.83e-05	8128.ENSONIP00000000035,8128.ENSONIP00000000632,8128.ENSONIP00000001139,8128.ENSONIP00000002300,8128.ENSONIP00000002838,8128.ENSONIP00000003136,8128.ENSONIP00000003281,8128.ENSONIP00000003485,8128.ENSONIP00000003516,8128.ENSONIP00000004106,8128.ENSONIP00000005144,8128.ENSONIP00000005860,8128.ENSONIP00000007715,8128.ENSONIP00000007864,8128.ENSONIP00000007881,8128.ENSONIP00000008206,8128.ENSONIP000…
GO Function	GO:0009055	Electron transfer activity	12	79	5.49e-05	8128.ENSONIP00000013093,8128.ENSONIP00000021715,8128.ENSONIP00000031311,8128.ENSONIP00000033875,8128.ENSONIP00000047889,8128.ENSONIP00000050355,8128.ENSONIP00000053123,8128.ENSONIP00000066567,8128.ENSONIP00000070141,8128.ENSONIP00000073752,8128.ENSONIP00000077071,8128.ENSONIP00000078328
GO Function	GO:0016491	Oxidoreductase activity	44	900	5.6e-05	8128.ENSONIP00000000529,8128.ENSONIP00000001119,8128.ENSONIP00000001516,8128.ENSONIP00000006086,8128.ENSONIP00000006543,8128.ENSONIP00000006660,8128.ENSONIP00000008915,8128.ENSONIP00000013093,8128.ENSONIP00000013628,8128.ENSONIP00000014196,8128.ENSONIP00000014464,8128.ENSONIP00000015905,8128.ENSONIP00000018326,8128.ENSONIP00000021715,8128.ENSONIP00000022279,8128.ENSONIP00000028534,8128.ENSONIP000…
GO Function	GO:0017111	Nucleoside-triphosphatase activity	41	810	5.74e-05	8128.ENSONIP00000000035,8128.ENSONIP00000000632,8128.ENSONIP00000002838,8128.ENSONIP00000003136,8128.ENSONIP00000003281,8128.ENSONIP00000004106,8128.ENSONIP00000005144,8128.ENSONIP00000007715,8128.ENSONIP00000009820,8128.ENSONIP00000010080,8128.ENSONIP00000010364,8128.ENSONIP00000010900,8128.ENSONIP00000013333,8128.ENSONIP00000016653,8128.ENSONIP00000017349,8128.ENSONIP00000018572,8128.ENSONIP000…
GO Function	GO:0016462	Pyrophosphatase activity	43	873	5.74e-05	8128.ENSONIP00000000035,8128.ENSONIP00000000632,8128.ENSONIP00000002838,8128.ENSONIP00000003136,8128.ENSONIP00000003281,8128.ENSONIP00000004106,8128.ENSONIP00000005144,8128.ENSONIP00000007715,8128.ENSONIP00000009820,8128.ENSONIP00000010080,8128.ENSONIP00000010364,8128.ENSONIP00000010900,8128.ENSONIP00000013333,8128.ENSONIP00000016653,8128.ENSONIP00000017349,8128.ENSONIP00000018572,8128.ENSONIP000…
GO Function	GO:0051082	Unfolded protein binding	14	117	6.04e-05	8128.ENSONIP00000000035,8128.ENSONIP00000001961,8128.ENSONIP00000003584,8128.ENSONIP00000005144,8128.ENSONIP00000006556,8128.ENSONIP00000008827,8128.ENSONIP00000016653,8128.ENSONIP00000019997,8128.ENSONIP00000033403,8128.ENSONIP00000058253,8128.ENSONIP00000067870,8128.ENSONIP00000070496,8128.ENSONIP00000073655,8128.ENSONIP00000075764
GO Function	GO:0005488	Binding	440	18529	6.37e-05	8128.ENSONIP00000000035,8128.ENSONIP00000000224,8128.ENSONIP00000000230,8128.ENSONIP00000000632,8128.ENSONIP00000000689,8128.ENSONIP00000000843,8128.ENSONIP00000001119,8128.ENSONIP00000001138,8128.ENSONIP00000001139,8128.ENSONIP00000001148,8128.ENSONIP00000001516,8128.ENSONIP00000001571,8128.ENSONIP00000001584,8128.ENSONIP00000001629,8128.ENSONIP00000001674,8128.ENSONIP00000001715,8128.ENSONIP000…
GO Function	GO:0003723	RNA binding	54	1261	9.92e-05	8128.ENSONIP00000000689,8128.ENSONIP00000000843,8128.ENSONIP00000001138,8128.ENSONIP00000001715,8128.ENSONIP00000001819,8128.ENSONIP00000002413,8128.ENSONIP00000004052,8128.ENSONIP00000004821,8128.ENSONIP00000005315,8128.ENSONIP00000006994,8128.ENSONIP00000008365,8128.ENSONIP00000009566,8128.ENSONIP00000010217,8128.ENSONIP00000011299,8128.ENSONIP00000012607,8128.ENSONIP00000012948,8128.ENSONIP000…
GO Function	GO:0051015	Actin filament binding	22	307	0.00014	8128.ENSONIP00000000230,8128.ENSONIP00000005465,8128.ENSONIP00000008187,8128.ENSONIP00000008659,8128.ENSONIP00000012649,8128.ENSONIP00000016709,8128.ENSONIP00000019391,8128.ENSONIP00000019684,8128.ENSONIP00000022322,8128.ENSONIP00000023036,8128.ENSONIP00000033714,8128.ENSONIP00000038913,8128.ENSONIP00000039745,8128.ENSONIP00000039775,8128.ENSONIP00000044997,8128.ENSONIP00000046056,8128.ENSONIP000…
GO Function	GO:0005515	Protein binding	217	7883	0.00014	8128.ENSONIP00000000035,8128.ENSONIP00000000224,8128.ENSONIP00000000230,8128.ENSONIP00000000632,8128.ENSONIP00000001148,8128.ENSONIP00000001571,8128.ENSONIP00000001584,8128.ENSONIP00000001629,8128.ENSONIP00000001674,8128.ENSONIP00000001715,8128.ENSONIP00000001819,8128.ENSONIP00000001906,8128.ENSONIP00000001961,8128.ENSONIP00000002003,8128.ENSONIP00000002205,8128.ENSONIP00000002410,8128.ENSONIP000…
GO Function	GO:0003924	GTPase activity	25	391	0.00017	8128.ENSONIP00000002838,8128.ENSONIP00000003136,8128.ENSONIP00000003281,8128.ENSONIP00000004106,8128.ENSONIP00000007715,8128.ENSONIP00000009820,8128.ENSONIP00000010080,8128.ENSONIP00000010900,8128.ENSONIP00000013333,8128.ENSONIP00000017349,8128.ENSONIP00000021579,8128.ENSONIP00000022720,8128.ENSONIP00000029786,8128.ENSONIP00000030204,8128.ENSONIP00000032240,8128.ENSONIP00000033599,8128.ENSONIP000…
GO Function	GO:0005201	Extracellular matrix structural constituent	13	113	0.00018	8128.ENSONIP00000000383,8128.ENSONIP00000001629,8128.ENSONIP00000002003,8128.ENSONIP00000004042,8128.ENSONIP00000005778,8128.ENSONIP00000006889,8128.ENSONIP00000022508,8128.ENSONIP00000027809,8128.ENSONIP00000030873,8128.ENSONIP00000032638,8128.ENSONIP00000034295,8128.ENSONIP00000069636,8128.ENSONIP00000070225
GO Function	GO:0140662	ATP-dependent protein folding chaperone	8	36	0.00024	8128.ENSONIP00000000035,8128.ENSONIP00000005144,8128.ENSONIP00000016653,8128.ENSONIP00000017312,8128.ENSONIP00000031363,8128.ENSONIP00000044143,8128.ENSONIP00000070496,8128.ENSONIP00000075764
GO Function	GO:0003824	Catalytic activity	217	7958	0.00024	8128.ENSONIP00000000035,8128.ENSONIP00000000529,8128.ENSONIP00000000632,8128.ENSONIP00000001119,8128.ENSONIP00000001139,8128.ENSONIP00000001516,8128.ENSONIP00000001584,8128.ENSONIP00000002300,8128.ENSONIP00000002410,8128.ENSONIP00000002838,8128.ENSONIP00000003039,8128.ENSONIP00000003136,8128.ENSONIP00000003281,8128.ENSONIP00000003485,8128.ENSONIP00000003516,8128.ENSONIP00000004106,8128.ENSONIP000…
GO Function	GO:0140657	ATP-dependent activity	35	709	0.0004	8128.ENSONIP00000000035,8128.ENSONIP00000000632,8128.ENSONIP00000005144,8128.ENSONIP00000005465,8128.ENSONIP00000007458,8128.ENSONIP00000007881,8128.ENSONIP00000008187,8128.ENSONIP00000009566,8128.ENSONIP00000010364,8128.ENSONIP00000012649,8128.ENSONIP00000016653,8128.ENSONIP00000017312,8128.ENSONIP00000018572,8128.ENSONIP00000024366,8128.ENSONIP00000028091,8128.ENSONIP00000028847,8128.ENSONIP000…
GO Function	GO:0016651	Oxidoreductase activity, acting on NAD(P)H	10	70	0.00043	8128.ENSONIP00000021715,8128.ENSONIP00000028534,8128.ENSONIP00000031311,8128.ENSONIP00000033875,8128.ENSONIP00000041380,8128.ENSONIP00000048204,8128.ENSONIP00000050355,8128.ENSONIP00000066567,8128.ENSONIP00000077071,8128.ENSONIP00000078328
GO Function	GO:0050839	Cell adhesion molecule binding	21	310	0.00043	8128.ENSONIP00000001629,8128.ENSONIP00000001674,8128.ENSONIP00000002003,8128.ENSONIP00000004042,8128.ENSONIP00000004656,8128.ENSONIP00000005505,8128.ENSONIP00000005658,8128.ENSONIP00000012453,8128.ENSONIP00000022322,8128.ENSONIP00000022508,8128.ENSONIP00000023673,8128.ENSONIP00000024691,8128.ENSONIP00000029263,8128.ENSONIP00000033714,8128.ENSONIP00000038993,8128.ENSONIP00000047911,8128.ENSONIP000…
GO Function	GO:0005178	Integrin binding	13	129	0.00056	8128.ENSONIP00000001629,8128.ENSONIP00000002003,8128.ENSONIP00000004042,8128.ENSONIP00000004656,8128.ENSONIP00000005505,8128.ENSONIP00000012453,8128.ENSONIP00000022508,8128.ENSONIP00000024691,8128.ENSONIP00000029263,8128.ENSONIP00000047911,8128.ENSONIP00000065118,8128.ENSONIP00000071588,8128.ENSONIP00000081515
GO Function	GO:0005525	GTP binding	31	603	0.00059	8128.ENSONIP00000002838,8128.ENSONIP00000003136,8128.ENSONIP00000003281,8128.ENSONIP00000004106,8128.ENSONIP00000005106,8128.ENSONIP00000007715,8128.ENSONIP00000009820,8128.ENSONIP00000010080,8128.ENSONIP00000010900,8128.ENSONIP00000011062,8128.ENSONIP00000012167,8128.ENSONIP00000013333,8128.ENSONIP00000017349,8128.ENSONIP00000020768,8128.ENSONIP00000022688,8128.ENSONIP00000022720,8128.ENSONIP000…
GO Function	GO:0003955	NAD(P)H dehydrogenase (quinone) activity	8	44	0.00071	8128.ENSONIP00000021715,8128.ENSONIP00000031311,8128.ENSONIP00000033875,8128.ENSONIP00000048204,8128.ENSONIP00000050355,8128.ENSONIP00000066567,8128.ENSONIP00000077071,8128.ENSONIP00000078328
GO Function	GO:0015399	Primary active transmembrane transporter activity	15	178	0.00077	8128.ENSONIP00000000632,8128.ENSONIP00000007458,8128.ENSONIP00000013093,8128.ENSONIP00000021715,8128.ENSONIP00000028091,8128.ENSONIP00000031311,8128.ENSONIP00000033875,8128.ENSONIP00000035608,8128.ENSONIP00000050355,8128.ENSONIP00000053123,8128.ENSONIP00000053204,8128.ENSONIP00000066567,8128.ENSONIP00000066624,8128.ENSONIP00000077071,8128.ENSONIP00000078328
GO Function	GO:0015453	Oxidoreduction-driven active transmembrane transporter activity	9	61	0.00085	8128.ENSONIP00000013093,8128.ENSONIP00000021715,8128.ENSONIP00000031311,8128.ENSONIP00000033875,8128.ENSONIP00000050355,8128.ENSONIP00000053123,8128.ENSONIP00000066567,8128.ENSONIP00000077071,8128.ENSONIP00000078328
GO Function	GO:0016874	Ligase activity	15	180	0.00085	8128.ENSONIP00000002410,8128.ENSONIP00000003039,8128.ENSONIP00000008365,8128.ENSONIP00000028847,8128.ENSONIP00000038117,8128.ENSONIP00000039487,8128.ENSONIP00000041635,8128.ENSONIP00000044896,8128.ENSONIP00000052384,8128.ENSONIP00000065774,8128.ENSONIP00000069482,8128.ENSONIP00000071838,8128.ENSONIP00000072203,8128.ENSONIP00000078838,8128.ENSONIP00000080678
GO Function	GO:0005544	Calcium-dependent phospholipid binding	9	63	0.001	8128.ENSONIP00000004553,8128.ENSONIP00000004871,8128.ENSONIP00000017059,8128.ENSONIP00000031064,8128.ENSONIP00000052586,8128.ENSONIP00000052865,8128.ENSONIP00000064252,8128.ENSONIP00000073486,8128.ENSONIP00000077224
GO Function	GO:0000146	Microfilament motor activity	9	65	0.0011	8128.ENSONIP00000005465,8128.ENSONIP00000008187,8128.ENSONIP00000012649,8128.ENSONIP00000038913,8128.ENSONIP00000044997,8128.ENSONIP00000046056,8128.ENSONIP00000048293,8128.ENSONIP00000068527,8128.ENSONIP00000069154
GO Function	GO:0044183	Protein folding chaperone	9	65	0.0011	8128.ENSONIP00000000035,8128.ENSONIP00000005144,8128.ENSONIP00000016653,8128.ENSONIP00000017312,8128.ENSONIP00000031363,8128.ENSONIP00000044143,8128.ENSONIP00000049579,8128.ENSONIP00000070496,8128.ENSONIP00000075764
GO Function	GO:0008289	Lipid binding	35	755	0.0011	8128.ENSONIP00000003281,8128.ENSONIP00000003299,8128.ENSONIP00000004553,8128.ENSONIP00000004871,8128.ENSONIP00000008659,8128.ENSONIP00000009553,8128.ENSONIP00000010900,8128.ENSONIP00000013073,8128.ENSONIP00000016709,8128.ENSONIP00000017059,8128.ENSONIP00000018172,8128.ENSONIP00000018483,8128.ENSONIP00000019391,8128.ENSONIP00000019684,8128.ENSONIP00000020342,8128.ENSONIP00000021860,8128.ENSONIP000…
GO Function	GO:0030554	Adenyl nucleotide binding	71	2038	0.0011	8128.ENSONIP00000000035,8128.ENSONIP00000000632,8128.ENSONIP00000001119,8128.ENSONIP00000001571,8128.ENSONIP00000002205,8128.ENSONIP00000002410,8128.ENSONIP00000005106,8128.ENSONIP00000005144,8128.ENSONIP00000005465,8128.ENSONIP00000006086,8128.ENSONIP00000008187,8128.ENSONIP00000009566,8128.ENSONIP00000010364,8128.ENSONIP00000011062,8128.ENSONIP00000011836,8128.ENSONIP00000012649,8128.ENSONIP000…
GO Function	GO:0032559	Adenyl ribonucleotide binding	70	2031	0.0018	8128.ENSONIP00000000035,8128.ENSONIP00000000632,8128.ENSONIP00000001119,8128.ENSONIP00000001571,8128.ENSONIP00000002205,8128.ENSONIP00000002410,8128.ENSONIP00000005106,8128.ENSONIP00000005144,8128.ENSONIP00000005465,8128.ENSONIP00000006086,8128.ENSONIP00000008187,8128.ENSONIP00000009566,8128.ENSONIP00000010364,8128.ENSONIP00000011062,8128.ENSONIP00000011836,8128.ENSONIP00000012649,8128.ENSONIP000…
GO Function	GO:0008137	NADH dehydrogenase (ubiquinone) activity	7	39	0.002	8128.ENSONIP00000021715,8128.ENSONIP00000031311,8128.ENSONIP00000033875,8128.ENSONIP00000050355,8128.ENSONIP00000066567,8128.ENSONIP00000077071,8128.ENSONIP00000078328
GO Function	GO:1901681	Sulfur compound binding	16	224	0.002	8128.ENSONIP00000001119,8128.ENSONIP00000005505,8128.ENSONIP00000006086,8128.ENSONIP00000008524,8128.ENSONIP00000010400,8128.ENSONIP00000014196,8128.ENSONIP00000014464,8128.ENSONIP00000021876,8128.ENSONIP00000028345,8128.ENSONIP00000039487,8128.ENSONIP00000044358,8128.ENSONIP00000047911,8128.ENSONIP00000051054,8128.ENSONIP00000058309,8128.ENSONIP00000063344,8128.ENSONIP00000064882
GO Function	GO:1901363	Heterocyclic compound binding	193	7276	0.0038	8128.ENSONIP00000000035,8128.ENSONIP00000000632,8128.ENSONIP00000000689,8128.ENSONIP00000000843,8128.ENSONIP00000001119,8128.ENSONIP00000001138,8128.ENSONIP00000001139,8128.ENSONIP00000001571,8128.ENSONIP00000001715,8128.ENSONIP00000001819,8128.ENSONIP00000002094,8128.ENSONIP00000002205,8128.ENSONIP00000002410,8128.ENSONIP00000002413,8128.ENSONIP00000002838,8128.ENSONIP00000003136,8128.ENSONIP000…
GO Function	GO:0097159	Organic cyclic compound binding	194	7362	0.0052	8128.ENSONIP00000000035,8128.ENSONIP00000000632,8128.ENSONIP00000000689,8128.ENSONIP00000000843,8128.ENSONIP00000001119,8128.ENSONIP00000001138,8128.ENSONIP00000001139,8128.ENSONIP00000001571,8128.ENSONIP00000001715,8128.ENSONIP00000001819,8128.ENSONIP00000002094,8128.ENSONIP00000002205,8128.ENSONIP00000002410,8128.ENSONIP00000002413,8128.ENSONIP00000002838,8128.ENSONIP00000003136,8128.ENSONIP000…
GO Function	GO:0003774	Cytoskeletal motor activity	12	149	0.0057	8128.ENSONIP00000005465,8128.ENSONIP00000008187,8128.ENSONIP00000012649,8128.ENSONIP00000015235,8128.ENSONIP00000038187,8128.ENSONIP00000038913,8128.ENSONIP00000039551,8128.ENSONIP00000044997,8128.ENSONIP00000046056,8128.ENSONIP00000048293,8128.ENSONIP00000068527,8128.ENSONIP00000069154
GO Function	GO:0005524	ATP binding	66	1978	0.0064	8128.ENSONIP00000000035,8128.ENSONIP00000000632,8128.ENSONIP00000001571,8128.ENSONIP00000002410,8128.ENSONIP00000005106,8128.ENSONIP00000005144,8128.ENSONIP00000005465,8128.ENSONIP00000008187,8128.ENSONIP00000009566,8128.ENSONIP00000010364,8128.ENSONIP00000011062,8128.ENSONIP00000011836,8128.ENSONIP00000012649,8128.ENSONIP00000014124,8128.ENSONIP00000014173,8128.ENSONIP00000016653,8128.ENSONIP000…
GO Function	GO:0005516	Calmodulin binding	14	205	0.008	8128.ENSONIP00000000632,8128.ENSONIP00000005465,8128.ENSONIP00000008187,8128.ENSONIP00000010137,8128.ENSONIP00000012649,8128.ENSONIP00000021119,8128.ENSONIP00000028325,8128.ENSONIP00000038187,8128.ENSONIP00000038913,8128.ENSONIP00000044997,8128.ENSONIP00000046056,8128.ENSONIP00000048293,8128.ENSONIP00000068527,8128.ENSONIP00000069154
GO Function	GO:0046872	Metal ion binding	136	4917	0.0112	8128.ENSONIP00000000632,8128.ENSONIP00000001516,8128.ENSONIP00000001674,8128.ENSONIP00000001715,8128.ENSONIP00000002410,8128.ENSONIP00000002838,8128.ENSONIP00000002843,8128.ENSONIP00000003136,8128.ENSONIP00000003516,8128.ENSONIP00000004553,8128.ENSONIP00000004656,8128.ENSONIP00000004871,8128.ENSONIP00000005106,8128.ENSONIP00000005658,8128.ENSONIP00000006543,8128.ENSONIP00000007972,8128.ENSONIP000…
GO Function	GO:0015078	Proton transmembrane transporter activity	10	120	0.0146	8128.ENSONIP00000003039,8128.ENSONIP00000007458,8128.ENSONIP00000013093,8128.ENSONIP00000028091,8128.ENSONIP00000035608,8128.ENSONIP00000038117,8128.ENSONIP00000044896,8128.ENSONIP00000052384,8128.ENSONIP00000053123,8128.ENSONIP00000072011
GO Function	GO:0043169	Cation binding	137	5003	0.0154	8128.ENSONIP00000000632,8128.ENSONIP00000001516,8128.ENSONIP00000001674,8128.ENSONIP00000001715,8128.ENSONIP00000002410,8128.ENSONIP00000002838,8128.ENSONIP00000002843,8128.ENSONIP00000003136,8128.ENSONIP00000003516,8128.ENSONIP00000004553,8128.ENSONIP00000004656,8128.ENSONIP00000004871,8128.ENSONIP00000005106,8128.ENSONIP00000005658,8128.ENSONIP00000006543,8128.ENSONIP00000007972,8128.ENSONIP000…
GO Function	GO:0005543	Phospholipid binding	22	458	0.0162	8128.ENSONIP00000003281,8128.ENSONIP00000004553,8128.ENSONIP00000004871,8128.ENSONIP00000008659,8128.ENSONIP00000009553,8128.ENSONIP00000016709,8128.ENSONIP00000017059,8128.ENSONIP00000018483,8128.ENSONIP00000019391,8128.ENSONIP00000019684,8128.ENSONIP00000022075,8128.ENSONIP00000022773,8128.ENSONIP00000023260,8128.ENSONIP00000027618,8128.ENSONIP00000031064,8128.ENSONIP00000039775,8128.ENSONIP000…
GO Function	GO:0016853	Isomerase activity	12	177	0.0213	8128.ENSONIP00000001584,8128.ENSONIP00000008505,8128.ENSONIP00000014196,8128.ENSONIP00000014480,8128.ENSONIP00000017312,8128.ENSONIP00000020165,8128.ENSONIP00000021876,8128.ENSONIP00000025581,8128.ENSONIP00000033387,8128.ENSONIP00000036178,8128.ENSONIP00000038669,8128.ENSONIP00000070006
GO Function	GO:0016877	Ligase activity, forming carbon-sulfur bonds	6	46	0.0254	8128.ENSONIP00000028847,8128.ENSONIP00000069482,8128.ENSONIP00000071838,8128.ENSONIP00000072203,8128.ENSONIP00000078838,8128.ENSONIP00000080678
GO Function	GO:0050660	Flavin adenine dinucleotide binding	8	86	0.0261	8128.ENSONIP00000006086,8128.ENSONIP00000008915,8128.ENSONIP00000041380,8128.ENSONIP00000046722,8128.ENSONIP00000047889,8128.ENSONIP00000048588,8128.ENSONIP00000051054,8128.ENSONIP00000059266
GO Function	GO:0003729	mRNA binding	16	296	0.0278	8128.ENSONIP00000000843,8128.ENSONIP00000002413,8128.ENSONIP00000006994,8128.ENSONIP00000012607,8128.ENSONIP00000014735,8128.ENSONIP00000019951,8128.ENSONIP00000020894,8128.ENSONIP00000028592,8128.ENSONIP00000029144,8128.ENSONIP00000033502,8128.ENSONIP00000044853,8128.ENSONIP00000045474,8128.ENSONIP00000051724,8128.ENSONIP00000063525,8128.ENSONIP00000071076,8128.ENSONIP00000076394
GO Function	GO:0005200	Structural constituent of cytoskeleton	7	68	0.0316	8128.ENSONIP00000008659,8128.ENSONIP00000012167,8128.ENSONIP00000017330,8128.ENSONIP00000019391,8128.ENSONIP00000024172,8128.ENSONIP00000062480,8128.ENSONIP00000066063
GO Function	GO:0060090	Molecular adaptor activity	18	364	0.0341	8128.ENSONIP00000000230,8128.ENSONIP00000001148,8128.ENSONIP00000013073,8128.ENSONIP00000013333,8128.ENSONIP00000016709,8128.ENSONIP00000023673,8128.ENSONIP00000029146,8128.ENSONIP00000035581,8128.ENSONIP00000039775,8128.ENSONIP00000048911,8128.ENSONIP00000050477,8128.ENSONIP00000051083,8128.ENSONIP00000052524,8128.ENSONIP00000055583,8128.ENSONIP00000061455,8128.ENSONIP00000073964,8128.ENSONIP000…
GO Function	GO:0019003	GDP binding	6	51	0.0372	8128.ENSONIP00000007715,8128.ENSONIP00000009820,8128.ENSONIP00000017349,8128.ENSONIP00000022720,8128.ENSONIP00000032240,8128.ENSONIP00000037462
GO Function	GO:0003779	Actin binding	33	880	0.0406	8128.ENSONIP00000000224,8128.ENSONIP00000000230,8128.ENSONIP00000001571,8128.ENSONIP00000005465,8128.ENSONIP00000008187,8128.ENSONIP00000008659,8128.ENSONIP00000010137,8128.ENSONIP00000012649,8128.ENSONIP00000012802,8128.ENSONIP00000016709,8128.ENSONIP00000019391,8128.ENSONIP00000019684,8128.ENSONIP00000021119,8128.ENSONIP00000022322,8128.ENSONIP00000023036,8128.ENSONIP00000033714,8128.ENSONIP000…
GO Function	GO:0003925	G protein activity	6	53	0.0435	8128.ENSONIP00000017349,8128.ENSONIP00000022720,8128.ENSONIP00000032240,8128.ENSONIP00000037462,8128.ENSONIP00000038401,8128.ENSONIP00000067416
GO Component	GO:0032991	Protein-containing complex	218	5390	5.08e-21	8128.ENSONIP00000000529,8128.ENSONIP00000000689,8128.ENSONIP00000001019,8128.ENSONIP00000001138,8128.ENSONIP00000001148,8128.ENSONIP00000001571,8128.ENSONIP00000001629,8128.ENSONIP00000001674,8128.ENSONIP00000001819,8128.ENSONIP00000002003,8128.ENSONIP00000002205,8128.ENSONIP00000002421,8128.ENSONIP00000002838,8128.ENSONIP00000003039,8128.ENSONIP00000003136,8128.ENSONIP00000003200,8128.ENSONIP000…
GO Component	GO:0005737	Cytoplasm	402	13775	3.12e-19	8128.ENSONIP00000000035,8128.ENSONIP00000000224,8128.ENSONIP00000000230,8128.ENSONIP00000000529,8128.ENSONIP00000000632,8128.ENSONIP00000000689,8128.ENSONIP00000000843,8128.ENSONIP00000001019,8128.ENSONIP00000001119,8128.ENSONIP00000001138,8128.ENSONIP00000001139,8128.ENSONIP00000001148,8128.ENSONIP00000001516,8128.ENSONIP00000001553,8128.ENSONIP00000001571,8128.ENSONIP00000001584,8128.ENSONIP000…
GO Component	GO:0043229	Intracellular organelle	407	14837	4.16e-14	8128.ENSONIP00000000224,8128.ENSONIP00000000230,8128.ENSONIP00000000529,8128.ENSONIP00000000632,8128.ENSONIP00000000689,8128.ENSONIP00000000843,8128.ENSONIP00000001019,8128.ENSONIP00000001119,8128.ENSONIP00000001138,8128.ENSONIP00000001139,8128.ENSONIP00000001148,8128.ENSONIP00000001516,8128.ENSONIP00000001553,8128.ENSONIP00000001571,8128.ENSONIP00000001584,8128.ENSONIP00000001674,8128.ENSONIP000…
GO Component	GO:0005622	Intracellular anatomical structure	467	18110	7.46e-14	8128.ENSONIP00000000035,8128.ENSONIP00000000224,8128.ENSONIP00000000230,8128.ENSONIP00000000529,8128.ENSONIP00000000632,8128.ENSONIP00000000689,8128.ENSONIP00000000843,8128.ENSONIP00000001019,8128.ENSONIP00000001119,8128.ENSONIP00000001138,8128.ENSONIP00000001139,8128.ENSONIP00000001148,8128.ENSONIP00000001516,8128.ENSONIP00000001553,8128.ENSONIP00000001571,8128.ENSONIP00000001584,8128.ENSONIP000…
GO Component	GO:0043226	Organelle	415	15354	1.07e-13	8128.ENSONIP00000000224,8128.ENSONIP00000000230,8128.ENSONIP00000000529,8128.ENSONIP00000000632,8128.ENSONIP00000000689,8128.ENSONIP00000000843,8128.ENSONIP00000001019,8128.ENSONIP00000001119,8128.ENSONIP00000001138,8128.ENSONIP00000001139,8128.ENSONIP00000001148,8128.ENSONIP00000001516,8128.ENSONIP00000001553,8128.ENSONIP00000001571,8128.ENSONIP00000001584,8128.ENSONIP00000001674,8128.ENSONIP000…
GO Component	GO:0031967	Organelle envelope	66	1015	4.08e-13	8128.ENSONIP00000001674,8128.ENSONIP00000003039,8128.ENSONIP00000003200,8128.ENSONIP00000003281,8128.ENSONIP00000006086,8128.ENSONIP00000009553,8128.ENSONIP00000009740,8128.ENSONIP00000010900,8128.ENSONIP00000011868,8128.ENSONIP00000011904,8128.ENSONIP00000012607,8128.ENSONIP00000012995,8128.ENSONIP00000013093,8128.ENSONIP00000013462,8128.ENSONIP00000014196,8128.ENSONIP00000017312,8128.ENSONIP000…
GO Component	GO:0005739	Mitochondrion	83	1558	2.59e-12	8128.ENSONIP00000000529,8128.ENSONIP00000001119,8128.ENSONIP00000001148,8128.ENSONIP00000001516,8128.ENSONIP00000001906,8128.ENSONIP00000002000,8128.ENSONIP00000002094,8128.ENSONIP00000002410,8128.ENSONIP00000003039,8128.ENSONIP00000003200,8128.ENSONIP00000003281,8128.ENSONIP00000005144,8128.ENSONIP00000006086,8128.ENSONIP00000006660,8128.ENSONIP00000007881,8128.ENSONIP00000009553,8128.ENSONIP000…
GO Component	GO:0098796	Membrane protein complex	70	1267	6.68e-11	8128.ENSONIP00000001148,8128.ENSONIP00000001629,8128.ENSONIP00000001674,8128.ENSONIP00000002421,8128.ENSONIP00000002838,8128.ENSONIP00000003039,8128.ENSONIP00000003136,8128.ENSONIP00000003200,8128.ENSONIP00000004042,8128.ENSONIP00000004656,8128.ENSONIP00000005658,8128.ENSONIP00000007458,8128.ENSONIP00000009740,8128.ENSONIP00000010080,8128.ENSONIP00000013073,8128.ENSONIP00000013093,8128.ENSONIP000…
GO Component	GO:0019866	Organelle inner membrane	40	481	1.04e-10	8128.ENSONIP00000003039,8128.ENSONIP00000003200,8128.ENSONIP00000003281,8128.ENSONIP00000006086,8128.ENSONIP00000009740,8128.ENSONIP00000011904,8128.ENSONIP00000013093,8128.ENSONIP00000013462,8128.ENSONIP00000017312,8128.ENSONIP00000021715,8128.ENSONIP00000022027,8128.ENSONIP00000022093,8128.ENSONIP00000024649,8128.ENSONIP00000028534,8128.ENSONIP00000030356,8128.ENSONIP00000031311,8128.ENSONIP000…
GO Component	GO:0005743	Mitochondrial inner membrane	38	438	1.1e-10	8128.ENSONIP00000003039,8128.ENSONIP00000003200,8128.ENSONIP00000003281,8128.ENSONIP00000006086,8128.ENSONIP00000009740,8128.ENSONIP00000011904,8128.ENSONIP00000013093,8128.ENSONIP00000013462,8128.ENSONIP00000017312,8128.ENSONIP00000021715,8128.ENSONIP00000022027,8128.ENSONIP00000022093,8128.ENSONIP00000024649,8128.ENSONIP00000028534,8128.ENSONIP00000030356,8128.ENSONIP00000031311,8128.ENSONIP000…
GO Component	GO:0098800	Inner mitochondrial membrane protein complex	21	139	1.4e-09	8128.ENSONIP00000003039,8128.ENSONIP00000003200,8128.ENSONIP00000009740,8128.ENSONIP00000013093,8128.ENSONIP00000021715,8128.ENSONIP00000022027,8128.ENSONIP00000022093,8128.ENSONIP00000030356,8128.ENSONIP00000031311,8128.ENSONIP00000033875,8128.ENSONIP00000038117,8128.ENSONIP00000044253,8128.ENSONIP00000044896,8128.ENSONIP00000046143,8128.ENSONIP00000050355,8128.ENSONIP00000052384,8128.ENSONIP000…
GO Component	GO:0031090	Organelle membrane	125	3243	1.4e-09	8128.ENSONIP00000001553,8128.ENSONIP00000001674,8128.ENSONIP00000002421,8128.ENSONIP00000003039,8128.ENSONIP00000003200,8128.ENSONIP00000003281,8128.ENSONIP00000004106,8128.ENSONIP00000005106,8128.ENSONIP00000006086,8128.ENSONIP00000006951,8128.ENSONIP00000007458,8128.ENSONIP00000008677,8128.ENSONIP00000008906,8128.ENSONIP00000008915,8128.ENSONIP00000009553,8128.ENSONIP00000009740,8128.ENSONIP000…
GO Component	GO:0012505	Endomembrane system	135	3682	4.2e-09	8128.ENSONIP00000001148,8128.ENSONIP00000001553,8128.ENSONIP00000001674,8128.ENSONIP00000001819,8128.ENSONIP00000002421,8128.ENSONIP00000004106,8128.ENSONIP00000005106,8128.ENSONIP00000005626,8128.ENSONIP00000006543,8128.ENSONIP00000006556,8128.ENSONIP00000006951,8128.ENSONIP00000008206,8128.ENSONIP00000008677,8128.ENSONIP00000008906,8128.ENSONIP00000008915,8128.ENSONIP00000009084,8128.ENSONIP000…
GO Component	GO:0098798	Mitochondrial protein-containing complex	28	281	4.5e-09	8128.ENSONIP00000000529,8128.ENSONIP00000003039,8128.ENSONIP00000003200,8128.ENSONIP00000009740,8128.ENSONIP00000013093,8128.ENSONIP00000018359,8128.ENSONIP00000021715,8128.ENSONIP00000022027,8128.ENSONIP00000022093,8128.ENSONIP00000029937,8128.ENSONIP00000030356,8128.ENSONIP00000031311,8128.ENSONIP00000033875,8128.ENSONIP00000038117,8128.ENSONIP00000044253,8128.ENSONIP00000044896,8128.ENSONIP000…
GO Component	GO:0062023	Collagen-containing extracellular matrix	28	282	4.55e-09	8128.ENSONIP00000000383,8128.ENSONIP00000001629,8128.ENSONIP00000002003,8128.ENSONIP00000002843,8128.ENSONIP00000004042,8128.ENSONIP00000005505,8128.ENSONIP00000005778,8128.ENSONIP00000006889,8128.ENSONIP00000010481,8128.ENSONIP00000012453,8128.ENSONIP00000012722,8128.ENSONIP00000015032,8128.ENSONIP00000022279,8128.ENSONIP00000022508,8128.ENSONIP00000024691,8128.ENSONIP00000027809,8128.ENSONIP000…
GO Component	GO:0005740	Mitochondrial envelope	46	731	9.22e-09	8128.ENSONIP00000003039,8128.ENSONIP00000003200,8128.ENSONIP00000003281,8128.ENSONIP00000006086,8128.ENSONIP00000009553,8128.ENSONIP00000009740,8128.ENSONIP00000010900,8128.ENSONIP00000011904,8128.ENSONIP00000013093,8128.ENSONIP00000013462,8128.ENSONIP00000017312,8128.ENSONIP00000021715,8128.ENSONIP00000021860,8128.ENSONIP00000022027,8128.ENSONIP00000022093,8128.ENSONIP00000024649,8128.ENSONIP000…
GO Component	GO:0031966	Mitochondrial membrane	44	679	9.38e-09	8128.ENSONIP00000003039,8128.ENSONIP00000003200,8128.ENSONIP00000003281,8128.ENSONIP00000006086,8128.ENSONIP00000009740,8128.ENSONIP00000010900,8128.ENSONIP00000011904,8128.ENSONIP00000013093,8128.ENSONIP00000013462,8128.ENSONIP00000017312,8128.ENSONIP00000021715,8128.ENSONIP00000021860,8128.ENSONIP00000022027,8128.ENSONIP00000022093,8128.ENSONIP00000024649,8128.ENSONIP00000028534,8128.ENSONIP000…
GO Component	GO:0031012	Extracellular matrix	37	511	1.61e-08	8128.ENSONIP00000000383,8128.ENSONIP00000001629,8128.ENSONIP00000002003,8128.ENSONIP00000002843,8128.ENSONIP00000004042,8128.ENSONIP00000005505,8128.ENSONIP00000005778,8128.ENSONIP00000006889,8128.ENSONIP00000010481,8128.ENSONIP00000012453,8128.ENSONIP00000012722,8128.ENSONIP00000014314,8128.ENSONIP00000015032,8128.ENSONIP00000019637,8128.ENSONIP00000019681,8128.ENSONIP00000020057,8128.ENSONIP000…
GO Component	GO:0005783	Endoplasmic reticulum	72	1537	1.8e-08	8128.ENSONIP00000001819,8128.ENSONIP00000005626,8128.ENSONIP00000006543,8128.ENSONIP00000006556,8128.ENSONIP00000006951,8128.ENSONIP00000008206,8128.ENSONIP00000008677,8128.ENSONIP00000008906,8128.ENSONIP00000008915,8128.ENSONIP00000012226,8128.ENSONIP00000013628,8128.ENSONIP00000014366,8128.ENSONIP00000017371,8128.ENSONIP00000018507,8128.ENSONIP00000018880,8128.ENSONIP00000019367,8128.ENSONIP000…
GO Component	GO:1990204	Oxidoreductase complex	17	110	5.32e-08	8128.ENSONIP00000000529,8128.ENSONIP00000003200,8128.ENSONIP00000013093,8128.ENSONIP00000014464,8128.ENSONIP00000018359,8128.ENSONIP00000021715,8128.ENSONIP00000030356,8128.ENSONIP00000031311,8128.ENSONIP00000033875,8128.ENSONIP00000044253,8128.ENSONIP00000047889,8128.ENSONIP00000050355,8128.ENSONIP00000063344,8128.ENSONIP00000066567,8128.ENSONIP00000073752,8128.ENSONIP00000077071,8128.ENSONIP000…
GO Component	GO:0015629	Actin cytoskeleton	33	440	5.55e-08	8128.ENSONIP00000000224,8128.ENSONIP00000000230,8128.ENSONIP00000001571,8128.ENSONIP00000005465,8128.ENSONIP00000008187,8128.ENSONIP00000008659,8128.ENSONIP00000009084,8128.ENSONIP00000012649,8128.ENSONIP00000012802,8128.ENSONIP00000015235,8128.ENSONIP00000019391,8128.ENSONIP00000019684,8128.ENSONIP00000021119,8128.ENSONIP00000022322,8128.ENSONIP00000024324,8128.ENSONIP00000034924,8128.ENSONIP000…
GO Component	GO:0099080	Supramolecular complex	53	1043	3.29e-07	8128.ENSONIP00000000224,8128.ENSONIP00000003281,8128.ENSONIP00000005465,8128.ENSONIP00000006951,8128.ENSONIP00000008187,8128.ENSONIP00000010900,8128.ENSONIP00000011482,8128.ENSONIP00000011690,8128.ENSONIP00000011836,8128.ENSONIP00000012167,8128.ENSONIP00000012607,8128.ENSONIP00000012802,8128.ENSONIP00000014445,8128.ENSONIP00000016014,8128.ENSONIP00000017330,8128.ENSONIP00000018535,8128.ENSONIP000…
GO Component	GO:0043232	Intracellular non-membrane-bounded organelle	138	4098	3.36e-07	8128.ENSONIP00000000224,8128.ENSONIP00000000230,8128.ENSONIP00000000689,8128.ENSONIP00000001138,8128.ENSONIP00000001571,8128.ENSONIP00000001584,8128.ENSONIP00000002205,8128.ENSONIP00000003136,8128.ENSONIP00000003281,8128.ENSONIP00000005144,8128.ENSONIP00000005465,8128.ENSONIP00000006951,8128.ENSONIP00000007458,8128.ENSONIP00000008081,8128.ENSONIP00000008187,8128.ENSONIP00000008524,8128.ENSONIP000…
GO Component	GO:0043231	Intracellular membrane-bounded organelle	342	13151	4.29e-07	8128.ENSONIP00000000529,8128.ENSONIP00000000632,8128.ENSONIP00000000689,8128.ENSONIP00000000843,8128.ENSONIP00000001019,8128.ENSONIP00000001119,8128.ENSONIP00000001139,8128.ENSONIP00000001148,8128.ENSONIP00000001516,8128.ENSONIP00000001553,8128.ENSONIP00000001571,8128.ENSONIP00000001584,8128.ENSONIP00000001674,8128.ENSONIP00000001715,8128.ENSONIP00000001819,8128.ENSONIP00000001906,8128.ENSONIP000…
GO Component	GO:0043227	Membrane-bounded organelle	353	13752	7.93e-07	8128.ENSONIP00000000529,8128.ENSONIP00000000632,8128.ENSONIP00000000689,8128.ENSONIP00000000843,8128.ENSONIP00000001019,8128.ENSONIP00000001119,8128.ENSONIP00000001139,8128.ENSONIP00000001148,8128.ENSONIP00000001516,8128.ENSONIP00000001553,8128.ENSONIP00000001571,8128.ENSONIP00000001584,8128.ENSONIP00000001674,8128.ENSONIP00000001715,8128.ENSONIP00000001819,8128.ENSONIP00000001906,8128.ENSONIP000…
GO Component	GO:1902494	Catalytic complex	64	1447	1.12e-06	8128.ENSONIP00000000529,8128.ENSONIP00000001019,8128.ENSONIP00000002838,8128.ENSONIP00000003136,8128.ENSONIP00000003200,8128.ENSONIP00000004712,8128.ENSONIP00000004821,8128.ENSONIP00000008365,8128.ENSONIP00000009566,8128.ENSONIP00000009730,8128.ENSONIP00000010080,8128.ENSONIP00000012607,8128.ENSONIP00000012948,8128.ENSONIP00000013093,8128.ENSONIP00000013643,8128.ENSONIP00000013777,8128.ENSONIP000…
GO Component	GO:0110165	Cellular anatomical entity	574	26302	1.63e-06	8128.ENSONIP00000000035,8128.ENSONIP00000000224,8128.ENSONIP00000000230,8128.ENSONIP00000000383,8128.ENSONIP00000000529,8128.ENSONIP00000000632,8128.ENSONIP00000000689,8128.ENSONIP00000000843,8128.ENSONIP00000001019,8128.ENSONIP00000001119,8128.ENSONIP00000001138,8128.ENSONIP00000001139,8128.ENSONIP00000001148,8128.ENSONIP00000001340,8128.ENSONIP00000001516,8128.ENSONIP00000001553,8128.ENSONIP000…
GO Component	GO:0005576	Extracellular region	90	2411	2.99e-06	8128.ENSONIP00000000383,8128.ENSONIP00000001629,8128.ENSONIP00000002003,8128.ENSONIP00000002489,8128.ENSONIP00000002615,8128.ENSONIP00000002843,8128.ENSONIP00000003516,8128.ENSONIP00000004042,8128.ENSONIP00000004521,8128.ENSONIP00000005505,8128.ENSONIP00000005626,8128.ENSONIP00000005778,8128.ENSONIP00000006556,8128.ENSONIP00000006889,8128.ENSONIP00000007864,8128.ENSONIP00000007972,8128.ENSONIP000…
GO Component	GO:0070469	Respirasome	14	101	3.77e-06	8128.ENSONIP00000003200,8128.ENSONIP00000013093,8128.ENSONIP00000021715,8128.ENSONIP00000030356,8128.ENSONIP00000031311,8128.ENSONIP00000033875,8128.ENSONIP00000044253,8128.ENSONIP00000046143,8128.ENSONIP00000050355,8128.ENSONIP00000053123,8128.ENSONIP00000066567,8128.ENSONIP00000070141,8128.ENSONIP00000077071,8128.ENSONIP00000078328
GO Component	GO:0098803	Respiratory chain complex	13	86	4.25e-06	8128.ENSONIP00000003200,8128.ENSONIP00000013093,8128.ENSONIP00000021715,8128.ENSONIP00000030356,8128.ENSONIP00000031311,8128.ENSONIP00000033875,8128.ENSONIP00000044253,8128.ENSONIP00000046143,8128.ENSONIP00000050355,8128.ENSONIP00000053123,8128.ENSONIP00000066567,8128.ENSONIP00000077071,8128.ENSONIP00000078328
GO Component	GO:0099512	Supramolecular fiber	40	743	4.39e-06	8128.ENSONIP00000000224,8128.ENSONIP00000003281,8128.ENSONIP00000005465,8128.ENSONIP00000006951,8128.ENSONIP00000008187,8128.ENSONIP00000010900,8128.ENSONIP00000011482,8128.ENSONIP00000011690,8128.ENSONIP00000012167,8128.ENSONIP00000012802,8128.ENSONIP00000017330,8128.ENSONIP00000018535,8128.ENSONIP00000021119,8128.ENSONIP00000023673,8128.ENSONIP00000023678,8128.ENSONIP00000024172,8128.ENSONIP000…
GO Component	GO:0070013	Intracellular organelle lumen	109	3207	9.11e-06	8128.ENSONIP00000000529,8128.ENSONIP00000000689,8128.ENSONIP00000001019,8128.ENSONIP00000001119,8128.ENSONIP00000001148,8128.ENSONIP00000001516,8128.ENSONIP00000001584,8128.ENSONIP00000001674,8128.ENSONIP00000001715,8128.ENSONIP00000002413,8128.ENSONIP00000003281,8128.ENSONIP00000004052,8128.ENSONIP00000005144,8128.ENSONIP00000005315,8128.ENSONIP00000006556,8128.ENSONIP00000006924,8128.ENSONIP000…
GO Component	GO:0005746	Mitochondrial respirasome	12	78	9.34e-06	8128.ENSONIP00000003200,8128.ENSONIP00000013093,8128.ENSONIP00000021715,8128.ENSONIP00000030356,8128.ENSONIP00000031311,8128.ENSONIP00000033875,8128.ENSONIP00000044253,8128.ENSONIP00000046143,8128.ENSONIP00000050355,8128.ENSONIP00000066567,8128.ENSONIP00000077071,8128.ENSONIP00000078328
GO Component	GO:0034399	Nuclear periphery	12	79	1.03e-05	8128.ENSONIP00000009740,8128.ENSONIP00000011299,8128.ENSONIP00000011482,8128.ENSONIP00000012607,8128.ENSONIP00000012995,8128.ENSONIP00000017330,8128.ENSONIP00000020894,8128.ENSONIP00000024400,8128.ENSONIP00000025802,8128.ENSONIP00000035853,8128.ENSONIP00000062480,8128.ENSONIP00000066063
GO Component	GO:0005604	Basement membrane	11	67	1.56e-05	8128.ENSONIP00000000383,8128.ENSONIP00000002003,8128.ENSONIP00000005505,8128.ENSONIP00000005778,8128.ENSONIP00000012722,8128.ENSONIP00000015032,8128.ENSONIP00000022279,8128.ENSONIP00000022508,8128.ENSONIP00000027809,8128.ENSONIP00000028345,8128.ENSONIP00000069636
GO Component	GO:0005747	Mitochondrial respiratory chain complex I	9	43	2.77e-05	8128.ENSONIP00000021715,8128.ENSONIP00000030356,8128.ENSONIP00000031311,8128.ENSONIP00000033875,8128.ENSONIP00000044253,8128.ENSONIP00000050355,8128.ENSONIP00000066567,8128.ENSONIP00000077071,8128.ENSONIP00000078328
GO Component	GO:0016459	Myosin complex	12	88	2.77e-05	8128.ENSONIP00000005465,8128.ENSONIP00000008187,8128.ENSONIP00000012649,8128.ENSONIP00000015235,8128.ENSONIP00000034924,8128.ENSONIP00000038187,8128.ENSONIP00000038913,8128.ENSONIP00000044997,8128.ENSONIP00000046056,8128.ENSONIP00000048293,8128.ENSONIP00000068527,8128.ENSONIP00000069154
GO Component	GO:0033178	Proton-transporting two-sector ATPase complex, catalytic domain	7	21	3.1e-05	8128.ENSONIP00000003039,8128.ENSONIP00000007458,8128.ENSONIP00000028091,8128.ENSONIP00000035608,8128.ENSONIP00000038117,8128.ENSONIP00000044896,8128.ENSONIP00000052384
GO Component	GO:0016460	Myosin II complex	9	45	3.53e-05	8128.ENSONIP00000008187,8128.ENSONIP00000015235,8128.ENSONIP00000034924,8128.ENSONIP00000038913,8128.ENSONIP00000044997,8128.ENSONIP00000046056,8128.ENSONIP00000048293,8128.ENSONIP00000068527,8128.ENSONIP00000069154
GO Component	GO:0005882	Intermediate filament	9	48	5.54e-05	8128.ENSONIP00000011482,8128.ENSONIP00000011690,8128.ENSONIP00000017330,8128.ENSONIP00000023673,8128.ENSONIP00000023678,8128.ENSONIP00000024172,8128.ENSONIP00000024400,8128.ENSONIP00000062480,8128.ENSONIP00000066063
GO Component	GO:0032982	Myosin filament	8	38	9.47e-05	8128.ENSONIP00000008187,8128.ENSONIP00000018535,8128.ENSONIP00000038913,8128.ENSONIP00000044997,8128.ENSONIP00000046056,8128.ENSONIP00000048293,8128.ENSONIP00000068527,8128.ENSONIP00000069154
GO Component	GO:1990904	Ribonucleoprotein complex	31	589	0.00012	8128.ENSONIP00000000689,8128.ENSONIP00000001138,8128.ENSONIP00000001819,8128.ENSONIP00000004821,8128.ENSONIP00000006973,8128.ENSONIP00000008827,8128.ENSONIP00000009566,8128.ENSONIP00000011299,8128.ENSONIP00000011589,8128.ENSONIP00000012634,8128.ENSONIP00000012948,8128.ENSONIP00000013643,8128.ENSONIP00000016014,8128.ENSONIP00000022288,8128.ENSONIP00000024649,8128.ENSONIP00000025917,8128.ENSONIP000…
GO Component	GO:0005856	Cytoskeleton	76	2156	0.00016	8128.ENSONIP00000000224,8128.ENSONIP00000000230,8128.ENSONIP00000001571,8128.ENSONIP00000002205,8128.ENSONIP00000003136,8128.ENSONIP00000003281,8128.ENSONIP00000005465,8128.ENSONIP00000006951,8128.ENSONIP00000007458,8128.ENSONIP00000008081,8128.ENSONIP00000008187,8128.ENSONIP00000008659,8128.ENSONIP00000008842,8128.ENSONIP00000009084,8128.ENSONIP00000010137,8128.ENSONIP00000010900,8128.ENSONIP000…
GO Component	GO:0005635	Nuclear envelope	20	296	0.00021	8128.ENSONIP00000001674,8128.ENSONIP00000011868,8128.ENSONIP00000012607,8128.ENSONIP00000012995,8128.ENSONIP00000014196,8128.ENSONIP00000017330,8128.ENSONIP00000017656,8128.ENSONIP00000020894,8128.ENSONIP00000026623,8128.ENSONIP00000046686,8128.ENSONIP00000051083,8128.ENSONIP00000053764,8128.ENSONIP00000056548,8128.ENSONIP00000059691,8128.ENSONIP00000061574,8128.ENSONIP00000062480,8128.ENSONIP000…
GO Component	GO:0030117	Membrane coat	10	76	0.00023	8128.ENSONIP00000013073,8128.ENSONIP00000014601,8128.ENSONIP00000019367,8128.ENSONIP00000021924,8128.ENSONIP00000030204,8128.ENSONIP00000055583,8128.ENSONIP00000061455,8128.ENSONIP00000066204,8128.ENSONIP00000067563,8128.ENSONIP00000081526
GO Component	GO:0030662	Coated vesicle membrane	11	104	0.00052	8128.ENSONIP00000007458,8128.ENSONIP00000013073,8128.ENSONIP00000014601,8128.ENSONIP00000019367,8128.ENSONIP00000021924,8128.ENSONIP00000028091,8128.ENSONIP00000030204,8128.ENSONIP00000055583,8128.ENSONIP00000061455,8128.ENSONIP00000065829,8128.ENSONIP00000081526
GO Component	GO:0005643	Nuclear pore	8	51	0.00054	8128.ENSONIP00000012607,8128.ENSONIP00000012995,8128.ENSONIP00000017656,8128.ENSONIP00000020894,8128.ENSONIP00000026623,8128.ENSONIP00000056548,8128.ENSONIP00000061574,8128.ENSONIP00000067094
GO Component	GO:0005681	Spliceosomal complex	14	169	0.00054	8128.ENSONIP00000004821,8128.ENSONIP00000009566,8128.ENSONIP00000011299,8128.ENSONIP00000011589,8128.ENSONIP00000012948,8128.ENSONIP00000013643,8128.ENSONIP00000016014,8128.ENSONIP00000024649,8128.ENSONIP00000032888,8128.ENSONIP00000037062,8128.ENSONIP00000063525,8128.ENSONIP00000065268,8128.ENSONIP00000072391,8128.ENSONIP00000076394
GO Component	GO:0005759	Mitochondrial matrix	20	323	0.0006	8128.ENSONIP00000000529,8128.ENSONIP00000001516,8128.ENSONIP00000005144,8128.ENSONIP00000007881,8128.ENSONIP00000011062,8128.ENSONIP00000013462,8128.ENSONIP00000017312,8128.ENSONIP00000018359,8128.ENSONIP00000029937,8128.ENSONIP00000039487,8128.ENSONIP00000047889,8128.ENSONIP00000052218,8128.ENSONIP00000052738,8128.ENSONIP00000058253,8128.ENSONIP00000063344,8128.ENSONIP00000065774,8128.ENSONIP000…
GO Component	GO:0005912	Adherens junction	13	151	0.00067	8128.ENSONIP00000001148,8128.ENSONIP00000001674,8128.ENSONIP00000005658,8128.ENSONIP00000012802,8128.ENSONIP00000022322,8128.ENSONIP00000023673,8128.ENSONIP00000031248,8128.ENSONIP00000033714,8128.ENSONIP00000038960,8128.ENSONIP00000038993,8128.ENSONIP00000044894,8128.ENSONIP00000056912,8128.ENSONIP00000078698
GO Component	GO:0031982	Vesicle	67	1937	0.00084	8128.ENSONIP00000001148,8128.ENSONIP00000002421,8128.ENSONIP00000004106,8128.ENSONIP00000004871,8128.ENSONIP00000005106,8128.ENSONIP00000005505,8128.ENSONIP00000007458,8128.ENSONIP00000009084,8128.ENSONIP00000009553,8128.ENSONIP00000010900,8128.ENSONIP00000011749,8128.ENSONIP00000011868,8128.ENSONIP00000012226,8128.ENSONIP00000013073,8128.ENSONIP00000013333,8128.ENSONIP00000014601,8128.ENSONIP000…
GO Component	GO:0030016	Myofibril	15	204	0.00089	8128.ENSONIP00000000224,8128.ENSONIP00000012802,8128.ENSONIP00000021119,8128.ENSONIP00000023673,8128.ENSONIP00000031089,8128.ENSONIP00000034924,8128.ENSONIP00000038913,8128.ENSONIP00000044894,8128.ENSONIP00000048293,8128.ENSONIP00000050488,8128.ENSONIP00000056912,8128.ENSONIP00000067253,8128.ENSONIP00000069154,8128.ENSONIP00000076886,8128.ENSONIP00000080986
GO Component	GO:0016469	Proton-transporting two-sector ATPase complex	8	57	0.00095	8128.ENSONIP00000003039,8128.ENSONIP00000007458,8128.ENSONIP00000028091,8128.ENSONIP00000035608,8128.ENSONIP00000038117,8128.ENSONIP00000044896,8128.ENSONIP00000052384,8128.ENSONIP00000072011
GO Component	GO:0030135	Coated vesicle	14	185	0.0011	8128.ENSONIP00000007458,8128.ENSONIP00000013073,8128.ENSONIP00000014601,8128.ENSONIP00000016709,8128.ENSONIP00000019367,8128.ENSONIP00000021924,8128.ENSONIP00000028091,8128.ENSONIP00000030204,8128.ENSONIP00000039775,8128.ENSONIP00000055583,8128.ENSONIP00000061455,8128.ENSONIP00000065829,8128.ENSONIP00000076886,8128.ENSONIP00000081526
GO Component	GO:0005615	Extracellular space	55	1568	0.0028	8128.ENSONIP00000001629,8128.ENSONIP00000002489,8128.ENSONIP00000002615,8128.ENSONIP00000004042,8128.ENSONIP00000005505,8128.ENSONIP00000005778,8128.ENSONIP00000006556,8128.ENSONIP00000006889,8128.ENSONIP00000011749,8128.ENSONIP00000011868,8128.ENSONIP00000012226,8128.ENSONIP00000012371,8128.ENSONIP00000012453,8128.ENSONIP00000014424,8128.ENSONIP00000015693,8128.ENSONIP00000016291,8128.ENSONIP000…
GO Component	GO:0042470	Melanosome	9	88	0.0029	8128.ENSONIP00000017349,8128.ENSONIP00000018880,8128.ENSONIP00000031363,8128.ENSONIP00000032240,8128.ENSONIP00000033403,8128.ENSONIP00000035581,8128.ENSONIP00000036635,8128.ENSONIP00000061735,8128.ENSONIP00000070006
GO Component	GO:0032432	Actin filament bundle	6	35	0.003	8128.ENSONIP00000012802,8128.ENSONIP00000024324,8128.ENSONIP00000034924,8128.ENSONIP00000044894,8128.ENSONIP00000056912,8128.ENSONIP00000057170
GO Component	GO:0005788	Endoplasmic reticulum lumen	9	89	0.003	8128.ENSONIP00000006556,8128.ENSONIP00000018880,8128.ENSONIP00000019997,8128.ENSONIP00000023361,8128.ENSONIP00000031363,8128.ENSONIP00000032612,8128.ENSONIP00000033403,8128.ENSONIP00000070006,8128.ENSONIP00000073655
GO Component	GO:0005753	Mitochondrial proton-transporting ATP synthase complex	5	22	0.0032	8128.ENSONIP00000003039,8128.ENSONIP00000038117,8128.ENSONIP00000044896,8128.ENSONIP00000052384,8128.ENSONIP00000072011
GO Component	GO:0030120	Vesicle coat	7	54	0.0039	8128.ENSONIP00000013073,8128.ENSONIP00000014601,8128.ENSONIP00000019367,8128.ENSONIP00000030204,8128.ENSONIP00000055583,8128.ENSONIP00000061455,8128.ENSONIP00000081526
GO Component	GO:0097525	Spliceosomal snRNP complex	7	54	0.0039	8128.ENSONIP00000004821,8128.ENSONIP00000011299,8128.ENSONIP00000012948,8128.ENSONIP00000013643,8128.ENSONIP00000016014,8128.ENSONIP00000037062,8128.ENSONIP00000072391
GO Component	GO:0019897	Extrinsic component of plasma membrane	13	186	0.0039	8128.ENSONIP00000001674,8128.ENSONIP00000002838,8128.ENSONIP00000003136,8128.ENSONIP00000005658,8128.ENSONIP00000010080,8128.ENSONIP00000014124,8128.ENSONIP00000018483,8128.ENSONIP00000022322,8128.ENSONIP00000023673,8128.ENSONIP00000038993,8128.ENSONIP00000064252,8128.ENSONIP00000067022,8128.ENSONIP00000077706
GO Component	GO:0019898	Extrinsic component of membrane	17	295	0.004	8128.ENSONIP00000001674,8128.ENSONIP00000002838,8128.ENSONIP00000003136,8128.ENSONIP00000005658,8128.ENSONIP00000010080,8128.ENSONIP00000012607,8128.ENSONIP00000014124,8128.ENSONIP00000018483,8128.ENSONIP00000020894,8128.ENSONIP00000022322,8128.ENSONIP00000023673,8128.ENSONIP00000028597,8128.ENSONIP00000037057,8128.ENSONIP00000038993,8128.ENSONIP00000064252,8128.ENSONIP00000067022,8128.ENSONIP000…
GO Component	GO:0016607	Nuclear speck	16	269	0.0043	8128.ENSONIP00000001715,8128.ENSONIP00000002413,8128.ENSONIP00000005315,8128.ENSONIP00000010367,8128.ENSONIP00000011299,8128.ENSONIP00000012948,8128.ENSONIP00000013643,8128.ENSONIP00000014173,8128.ENSONIP00000014445,8128.ENSONIP00000014735,8128.ENSONIP00000021579,8128.ENSONIP00000025686,8128.ENSONIP00000025802,8128.ENSONIP00000035853,8128.ENSONIP00000037062,8128.ENSONIP00000053890
GO Component	GO:0005789	Endoplasmic reticulum membrane	37	958	0.0053	8128.ENSONIP00000006951,8128.ENSONIP00000008677,8128.ENSONIP00000008906,8128.ENSONIP00000008915,8128.ENSONIP00000013628,8128.ENSONIP00000017371,8128.ENSONIP00000018880,8128.ENSONIP00000019367,8128.ENSONIP00000021860,8128.ENSONIP00000022048,8128.ENSONIP00000022134,8128.ENSONIP00000023268,8128.ENSONIP00000023749,8128.ENSONIP00000028847,8128.ENSONIP00000029258,8128.ENSONIP00000030329,8128.ENSONIP000…
GO Component	GO:0001725	Stress fiber	5	26	0.0056	8128.ENSONIP00000012802,8128.ENSONIP00000024324,8128.ENSONIP00000034924,8128.ENSONIP00000044894,8128.ENSONIP00000056912
GO Component	GO:0070062	Extracellular exosome	8	79	0.0058	8128.ENSONIP00000005505,8128.ENSONIP00000011749,8128.ENSONIP00000011868,8128.ENSONIP00000018172,8128.ENSONIP00000053474,8128.ENSONIP00000062513,8128.ENSONIP00000074073,8128.ENSONIP00000077224
GO Component	GO:0140534	Endoplasmic reticulum protein-containing complex	9	103	0.0068	8128.ENSONIP00000017371,8128.ENSONIP00000022048,8128.ENSONIP00000029258,8128.ENSONIP00000031363,8128.ENSONIP00000039664,8128.ENSONIP00000043838,8128.ENSONIP00000044143,8128.ENSONIP00000070006,8128.ENSONIP00000072120
GO Component	GO:0071005	U2-type precatalytic spliceosome	6	46	0.0087	8128.ENSONIP00000004821,8128.ENSONIP00000012948,8128.ENSONIP00000013643,8128.ENSONIP00000016014,8128.ENSONIP00000037062,8128.ENSONIP00000072391
GO Component	GO:0071013	Catalytic step 2 spliceosome	7	65	0.0087	8128.ENSONIP00000004821,8128.ENSONIP00000009566,8128.ENSONIP00000012948,8128.ENSONIP00000013643,8128.ENSONIP00000037062,8128.ENSONIP00000063525,8128.ENSONIP00000072391
GO Component	GO:0099513	Polymeric cytoskeletal fiber	23	508	0.0087	8128.ENSONIP00000003281,8128.ENSONIP00000005465,8128.ENSONIP00000006951,8128.ENSONIP00000010900,8128.ENSONIP00000011482,8128.ENSONIP00000011690,8128.ENSONIP00000012167,8128.ENSONIP00000012802,8128.ENSONIP00000017330,8128.ENSONIP00000023673,8128.ENSONIP00000023678,8128.ENSONIP00000024172,8128.ENSONIP00000024400,8128.ENSONIP00000039551,8128.ENSONIP00000039664,8128.ENSONIP00000039745,8128.ENSONIP000…
GO Component	GO:0012507	ER to Golgi transport vesicle membrane	5	31	0.0099	8128.ENSONIP00000019367,8128.ENSONIP00000030204,8128.ENSONIP00000055583,8128.ENSONIP00000065829,8128.ENSONIP00000081526
GO Component	GO:0098636	Protein complex involved in cell adhesion	7	68	0.0107	8128.ENSONIP00000001629,8128.ENSONIP00000004042,8128.ENSONIP00000004656,8128.ENSONIP00000012453,8128.ENSONIP00000047911,8128.ENSONIP00000071588,8128.ENSONIP00000081515
GO Component	GO:0005829	Cytosol	84	2890	0.0144	8128.ENSONIP00000001138,8128.ENSONIP00000001553,8128.ENSONIP00000002421,8128.ENSONIP00000003299,8128.ENSONIP00000004712,8128.ENSONIP00000004821,8128.ENSONIP00000006951,8128.ENSONIP00000007008,8128.ENSONIP00000008081,8128.ENSONIP00000008505,8128.ENSONIP00000008659,8128.ENSONIP00000008827,8128.ENSONIP00000009553,8128.ENSONIP00000010400,8128.ENSONIP00000010900,8128.ENSONIP00000011589,8128.ENSONIP000…
GO Component	GO:0031410	Cytoplasmic vesicle	57	1798	0.0148	8128.ENSONIP00000001148,8128.ENSONIP00000002421,8128.ENSONIP00000004106,8128.ENSONIP00000005106,8128.ENSONIP00000007458,8128.ENSONIP00000009084,8128.ENSONIP00000009553,8128.ENSONIP00000010900,8128.ENSONIP00000012226,8128.ENSONIP00000013073,8128.ENSONIP00000013333,8128.ENSONIP00000014601,8128.ENSONIP00000016709,8128.ENSONIP00000017349,8128.ENSONIP00000018483,8128.ENSONIP00000018880,8128.ENSONIP000…
GO Component	GO:0005581	Collagen trimer	8	96	0.0149	8128.ENSONIP00000005778,8128.ENSONIP00000006889,8128.ENSONIP00000030873,8128.ENSONIP00000032638,8128.ENSONIP00000034295,8128.ENSONIP00000046526,8128.ENSONIP00000069636,8128.ENSONIP00000070225
GO Component	GO:0042645	Mitochondrial nucleoid	5	36	0.0158	8128.ENSONIP00000005144,8128.ENSONIP00000029937,8128.ENSONIP00000052738,8128.ENSONIP00000063344,8128.ENSONIP00000070131
GO Component	GO:0016342	Catenin complex	5	37	0.0173	8128.ENSONIP00000001674,8128.ENSONIP00000005658,8128.ENSONIP00000022322,8128.ENSONIP00000023673,8128.ENSONIP00000038993
GO Component	GO:0030134	COPII-coated ER to Golgi transport vesicle	6	57	0.0192	8128.ENSONIP00000019367,8128.ENSONIP00000030204,8128.ENSONIP00000055583,8128.ENSONIP00000065829,8128.ENSONIP00000076886,8128.ENSONIP00000081526
GO Component	GO:0140513	Nuclear protein-containing complex	42	1241	0.0193	8128.ENSONIP00000001019,8128.ENSONIP00000004052,8128.ENSONIP00000004821,8128.ENSONIP00000006924,8128.ENSONIP00000009566,8128.ENSONIP00000009730,8128.ENSONIP00000010364,8128.ENSONIP00000011299,8128.ENSONIP00000011589,8128.ENSONIP00000012607,8128.ENSONIP00000012948,8128.ENSONIP00000012995,8128.ENSONIP00000013643,8128.ENSONIP00000013777,8128.ENSONIP00000014508,8128.ENSONIP00000014735,8128.ENSONIP000…
GO Component	GO:0030118	Clathrin coat	5	39	0.0206	8128.ENSONIP00000013073,8128.ENSONIP00000021924,8128.ENSONIP00000061455,8128.ENSONIP00000066204,8128.ENSONIP00000067563
GO Component	GO:0031984	Organelle subcompartment	41	1211	0.0212	8128.ENSONIP00000006951,8128.ENSONIP00000008677,8128.ENSONIP00000008906,8128.ENSONIP00000008915,8128.ENSONIP00000009553,8128.ENSONIP00000013628,8128.ENSONIP00000017371,8128.ENSONIP00000018880,8128.ENSONIP00000019367,8128.ENSONIP00000021860,8128.ENSONIP00000022048,8128.ENSONIP00000022134,8128.ENSONIP00000023268,8128.ENSONIP00000023749,8128.ENSONIP00000028847,8128.ENSONIP00000029258,8128.ENSONIP000…
GO Component	GO:0005791	Rough endoplasmic reticulum	6	60	0.0234	8128.ENSONIP00000014366,8128.ENSONIP00000039664,8128.ENSONIP00000048737,8128.ENSONIP00000049579,8128.ENSONIP00000052524,8128.ENSONIP00000072120
GO Component	GO:0005905	Clathrin-coated pit	6	60	0.0234	8128.ENSONIP00000010900,8128.ENSONIP00000013073,8128.ENSONIP00000028262,8128.ENSONIP00000054210,8128.ENSONIP00000061455,8128.ENSONIP00000067563
GO Component	GO:0008305	Integrin complex	5	41	0.0243	8128.ENSONIP00000001629,8128.ENSONIP00000004042,8128.ENSONIP00000004656,8128.ENSONIP00000071588,8128.ENSONIP00000081515
GO Component	GO:0031965	Nuclear membrane	11	188	0.0263	8128.ENSONIP00000001674,8128.ENSONIP00000011868,8128.ENSONIP00000012607,8128.ENSONIP00000012995,8128.ENSONIP00000017330,8128.ENSONIP00000017656,8128.ENSONIP00000020894,8128.ENSONIP00000046686,8128.ENSONIP00000051083,8128.ENSONIP00000062480,8128.ENSONIP00000066063
GO Component	GO:0098797	Plasma membrane protein complex	24	614	0.0311	8128.ENSONIP00000001629,8128.ENSONIP00000001674,8128.ENSONIP00000002838,8128.ENSONIP00000003136,8128.ENSONIP00000004042,8128.ENSONIP00000004656,8128.ENSONIP00000005658,8128.ENSONIP00000010080,8128.ENSONIP00000013073,8128.ENSONIP00000014124,8128.ENSONIP00000018172,8128.ENSONIP00000022322,8128.ENSONIP00000023673,8128.ENSONIP00000031248,8128.ENSONIP00000035581,8128.ENSONIP00000038960,8128.ENSONIP000…
GO Component	GO:0005684	U2-type spliceosomal complex	7	88	0.0318	8128.ENSONIP00000004821,8128.ENSONIP00000011299,8128.ENSONIP00000012948,8128.ENSONIP00000013643,8128.ENSONIP00000016014,8128.ENSONIP00000037062,8128.ENSONIP00000072391
GO Component	GO:0016363	Nuclear matrix	6	67	0.0357	8128.ENSONIP00000009740,8128.ENSONIP00000011299,8128.ENSONIP00000011482,8128.ENSONIP00000024400,8128.ENSONIP00000025802,8128.ENSONIP00000035853
GO Component	GO:0005884	Actin filament	6	71	0.0435	8128.ENSONIP00000005465,8128.ENSONIP00000012802,8128.ENSONIP00000039745,8128.ENSONIP00000044894,8128.ENSONIP00000056912,8128.ENSONIP00000057170
GO Component	GO:0005834	Heterotrimeric G-protein complex	5	51	0.0484	8128.ENSONIP00000002838,8128.ENSONIP00000003136,8128.ENSONIP00000010080,8128.ENSONIP00000067022,8128.ENSONIP00000077706
GO Component	GO:0031981	Nuclear lumen	76	2725	0.0499	8128.ENSONIP00000000529,8128.ENSONIP00000000689,8128.ENSONIP00000001019,8128.ENSONIP00000001119,8128.ENSONIP00000001148,8128.ENSONIP00000001584,8128.ENSONIP00000001674,8128.ENSONIP00000001715,8128.ENSONIP00000002413,8128.ENSONIP00000004052,8128.ENSONIP00000005144,8128.ENSONIP00000005315,8128.ENSONIP00000006924,8128.ENSONIP00000006994,8128.ENSONIP00000008524,8128.ENSONIP00000009566,8128.ENSONIP000…
KEGG	onl01100	Metabolic pathways	78	1655	6.19e-09	8128.ENSONIP00000000529,8128.ENSONIP00000001119,8128.ENSONIP00000002410,8128.ENSONIP00000003200,8128.ENSONIP00000006086,8128.ENSONIP00000006543,8128.ENSONIP00000006660,8128.ENSONIP00000007458,8128.ENSONIP00000008037,8128.ENSONIP00000008505,8128.ENSONIP00000008804,8128.ENSONIP00000010367,8128.ENSONIP00000010400,8128.ENSONIP00000011062,8128.ENSONIP00000013090,8128.ENSONIP00000013093,8128.ENSONIP000…
KEGG	onl00190	Oxidative phosphorylation	18	133	1.67e-07	8128.ENSONIP00000003200,8128.ENSONIP00000007458,8128.ENSONIP00000013093,8128.ENSONIP00000021715,8128.ENSONIP00000028091,8128.ENSONIP00000030356,8128.ENSONIP00000031311,8128.ENSONIP00000033875,8128.ENSONIP00000035608,8128.ENSONIP00000038117,8128.ENSONIP00000044253,8128.ENSONIP00000044896,8128.ENSONIP00000050355,8128.ENSONIP00000052384,8128.ENSONIP00000053123,8128.ENSONIP00000066567,8128.ENSONIP000…
KEGG	onl04510	Focal adhesion	23	238	2.67e-07	8128.ENSONIP00000001340,8128.ENSONIP00000004656,8128.ENSONIP00000005505,8128.ENSONIP00000011836,8128.ENSONIP00000012453,8128.ENSONIP00000022508,8128.ENSONIP00000022720,8128.ENSONIP00000027809,8128.ENSONIP00000030873,8128.ENSONIP00000034924,8128.ENSONIP00000036904,8128.ENSONIP00000037462,8128.ENSONIP00000038993,8128.ENSONIP00000044922,8128.ENSONIP00000046013,8128.ENSONIP00000047911,8128.ENSONIP000…
KEGG	onl04512	ECM-receptor interaction	12	85	2.74e-05	8128.ENSONIP00000001340,8128.ENSONIP00000004656,8128.ENSONIP00000005505,8128.ENSONIP00000012453,8128.ENSONIP00000022508,8128.ENSONIP00000027809,8128.ENSONIP00000030873,8128.ENSONIP00000046013,8128.ENSONIP00000047911,8128.ENSONIP00000058309,8128.ENSONIP00000070225,8128.ENSONIP00000081515
KEGG	onl03040	Spliceosome	13	131	0.00027	8128.ENSONIP00000001715,8128.ENSONIP00000002413,8128.ENSONIP00000004821,8128.ENSONIP00000005315,8128.ENSONIP00000011299,8128.ENSONIP00000011589,8128.ENSONIP00000012948,8128.ENSONIP00000013643,8128.ENSONIP00000016014,8128.ENSONIP00000037062,8128.ENSONIP00000065268,8128.ENSONIP00000071076,8128.ENSONIP00000072391
KEGG	onl03060	Protein export	6	22	0.00049	8128.ENSONIP00000000689,8128.ENSONIP00000001819,8128.ENSONIP00000039664,8128.ENSONIP00000051231,8128.ENSONIP00000072120,8128.ENSONIP00000079095
KEGG	onl01200	Carbon metabolism	12	134	0.0011	8128.ENSONIP00000000529,8128.ENSONIP00000001119,8128.ENSONIP00000020165,8128.ENSONIP00000039487,8128.ENSONIP00000047436,8128.ENSONIP00000052025,8128.ENSONIP00000065774,8128.ENSONIP00000067914,8128.ENSONIP00000070131,8128.ENSONIP00000071071,8128.ENSONIP00000071838,8128.ENSONIP00000078838
KEGG	onl04141	Protein processing in endoplasmic reticulum	14	179	0.0011	8128.ENSONIP00000006654,8128.ENSONIP00000008915,8128.ENSONIP00000014366,8128.ENSONIP00000019367,8128.ENSONIP00000022134,8128.ENSONIP00000030204,8128.ENSONIP00000033403,8128.ENSONIP00000035957,8128.ENSONIP00000040995,8128.ENSONIP00000067870,8128.ENSONIP00000070006,8128.ENSONIP00000072120,8128.ENSONIP00000073655,8128.ENSONIP00000076886
KEGG	onl04145	Phagosome	15	210	0.0012	8128.ENSONIP00000004656,8128.ENSONIP00000007458,8128.ENSONIP00000012167,8128.ENSONIP00000017349,8128.ENSONIP00000018483,8128.ENSONIP00000028091,8128.ENSONIP00000029146,8128.ENSONIP00000032240,8128.ENSONIP00000035608,8128.ENSONIP00000058309,8128.ENSONIP00000067870,8128.ENSONIP00000071314,8128.ENSONIP00000071588,8128.ENSONIP00000072120,8128.ENSONIP00000073655
KEGG	onl04530	Tight junction	15	212	0.0012	8128.ENSONIP00000001571,8128.ENSONIP00000004106,8128.ENSONIP00000004656,8128.ENSONIP00000011836,8128.ENSONIP00000014173,8128.ENSONIP00000015235,8128.ENSONIP00000021173,8128.ENSONIP00000034924,8128.ENSONIP00000037462,8128.ENSONIP00000044997,8128.ENSONIP00000046056,8128.ENSONIP00000062830,8128.ENSONIP00000065118,8128.ENSONIP00000067416,8128.ENSONIP00000076739
KEGG	onl00640	Propanoate metabolism	6	34	0.0022	8128.ENSONIP00000001119,8128.ENSONIP00000002410,8128.ENSONIP00000065774,8128.ENSONIP00000070131,8128.ENSONIP00000071838,8128.ENSONIP00000078838
KEGG	onl04810	Regulation of actin cytoskeleton	15	252	0.0057	8128.ENSONIP00000004656,8128.ENSONIP00000005505,8128.ENSONIP00000007715,8128.ENSONIP00000009820,8128.ENSONIP00000010080,8128.ENSONIP00000011836,8128.ENSONIP00000034924,8128.ENSONIP00000036904,8128.ENSONIP00000044997,8128.ENSONIP00000046056,8128.ENSONIP00000052524,8128.ENSONIP00000065579,8128.ENSONIP00000067416,8128.ENSONIP00000071588,8128.ENSONIP00000081515
KEGG	onl01230	Biosynthesis of amino acids	8	89	0.0105	8128.ENSONIP00000006660,8128.ENSONIP00000020165,8128.ENSONIP00000039487,8128.ENSONIP00000041635,8128.ENSONIP00000047436,8128.ENSONIP00000067914,8128.ENSONIP00000069706,8128.ENSONIP00000071071
KEGG	onl04144	Endocytosis	16	310	0.0136	8128.ENSONIP00000002421,8128.ENSONIP00000005106,8128.ENSONIP00000013073,8128.ENSONIP00000017349,8128.ENSONIP00000018483,8128.ENSONIP00000020211,8128.ENSONIP00000021924,8128.ENSONIP00000023687,8128.ENSONIP00000027062,8128.ENSONIP00000028262,8128.ENSONIP00000029786,8128.ENSONIP00000032240,8128.ENSONIP00000038401,8128.ENSONIP00000067416,8128.ENSONIP00000067563,8128.ENSONIP00000071314
KEGG	onl00020	Citrate cycle (TCA cycle)	5	36	0.0146	8128.ENSONIP00000000529,8128.ENSONIP00000039487,8128.ENSONIP00000071071,8128.ENSONIP00000071838,8128.ENSONIP00000078838
KEGG	onl03013	RNA transport	10	145	0.0146	8128.ENSONIP00000012995,8128.ENSONIP00000017656,8128.ENSONIP00000020894,8128.ENSONIP00000024366,8128.ENSONIP00000026623,8128.ENSONIP00000056548,8128.ENSONIP00000061574,8128.ENSONIP00000066419,8128.ENSONIP00000067094,8128.ENSONIP00000071076
KEGG	onl03010	Ribosome	9	124	0.016	8128.ENSONIP00000001138,8128.ENSONIP00000012634,8128.ENSONIP00000022288,8128.ENSONIP00000042922,8128.ENSONIP00000044853,8128.ENSONIP00000052739,8128.ENSONIP00000068795,8128.ENSONIP00000073311,8128.ENSONIP00000074793
KEGG	onl03015	mRNA surveillance pathway	7	86	0.0268	8128.ENSONIP00000004052,8128.ENSONIP00000006994,8128.ENSONIP00000010217,8128.ENSONIP00000021173,8128.ENSONIP00000024366,8128.ENSONIP00000036904,8128.ENSONIP00000071076
KEGG	onl05132	Salmonella infection	13	254	0.0301	8128.ENSONIP00000007972,8128.ENSONIP00000017059,8128.ENSONIP00000017349,8128.ENSONIP00000022773,8128.ENSONIP00000029786,8128.ENSONIP00000032240,8128.ENSONIP00000033403,8128.ENSONIP00000034924,8128.ENSONIP00000038993,8128.ENSONIP00000067416,8128.ENSONIP00000070141,8128.ENSONIP00000076980,8128.ENSONIP00000077224
KEGG	onl04270	Vascular smooth muscle contraction	9	144	0.0348	8128.ENSONIP00000010080,8128.ENSONIP00000011836,8128.ENSONIP00000015235,8128.ENSONIP00000036904,8128.ENSONIP00000044922,8128.ENSONIP00000044997,8128.ENSONIP00000046056,8128.ENSONIP00000057072,8128.ENSONIP00000062830
STRING clusters	CL:18005	Mixed, incl. ECM-receptor interaction, and Alpha-catenin/vinculin-like superfamily	18	102	2.49e-07	8128.ENSONIP00000000383,8128.ENSONIP00000001340,8128.ENSONIP00000002003,8128.ENSONIP00000004656,8128.ENSONIP00000005505,8128.ENSONIP00000012453,8128.ENSONIP00000022322,8128.ENSONIP00000022508,8128.ENSONIP00000027809,8128.ENSONIP00000044894,8128.ENSONIP00000047911,8128.ENSONIP00000050488,8128.ENSONIP00000056912,8128.ENSONIP00000058309,8128.ENSONIP00000067253,8128.ENSONIP00000070225,8128.ENSONIP000…
STRING clusters	CL:18004	ECM-receptor interaction, and Cell-substrate junction	19	117	2.49e-07	8128.ENSONIP00000000383,8128.ENSONIP00000001340,8128.ENSONIP00000002003,8128.ENSONIP00000004656,8128.ENSONIP00000005505,8128.ENSONIP00000012453,8128.ENSONIP00000022322,8128.ENSONIP00000022508,8128.ENSONIP00000027809,8128.ENSONIP00000042660,8128.ENSONIP00000044894,8128.ENSONIP00000047911,8128.ENSONIP00000050488,8128.ENSONIP00000056912,8128.ENSONIP00000058309,8128.ENSONIP00000067253,8128.ENSONIP000…
STRING clusters	CL:18001	ECM-receptor interaction, and Cell-substrate junction	20	135	2.49e-07	8128.ENSONIP00000000383,8128.ENSONIP00000001340,8128.ENSONIP00000002003,8128.ENSONIP00000004656,8128.ENSONIP00000005505,8128.ENSONIP00000012453,8128.ENSONIP00000012802,8128.ENSONIP00000022322,8128.ENSONIP00000022508,8128.ENSONIP00000027809,8128.ENSONIP00000042660,8128.ENSONIP00000044894,8128.ENSONIP00000047911,8128.ENSONIP00000050488,8128.ENSONIP00000056912,8128.ENSONIP00000058309,8128.ENSONIP000…
STRING clusters	CL:11930	Respiratory electron transport, ATP synthesis by chemiosmotic coupling, and heat production by uncoupling proteins.	18	129	1.25e-06	8128.ENSONIP00000003039,8128.ENSONIP00000003200,8128.ENSONIP00000013093,8128.ENSONIP00000013462,8128.ENSONIP00000021715,8128.ENSONIP00000030356,8128.ENSONIP00000031311,8128.ENSONIP00000033875,8128.ENSONIP00000038117,8128.ENSONIP00000044253,8128.ENSONIP00000044896,8128.ENSONIP00000050355,8128.ENSONIP00000052384,8128.ENSONIP00000053123,8128.ENSONIP00000066567,8128.ENSONIP00000072011,8128.ENSONIP000…
STRING clusters	CL:39183	Mixed, incl. Annexin, and Galactoside-binding lectin	11	41	5.23e-06	8128.ENSONIP00000002615,8128.ENSONIP00000004871,8128.ENSONIP00000007972,8128.ENSONIP00000017059,8128.ENSONIP00000023260,8128.ENSONIP00000024649,8128.ENSONIP00000027618,8128.ENSONIP00000031064,8128.ENSONIP00000052586,8128.ENSONIP00000052865,8128.ENSONIP00000077224
STRING clusters	CL:11925	Respiratory electron transport, ATP synthesis by chemiosmotic coupling, and heat production by uncoupling proteins., and Respiratory chain complex IV assembly	19	167	6.19e-06	8128.ENSONIP00000003039,8128.ENSONIP00000003200,8128.ENSONIP00000013093,8128.ENSONIP00000013462,8128.ENSONIP00000021715,8128.ENSONIP00000030356,8128.ENSONIP00000031311,8128.ENSONIP00000033875,8128.ENSONIP00000038117,8128.ENSONIP00000044253,8128.ENSONIP00000044896,8128.ENSONIP00000050355,8128.ENSONIP00000052384,8128.ENSONIP00000053123,8128.ENSONIP00000066567,8128.ENSONIP00000072011,8128.ENSONIP000…
STRING clusters	CL:18006	ECM-receptor interaction, and Integrin complex	13	78	1.92e-05	8128.ENSONIP00000000383,8128.ENSONIP00000001340,8128.ENSONIP00000002003,8128.ENSONIP00000004656,8128.ENSONIP00000005505,8128.ENSONIP00000012453,8128.ENSONIP00000022508,8128.ENSONIP00000027809,8128.ENSONIP00000047911,8128.ENSONIP00000058309,8128.ENSONIP00000070225,8128.ENSONIP00000071588,8128.ENSONIP00000081515
STRING clusters	CL:11942	Respirasome	13	82	2.78e-05	8128.ENSONIP00000003200,8128.ENSONIP00000013093,8128.ENSONIP00000013462,8128.ENSONIP00000021715,8128.ENSONIP00000030356,8128.ENSONIP00000031311,8128.ENSONIP00000033875,8128.ENSONIP00000044253,8128.ENSONIP00000050355,8128.ENSONIP00000053123,8128.ENSONIP00000066567,8128.ENSONIP00000077071,8128.ENSONIP00000078328
STRING clusters	CL:11951	NADH dehydrogenase complex	8	21	3.15e-05	8128.ENSONIP00000021715,8128.ENSONIP00000030356,8128.ENSONIP00000031311,8128.ENSONIP00000033875,8128.ENSONIP00000044253,8128.ENSONIP00000050355,8128.ENSONIP00000066567,8128.ENSONIP00000078328
STRING clusters	CL:39184	Mixed, incl. Annexin, and Ferlin A-domain	9	31	3.15e-05	8128.ENSONIP00000004871,8128.ENSONIP00000007972,8128.ENSONIP00000017059,8128.ENSONIP00000023260,8128.ENSONIP00000027618,8128.ENSONIP00000031064,8128.ENSONIP00000052586,8128.ENSONIP00000052865,8128.ENSONIP00000077224
STRING clusters	CL:22377	Mixed, incl. Striated Muscle Contraction, and Myosin II complex	16	135	3.15e-05	8128.ENSONIP00000000224,8128.ENSONIP00000008187,8128.ENSONIP00000015235,8128.ENSONIP00000021119,8128.ENSONIP00000023036,8128.ENSONIP00000031089,8128.ENSONIP00000034924,8128.ENSONIP00000038913,8128.ENSONIP00000039745,8128.ENSONIP00000044997,8128.ENSONIP00000046056,8128.ENSONIP00000048293,8128.ENSONIP00000065650,8128.ENSONIP00000068527,8128.ENSONIP00000069154,8128.ENSONIP00000072373
STRING clusters	CL:22384	Striated Muscle Contraction, and Myosin II complex	14	103	3.82e-05	8128.ENSONIP00000000224,8128.ENSONIP00000008187,8128.ENSONIP00000015235,8128.ENSONIP00000021119,8128.ENSONIP00000023036,8128.ENSONIP00000034924,8128.ENSONIP00000038913,8128.ENSONIP00000039745,8128.ENSONIP00000044997,8128.ENSONIP00000046056,8128.ENSONIP00000048293,8128.ENSONIP00000065650,8128.ENSONIP00000068527,8128.ENSONIP00000069154
STRING clusters	CL:11944	Respirasome	12	76	5.89e-05	8128.ENSONIP00000003200,8128.ENSONIP00000013093,8128.ENSONIP00000021715,8128.ENSONIP00000030356,8128.ENSONIP00000031311,8128.ENSONIP00000033875,8128.ENSONIP00000044253,8128.ENSONIP00000050355,8128.ENSONIP00000053123,8128.ENSONIP00000066567,8128.ENSONIP00000077071,8128.ENSONIP00000078328
STRING clusters	CL:22386	Striated Muscle Contraction, and Myosin II complex	13	96	8.39e-05	8128.ENSONIP00000000224,8128.ENSONIP00000008187,8128.ENSONIP00000015235,8128.ENSONIP00000021119,8128.ENSONIP00000034924,8128.ENSONIP00000038913,8128.ENSONIP00000039745,8128.ENSONIP00000044997,8128.ENSONIP00000046056,8128.ENSONIP00000048293,8128.ENSONIP00000065650,8128.ENSONIP00000068527,8128.ENSONIP00000069154
STRING clusters	CL:8880	GTP hydrolysis and joining of the 60S ribosomal subunit, and Translation elongation factor activity	17	174	9.79e-05	8128.ENSONIP00000000689,8128.ENSONIP00000001138,8128.ENSONIP00000001819,8128.ENSONIP00000006973,8128.ENSONIP00000012634,8128.ENSONIP00000022288,8128.ENSONIP00000039664,8128.ENSONIP00000042922,8128.ENSONIP00000044853,8128.ENSONIP00000051231,8128.ENSONIP00000052739,8128.ENSONIP00000053649,8128.ENSONIP00000054630,8128.ENSONIP00000068795,8128.ENSONIP00000073311,8128.ENSONIP00000074793,8128.ENSONIP000…
STRING clusters	CL:22395	Striated Muscle Contraction, and Myosin II complex	12	85	0.00013	8128.ENSONIP00000000224,8128.ENSONIP00000008187,8128.ENSONIP00000015235,8128.ENSONIP00000021119,8128.ENSONIP00000034924,8128.ENSONIP00000038913,8128.ENSONIP00000039745,8128.ENSONIP00000044997,8128.ENSONIP00000046056,8128.ENSONIP00000048293,8128.ENSONIP00000068527,8128.ENSONIP00000069154
STRING clusters	CL:11953	NADH dehydrogenase complex	6	14	0.00034	8128.ENSONIP00000030356,8128.ENSONIP00000031311,8128.ENSONIP00000044253,8128.ENSONIP00000050355,8128.ENSONIP00000066567,8128.ENSONIP00000078328
STRING clusters	CL:4363	Nuclear pore, and Exportin-1/5	9	50	0.00044	8128.ENSONIP00000008524,8128.ENSONIP00000012607,8128.ENSONIP00000012995,8128.ENSONIP00000017656,8128.ENSONIP00000020894,8128.ENSONIP00000026623,8128.ENSONIP00000056548,8128.ENSONIP00000061574,8128.ENSONIP00000067094
STRING clusters	CL:11945	NADH dehydrogenase activity, and Cytochrome-c oxidase activity	9	52	0.00057	8128.ENSONIP00000021715,8128.ENSONIP00000030356,8128.ENSONIP00000031311,8128.ENSONIP00000033875,8128.ENSONIP00000044253,8128.ENSONIP00000050355,8128.ENSONIP00000066567,8128.ENSONIP00000077071,8128.ENSONIP00000078328
STRING clusters	CL:4370	Transport of the SLBP independent Mature mRNA	6	18	0.00098	8128.ENSONIP00000012995,8128.ENSONIP00000017656,8128.ENSONIP00000026623,8128.ENSONIP00000056548,8128.ENSONIP00000061574,8128.ENSONIP00000067094
STRING clusters	CL:12736	Mixed, incl. Oligosaccharyltransferase complex, and Protein targeting to ER	9	58	0.0012	8128.ENSONIP00000017371,8128.ENSONIP00000022048,8128.ENSONIP00000022134,8128.ENSONIP00000023749,8128.ENSONIP00000040995,8128.ENSONIP00000043838,8128.ENSONIP00000049579,8128.ENSONIP00000067870,8128.ENSONIP00000072120
STRING clusters	CL:12734	Mixed, incl. Endoplasmic reticulum protein-containing complex, and Glycoside hydrolase family 31	10	75	0.0012	8128.ENSONIP00000017371,8128.ENSONIP00000022048,8128.ENSONIP00000022134,8128.ENSONIP00000023749,8128.ENSONIP00000029258,8128.ENSONIP00000040995,8128.ENSONIP00000043838,8128.ENSONIP00000049579,8128.ENSONIP00000067870,8128.ENSONIP00000072120
STRING clusters	CL:13174	Carbon metabolism, and Pyruvate metabolism	14	153	0.0012	8128.ENSONIP00000000529,8128.ENSONIP00000014464,8128.ENSONIP00000018359,8128.ENSONIP00000020165,8128.ENSONIP00000029720,8128.ENSONIP00000037887,8128.ENSONIP00000039487,8128.ENSONIP00000047436,8128.ENSONIP00000051054,8128.ENSONIP00000063344,8128.ENSONIP00000067914,8128.ENSONIP00000071071,8128.ENSONIP00000071838,8128.ENSONIP00000078838
STRING clusters	CL:18008	Integrin complex, and ECM-receptor interaction	9	60	0.0014	8128.ENSONIP00000001340,8128.ENSONIP00000004656,8128.ENSONIP00000005505,8128.ENSONIP00000012453,8128.ENSONIP00000047911,8128.ENSONIP00000058309,8128.ENSONIP00000070225,8128.ENSONIP00000071588,8128.ENSONIP00000081515
STRING clusters	CL:39187	Mixed, incl. Plasma membrane repair, and Annexin A2	5	11	0.0015	8128.ENSONIP00000007972,8128.ENSONIP00000017059,8128.ENSONIP00000023260,8128.ENSONIP00000027618,8128.ENSONIP00000077224
STRING clusters	CL:4366	Transport of the SLBP independent Mature mRNA, and Nuclear RNA export factor complex	7	32	0.0015	8128.ENSONIP00000012995,8128.ENSONIP00000017656,8128.ENSONIP00000020894,8128.ENSONIP00000026623,8128.ENSONIP00000056548,8128.ENSONIP00000061574,8128.ENSONIP00000067094
STRING clusters	CL:4335	Mixed, incl. Nuclear pore, and Nucleocytoplasmic carrier activity	11	96	0.0015	8128.ENSONIP00000008524,8128.ENSONIP00000012607,8128.ENSONIP00000012995,8128.ENSONIP00000017656,8128.ENSONIP00000020894,8128.ENSONIP00000026623,8128.ENSONIP00000050197,8128.ENSONIP00000056548,8128.ENSONIP00000058729,8128.ENSONIP00000061574,8128.ENSONIP00000067094
STRING clusters	CL:22398	Striated Muscle Contraction, and Myosin II complex	10	80	0.0018	8128.ENSONIP00000000224,8128.ENSONIP00000015235,8128.ENSONIP00000034924,8128.ENSONIP00000038913,8128.ENSONIP00000039745,8128.ENSONIP00000044997,8128.ENSONIP00000046056,8128.ENSONIP00000048293,8128.ENSONIP00000068527,8128.ENSONIP00000069154
STRING clusters	CL:4296	Mixed, incl. Nuclear pore, and 50S ribosome-binding GTPase	13	139	0.0018	8128.ENSONIP00000008524,8128.ENSONIP00000012607,8128.ENSONIP00000012995,8128.ENSONIP00000017656,8128.ENSONIP00000020768,8128.ENSONIP00000020894,8128.ENSONIP00000022688,8128.ENSONIP00000026623,8128.ENSONIP00000050197,8128.ENSONIP00000056548,8128.ENSONIP00000058729,8128.ENSONIP00000061574,8128.ENSONIP00000067094
STRING clusters	CL:10349	Protein folding, and Conjugation with cellular fusion	13	145	0.0023	8128.ENSONIP00000000035,8128.ENSONIP00000001961,8128.ENSONIP00000005144,8128.ENSONIP00000007881,8128.ENSONIP00000008827,8128.ENSONIP00000008915,8128.ENSONIP00000016653,8128.ENSONIP00000017312,8128.ENSONIP00000031363,8128.ENSONIP00000033403,8128.ENSONIP00000058253,8128.ENSONIP00000070496,8128.ENSONIP00000075764
STRING clusters	CL:8902	Formation of a pool of free 40S subunits	11	105	0.0026	8128.ENSONIP00000001138,8128.ENSONIP00000012634,8128.ENSONIP00000022288,8128.ENSONIP00000042922,8128.ENSONIP00000044853,8128.ENSONIP00000052739,8128.ENSONIP00000053649,8128.ENSONIP00000054630,8128.ENSONIP00000068795,8128.ENSONIP00000073311,8128.ENSONIP00000074793
STRING clusters	CL:4344	Mixed, incl. Nuclear pore, and Nucleocytoplasmic carrier activity	10	86	0.0027	8128.ENSONIP00000008524,8128.ENSONIP00000012607,8128.ENSONIP00000012995,8128.ENSONIP00000017656,8128.ENSONIP00000020894,8128.ENSONIP00000026623,8128.ENSONIP00000050197,8128.ENSONIP00000056548,8128.ENSONIP00000061574,8128.ENSONIP00000067094
STRING clusters	CL:10345	Protein folding, and DnaJ molecular chaperone homology domain	14	172	0.003	8128.ENSONIP00000000035,8128.ENSONIP00000001961,8128.ENSONIP00000005144,8128.ENSONIP00000007881,8128.ENSONIP00000008827,8128.ENSONIP00000008915,8128.ENSONIP00000016653,8128.ENSONIP00000017312,8128.ENSONIP00000023361,8128.ENSONIP00000031363,8128.ENSONIP00000033403,8128.ENSONIP00000058253,8128.ENSONIP00000070496,8128.ENSONIP00000075764
STRING clusters	CL:12135	Formation of ATP by chemiosmotic coupling	5	15	0.0036	8128.ENSONIP00000003039,8128.ENSONIP00000038117,8128.ENSONIP00000044896,8128.ENSONIP00000052384,8128.ENSONIP00000072011
STRING clusters	CL:22499	Myosin II complex, and Actin, conserved site	5	15	0.0036	8128.ENSONIP00000015235,8128.ENSONIP00000034924,8128.ENSONIP00000044997,8128.ENSONIP00000046056,8128.ENSONIP00000068527
STRING clusters	CL:13877	Fatty acid degradation, and Fatty acid beta-oxidation using acyl-CoA dehydrogenase	6	26	0.0036	8128.ENSONIP00000006086,8128.ENSONIP00000021876,8128.ENSONIP00000047889,8128.ENSONIP00000052738,8128.ENSONIP00000070131,8128.ENSONIP00000073752
STRING clusters	CL:4301	Mixed, incl. Nuclear pore, and 50S ribosome-binding GTPase	12	134	0.0039	8128.ENSONIP00000008524,8128.ENSONIP00000012607,8128.ENSONIP00000012995,8128.ENSONIP00000017656,8128.ENSONIP00000020894,8128.ENSONIP00000022688,8128.ENSONIP00000026623,8128.ENSONIP00000050197,8128.ENSONIP00000056548,8128.ENSONIP00000058729,8128.ENSONIP00000061574,8128.ENSONIP00000067094
STRING clusters	CL:22403	Striated Muscle Contraction, and Myosin II complex	9	75	0.0043	8128.ENSONIP00000000224,8128.ENSONIP00000015235,8128.ENSONIP00000034924,8128.ENSONIP00000038913,8128.ENSONIP00000039745,8128.ENSONIP00000044997,8128.ENSONIP00000046056,8128.ENSONIP00000048293,8128.ENSONIP00000068527
STRING clusters	CL:8913	Nonsense Mediated Decay (NMD) independent of the Exon Junction Complex (EJC)	9	75	0.0043	8128.ENSONIP00000001138,8128.ENSONIP00000022288,8128.ENSONIP00000042922,8128.ENSONIP00000044853,8128.ENSONIP00000052739,8128.ENSONIP00000054630,8128.ENSONIP00000068795,8128.ENSONIP00000073311,8128.ENSONIP00000074793
STRING clusters	CL:13175	Carbon metabolism, and Pyruvate metabolism	12	136	0.0043	8128.ENSONIP00000000529,8128.ENSONIP00000014464,8128.ENSONIP00000018359,8128.ENSONIP00000020165,8128.ENSONIP00000037887,8128.ENSONIP00000039487,8128.ENSONIP00000047436,8128.ENSONIP00000063344,8128.ENSONIP00000067914,8128.ENSONIP00000071071,8128.ENSONIP00000071838,8128.ENSONIP00000078838
STRING clusters	CL:12737	Mixed, incl. Oligosaccharyltransferase complex, and Protein export	7	42	0.0044	8128.ENSONIP00000017371,8128.ENSONIP00000022048,8128.ENSONIP00000023749,8128.ENSONIP00000040995,8128.ENSONIP00000043838,8128.ENSONIP00000049579,8128.ENSONIP00000072120
STRING clusters	CL:13866	Mixed, incl. Fatty acid catabolic process, and Valine, leucine and isoleucine degradation	13	161	0.0046	8128.ENSONIP00000001119,8128.ENSONIP00000002410,8128.ENSONIP00000006086,8128.ENSONIP00000018326,8128.ENSONIP00000021876,8128.ENSONIP00000028847,8128.ENSONIP00000033387,8128.ENSONIP00000036635,8128.ENSONIP00000047889,8128.ENSONIP00000052738,8128.ENSONIP00000065774,8128.ENSONIP00000070131,8128.ENSONIP00000073752
STRING clusters	CL:13870	Mixed, incl. Fatty acid oxidation, and Valine, leucine and isoleucine degradation	11	118	0.005	8128.ENSONIP00000001119,8128.ENSONIP00000002410,8128.ENSONIP00000006086,8128.ENSONIP00000021876,8128.ENSONIP00000033387,8128.ENSONIP00000036635,8128.ENSONIP00000047889,8128.ENSONIP00000052738,8128.ENSONIP00000065774,8128.ENSONIP00000070131,8128.ENSONIP00000073752
STRING clusters	CL:8924	Nonsense Mediated Decay (NMD) independent of the Exon Junction Complex (EJC)	8	60	0.0051	8128.ENSONIP00000001138,8128.ENSONIP00000022288,8128.ENSONIP00000042922,8128.ENSONIP00000044853,8128.ENSONIP00000054630,8128.ENSONIP00000068795,8128.ENSONIP00000073311,8128.ENSONIP00000074793
STRING clusters	CL:13868	Mixed, incl. Fatty acid oxidation, and Valine, leucine and isoleucine degradation	12	141	0.0052	8128.ENSONIP00000001119,8128.ENSONIP00000002410,8128.ENSONIP00000006086,8128.ENSONIP00000018326,8128.ENSONIP00000021876,8128.ENSONIP00000033387,8128.ENSONIP00000036635,8128.ENSONIP00000047889,8128.ENSONIP00000052738,8128.ENSONIP00000065774,8128.ENSONIP00000070131,8128.ENSONIP00000073752
STRING clusters	CL:8906	Formation of a pool of free 40S subunits	10	100	0.0057	8128.ENSONIP00000001138,8128.ENSONIP00000012634,8128.ENSONIP00000022288,8128.ENSONIP00000042922,8128.ENSONIP00000044853,8128.ENSONIP00000052739,8128.ENSONIP00000054630,8128.ENSONIP00000068795,8128.ENSONIP00000073311,8128.ENSONIP00000074793
STRING clusters	CL:11181	RNA recognition motif domain, and RNA Polymerase II Transcription Termination	9	81	0.0061	8128.ENSONIP00000001715,8128.ENSONIP00000002413,8128.ENSONIP00000005315,8128.ENSONIP00000010217,8128.ENSONIP00000019361,8128.ENSONIP00000019951,8128.ENSONIP00000033502,8128.ENSONIP00000063525,8128.ENSONIP00000065268
STRING clusters	CL:13873	Fatty acid beta-oxidation, and Valine, leucine and isoleucine degradation	8	63	0.0062	8128.ENSONIP00000001119,8128.ENSONIP00000006086,8128.ENSONIP00000021876,8128.ENSONIP00000047889,8128.ENSONIP00000052738,8128.ENSONIP00000065774,8128.ENSONIP00000070131,8128.ENSONIP00000073752
STRING clusters	CL:8992	Formation of the ternary complex, and subsequently, the 43S complex, and Ribosomal protein L11/L12	5	19	0.0066	8128.ENSONIP00000042922,8128.ENSONIP00000044853,8128.ENSONIP00000068795,8128.ENSONIP00000073311,8128.ENSONIP00000074793
STRING clusters	CL:18012	ECM-receptor interaction	7	47	0.0066	8128.ENSONIP00000004656,8128.ENSONIP00000005505,8128.ENSONIP00000012453,8128.ENSONIP00000047911,8128.ENSONIP00000058309,8128.ENSONIP00000070225,8128.ENSONIP00000081515
STRING clusters	CL:10594	GroEL-like equatorial domain superfamily, and Prefoldin complex	5	20	0.0077	8128.ENSONIP00000000035,8128.ENSONIP00000008827,8128.ENSONIP00000016653,8128.ENSONIP00000070496,8128.ENSONIP00000075764
STRING clusters	CL:8932	Nonsense Mediated Decay (NMD) independent of the Exon Junction Complex (EJC)	7	49	0.0079	8128.ENSONIP00000022288,8128.ENSONIP00000042922,8128.ENSONIP00000044853,8128.ENSONIP00000054630,8128.ENSONIP00000068795,8128.ENSONIP00000073311,8128.ENSONIP00000074793
STRING clusters	CL:13878	Fatty acid degradation, and Electron transfer flavoprotein domain	5	21	0.0087	8128.ENSONIP00000006086,8128.ENSONIP00000047889,8128.ENSONIP00000052738,8128.ENSONIP00000070131,8128.ENSONIP00000073752
STRING clusters	CL:21269	Clathrin-coated pit, and ENTH domain	7	51	0.0092	8128.ENSONIP00000005106,8128.ENSONIP00000013073,8128.ENSONIP00000016709,8128.ENSONIP00000021924,8128.ENSONIP00000039775,8128.ENSONIP00000061455,8128.ENSONIP00000067563
STRING clusters	CL:11175	RNA Polymerase II Transcription Termination, and mRNA Splicing - Major Pathway	11	132	0.0093	8128.ENSONIP00000001715,8128.ENSONIP00000002413,8128.ENSONIP00000005315,8128.ENSONIP00000010217,8128.ENSONIP00000019361,8128.ENSONIP00000019951,8128.ENSONIP00000033502,8128.ENSONIP00000035853,8128.ENSONIP00000063525,8128.ENSONIP00000065268,8128.ENSONIP00000071076
STRING clusters	CL:23197	Mixed, incl. Initiation of Nuclear Envelope (NE) Reformation, and Nuclear migration	5	22	0.0099	8128.ENSONIP00000008906,8128.ENSONIP00000017330,8128.ENSONIP00000046686,8128.ENSONIP00000062480,8128.ENSONIP00000066063
STRING clusters	CL:11184	RNA recognition motif domain, and RNA Polymerase II Transcription Termination	8	73	0.0123	8128.ENSONIP00000001715,8128.ENSONIP00000002413,8128.ENSONIP00000005315,8128.ENSONIP00000010217,8128.ENSONIP00000019361,8128.ENSONIP00000019951,8128.ENSONIP00000063525,8128.ENSONIP00000065268
STRING clusters	CL:11185	mRNA 3-end processing, and Positive regulation of mRNA splicing, via spliceosome	6	38	0.0125	8128.ENSONIP00000001715,8128.ENSONIP00000002413,8128.ENSONIP00000005315,8128.ENSONIP00000010217,8128.ENSONIP00000019361,8128.ENSONIP00000065268
STRING clusters	CL:18161	Mixed, incl. Cell-extracellular matrix interactions, and Vinculin/alpha-catenin	5	24	0.0133	8128.ENSONIP00000022322,8128.ENSONIP00000044894,8128.ENSONIP00000050488,8128.ENSONIP00000056912,8128.ENSONIP00000067253
STRING clusters	CL:13872	Mixed, incl. Fatty acid beta-oxidation, and Protein import into peroxisome matrix	9	95	0.0134	8128.ENSONIP00000001119,8128.ENSONIP00000006086,8128.ENSONIP00000021876,8128.ENSONIP00000033387,8128.ENSONIP00000047889,8128.ENSONIP00000052738,8128.ENSONIP00000065774,8128.ENSONIP00000070131,8128.ENSONIP00000073752
STRING clusters	CL:8882	GTP hydrolysis and joining of the 60S ribosomal subunit, and Translation elongation factor activity	12	165	0.0137	8128.ENSONIP00000001138,8128.ENSONIP00000006973,8128.ENSONIP00000012634,8128.ENSONIP00000022288,8128.ENSONIP00000042922,8128.ENSONIP00000044853,8128.ENSONIP00000052739,8128.ENSONIP00000053649,8128.ENSONIP00000054630,8128.ENSONIP00000068795,8128.ENSONIP00000073311,8128.ENSONIP00000074793
STRING clusters	CL:8565	Collagen biosynthesis and modifying enzymes, and Collagen	9	99	0.0171	8128.ENSONIP00000006556,8128.ENSONIP00000008206,8128.ENSONIP00000018535,8128.ENSONIP00000019997,8128.ENSONIP00000027206,8128.ENSONIP00000048737,8128.ENSONIP00000063288,8128.ENSONIP00000076067,8128.ENSONIP00000079720
STRING clusters	CL:21282	Clathrin coat of coated pit, and ENTH domain	5	26	0.0173	8128.ENSONIP00000013073,8128.ENSONIP00000016709,8128.ENSONIP00000039775,8128.ENSONIP00000061455,8128.ENSONIP00000067563
STRING clusters	CL:10366	Mixed, incl. Misfolded protein binding, and Chaperone DnaJ, C-terminal	7	59	0.0175	8128.ENSONIP00000005144,8128.ENSONIP00000007881,8128.ENSONIP00000008915,8128.ENSONIP00000017312,8128.ENSONIP00000031363,8128.ENSONIP00000033403,8128.ENSONIP00000058253
STRING clusters	CL:18016	Integrin, and TSP type-3 repeat	6	42	0.0184	8128.ENSONIP00000004656,8128.ENSONIP00000005505,8128.ENSONIP00000012453,8128.ENSONIP00000047911,8128.ENSONIP00000058309,8128.ENSONIP00000081515
STRING clusters	CL:22412	Striated Muscle Contraction, and Myosin II complex	7	60	0.0188	8128.ENSONIP00000000224,8128.ENSONIP00000015235,8128.ENSONIP00000034924,8128.ENSONIP00000039745,8128.ENSONIP00000044997,8128.ENSONIP00000046056,8128.ENSONIP00000068527
STRING clusters	CL:12741	Oligosaccharyltransferase complex, and Post-translational protein targeting to membrane, translocation	5	27	0.0193	8128.ENSONIP00000017371,8128.ENSONIP00000022048,8128.ENSONIP00000040995,8128.ENSONIP00000043838,8128.ENSONIP00000072120
STRING clusters	CL:2133	Protein sumoylation, and Topoisomerase	5	28	0.0216	8128.ENSONIP00000025581,8128.ENSONIP00000036178,8128.ENSONIP00000066419,8128.ENSONIP00000069482,8128.ENSONIP00000072203
STRING clusters	CL:26112	Mixed, incl. Septin cytoskeleton, and Regulation of pseudopodium assembly	6	46	0.0266	8128.ENSONIP00000013333,8128.ENSONIP00000018226,8128.ENSONIP00000048911,8128.ENSONIP00000050477,8128.ENSONIP00000073506,8128.ENSONIP00000073964
STRING clusters	CL:13317	Tricarboxylic acid cycle, and Aminotransferase class I and II	7	65	0.0266	8128.ENSONIP00000000529,8128.ENSONIP00000014464,8128.ENSONIP00000018359,8128.ENSONIP00000063344,8128.ENSONIP00000071071,8128.ENSONIP00000071838,8128.ENSONIP00000078838
STRING clusters	CL:18021	Integrin, and Talin, central	5	32	0.0337	8128.ENSONIP00000004656,8128.ENSONIP00000005505,8128.ENSONIP00000012453,8128.ENSONIP00000047911,8128.ENSONIP00000081515
STRING clusters	CL:38817	Mixed, incl. Cellular response to UV-B, and Complement Clr-like EGF domain	5	32	0.0337	8128.ENSONIP00000002843,8128.ENSONIP00000024691,8128.ENSONIP00000064055,8128.ENSONIP00000069446,8128.ENSONIP00000074637
STRING clusters	CL:8672	Mixed, incl. Protein hydroxylation, and Collagen biosynthetic process	5	33	0.0363	8128.ENSONIP00000006556,8128.ENSONIP00000008206,8128.ENSONIP00000019997,8128.ENSONIP00000076067,8128.ENSONIP00000079720
STRING clusters	CL:17557	Mixed, incl. RHO GTPases Activate WASPs and WAVEs, and Class I myosin, motor domain	8	92	0.0368	8128.ENSONIP00000001571,8128.ENSONIP00000012649,8128.ENSONIP00000029786,8128.ENSONIP00000038187,8128.ENSONIP00000042882,8128.ENSONIP00000052524,8128.ENSONIP00000054210,8128.ENSONIP00000062166
STRING clusters	CL:21266	Mixed, incl. Clathrin coat, and Synaptic vesicle recycling	8	95	0.0437	8128.ENSONIP00000005106,8128.ENSONIP00000013073,8128.ENSONIP00000016709,8128.ENSONIP00000021924,8128.ENSONIP00000039775,8128.ENSONIP00000061455,8128.ENSONIP00000066204,8128.ENSONIP00000067563
STRING clusters	CL:23194	Mixed, incl. Nuclear migration, and Initiation of Nuclear Envelope (NE) Reformation	6	53	0.0443	8128.ENSONIP00000008906,8128.ENSONIP00000017330,8128.ENSONIP00000046686,8128.ENSONIP00000051083,8128.ENSONIP00000062480,8128.ENSONIP00000066063
STRING clusters	CL:23193	Mixed, incl. Nuclear migration, and Apoptosis	8	96	0.046	8128.ENSONIP00000008906,8128.ENSONIP00000017330,8128.ENSONIP00000046468,8128.ENSONIP00000046686,8128.ENSONIP00000051083,8128.ENSONIP00000062480,8128.ENSONIP00000066063,8128.ENSONIP00000076980
STRING clusters	CL:10808	Spliceosomal snRNP complex	5	36	0.0489	8128.ENSONIP00000004821,8128.ENSONIP00000012948,8128.ENSONIP00000013643,8128.ENSONIP00000037062,8128.ENSONIP00000072391
